# Supplementary material for: Synthetic transcription factors establish the function of nine amino acid transactivation domains of Komagataella phaffii Mxr1
Source: J Biol Chem. 2025 Jan 22;301(3):108211. doi: 10.1016/j.jbc.2025.108211 (PMC11872449; doi:10.1016/j.jbc.2025.108211)
Supplement: Supplemental Table S1 [file mmc3.xlsx]

## Sheet: Read_Me
Supplemental Table S1 : RNA-Seq analysis of GS115 and Dmxr1:mxr1N400∆TAD-A cultured in YNBE
Column Header		Description
Id		unique feature identifier (GeneID) retrieved from NCBI genbank annotation
GeneID		Gene ID retrieved from NCBI genbank annotation
Protein_name		Functional description of protein
E1Rep1		Normalized expression value of GS115_1st biological replicate
E1Rep2		Normalized expression value of GS115_2nd biological replicate
E1Rep3		Normalized expression value of GS115_3rd biological replicate
E1Rep4		Normalized expression value of GS115_4th biological replicate
E2Rep1		Normalized expression value of ∆mxr1:Mxr1N400∆TAD-A_1st biological replicate
E2Rep2		Normalized expression value of ∆mxr1:Mxr1N400∆TAD-A_2nd biological replicate
E2Rep3		Normalized expression value of∆mxr1:Mxr1N400∆TAD-A_3rd biological replicate
E2Rep4		Normalized expression value of ∆mxr1:Mxr1N400∆TAD-A_4th biological replicate
baseMean		The mean of normalized counts for all samples (normalized for sequencing depth)
FoldChange		fold change of expression, calculated as 2log2(FC)
log2FoldChange		log2(FC) as estimated by the GLM model. It reflects the differential expression between Test and Ref and can be interpreted as log2(Test/Ref). If this value is: around 0: the feature expression is similar in both. positive: the feature is up-regulated (Test>Ref) conditions. negative: the feature is down-regulated (Test<Ref)
lfcSE		Standard error estimate for the log2 fold change estimate.
stat		Wald statistic (the log2FoldChange divided by lfcSE, which is compared to a standard Normal distribution to generate a two-tailed pvalue)
pvalue		Wald test p-value (DESeq2 performs for each gene a hypothesis test to see whether evidence is sufficient to decide against the null hypothesis that there is no effect of the treatment on the gene and that the observed difference between treatment and control was merely caused by experimental variability (i. e., the type of variability that you can just as well expect between different samples in …
padj		BH adjusted p-values (adjusted p-value for multiple testing calculated using Benjamin-Hochberg correction method)

## Sheet: Sheet1
Geneid	baseMean	log2FoldChange	lfcSE	stat	pvalue	padj	ENTREZ_ID	E1Rep1	E1Rep2	E1Rep3	E1Rep4	E2Rep1	E2Rep2	E2Rep3	E2Rep4
PAS_chr1-3_0003	907.522	-0.967976	0.0928944	-10.4202	2.00571e-25	3.159e-24	8196519	10.323	10.5206	10.4952	10.6265	9.78995	9.76896	9.76321	9.59369
PAS_chr1-3_0004	412.758	-0.137241	0.116921	-1.17379	0.240477	0.307572	8197942	9.46175	9.40302	9.2743	9.34087	9.43423	9.37442	9.14293	9.13737
PAS_chr1-3_0005	153.644	-0.0979724	0.121138	-0.808769	0.418648	0.491838	8197943	8.52964	8.57858	8.48211	8.52122	8.45817	8.59326	8.46787	8.40263
PAS_chr1-3_0008	684.786	-1.09345	0.111378	-9.8174	9.47526e-23	1.27688e-21	8197944	10.329	10.3267	10.0509	10.055	9.24938	9.32783	9.47539	9.45463
PAS_chr1-3_0010	1283.52	-0.875598	0.0642611	-13.6256	2.81951e-42	8.45854e-41	8197945	10.9372	10.9449	10.8357	10.8674	10.1346	10.2619	10.1317	10.1172
PAS_chr1-3_0011	10400.9	-3.97586	0.188747	-21.0645	1.68522e-98	1.69871e-96	8197946	14.5294	14.5751	13.8926	13.9644	10.6126	10.6183	10.4907	10.4192
PAS_chr1-3_0013	7318.73	-1.56836	0.0725523	-21.617	1.24339e-103	1.42425e-101	8197947	13.55	13.5548	13.324	13.3608	11.9312	11.9076	11.8871	12.0451
PAS_chr1-3_0014	6769.67	1.67452	0.124684	13.4301	4.02622e-41	1.16622e-39	8197948	11.5014	11.5794	11.9672	11.9467	13.2087	13.1864	13.5168	13.52
PAS_chr1-3_0015	1969.36	1.19351	0.0641958	18.5917	3.75134e-77	2.74011e-75	8197949	10.5039	10.5489	10.4117	10.5067	11.4544	11.5053	11.6068	11.609
PAS_chr1-3_0016	1343.54	2.40497	0.070035	34.3395	2.01903e-258	8.47993e-256	8197950	9.38277	9.33385	9.40297	9.32039	11.2749	11.2325	11.259	11.3959
PAS_chr1-3_0017	14267.5	2.63658	0.0659524	39.977	0	0	8197951	11.9392	11.9136	12.1483	12.1273	14.5959	14.5935	14.5934	14.6184
PAS_chr1-3_0018	2172.71	-0.749819	0.0640724	-11.7027	1.23484e-31	2.49944e-30	8197952	11.512	11.622	11.4852	11.5317	10.9473	10.874	10.753	10.879
PAS_chr1-3_0020	957.203	-0.236273	0.0840716	-2.81037	0.00494839	0.0100138	8197953	10.2673	10.4704	10.2732	10.2598	10.1518	10.1277	9.99576	10.2184
PAS_chr1-3_0290	36.2556	-0.0208867	0.229963	-0.0908264	0.927631	0.943177	8197954	7.77382	7.69048	7.82927	7.71296	7.73905	7.83102	7.72296	7.70129
PAS_chr1-3_0021	56.3911	0.721978	0.25794	2.79902	0.00512584	0.0103378	8196819	7.86368	7.74257	7.59524	7.96661	8.07299	8.14743	7.91917	8.02978
PAS_chr1-3_0022	4259.12	-0.220715	0.0746434	-2.95692	0.00310731	0.00654717	8197955	12.2741	12.3599	12.1832	12.1325	12.168	12.0348	11.9655	11.9409
PAS_chr1-3_0023	2210.92	1.13032	0.0630884	17.9165	8.76387e-72	5.96891e-70	8197956	10.7441	10.7572	10.5577	10.6251	11.6574	11.6719	11.6803	11.7122
PAS_chr1-3_0024	12156.8	-0.428326	0.0870323	-4.92147	8.58977e-07	3.28222e-06	8197957	13.9631	13.9065	13.631	13.6436	13.4397	13.432	13.2658	13.352
PAS_chr1-3_0025	1731.08	0.124821	0.0587407	2.12496	0.0335903	0.0555247	8197958	10.8693	10.9271	10.9339	10.8456	10.9954	11.0067	11.0775	10.9244
PAS_chr1-3_0026	1717.95	-0.136091	0.0635922	-2.14006	0.0323501	0.0538811	8197959	11.0775	11.0084	10.9597	10.9466	10.8348	10.8017	10.909	10.9599
PAS_chr1-3_0027	11384.6	-0.47589	0.0405217	-11.7441	7.5732e-32	1.55792e-30	8197960	13.7198	13.773	13.6681	13.7196	13.2464	13.2775	13.2495	13.2463
PAS_chr1-3_0028	9817.38	0.0442632	0.0502993	0.879997	0.378861	0.452478	8197961	13.3093	13.237	13.2779	13.2787	13.251	13.2692	13.3543	13.3977
PAS_chr1-3_0029	1115.33	0.0117956	0.081351	0.144996	0.884714	0.909435	8197962	10.5071	10.4455	10.2745	10.372	10.4533	10.4768	10.275	10.4327
PAS_chr1-3_0030	903.546	-0.390223	0.0793119	-4.92011	8.64952e-07	3.30255e-06	8197963	10.3096	10.312	10.3674	10.2362	10.0624	10.0959	9.87089	9.93782
PAS_chr1-3_0031	845.073	0.194686	0.0722322	2.69528	0.00703295	0.0137485	8197964	10.0522	9.89753	10.0128	10.0386	10.1422	10.1491	10.2511	10.091
PAS_chr1-3_0032	3698.21	0.157954	0.0423291	3.73158	0.000190284	0.000507425	8197965	11.8852	11.8659	11.8752	11.8578	12.0007	12.0453	12.0468	11.9833
PAS_chr1-3_0033	1788.87	0.0686009	0.0772539	0.887992	0.374545	0.447884	8197966	10.9458	10.9672	10.9899	10.9401	10.9051	10.8934	11.1334	11.1311
PAS_chr1-3_0034	13613	-0.182879	0.0468278	-3.90535	9.40875e-05	0.000263007	8197347	13.8732	13.7509	13.9066	13.849	13.6546	13.666	13.6684	13.6786
PAS_chr1-3_0036	2590.76	0.348038	0.127194	2.73627	0.00621394	0.0122913	8197348	11.3412	11.4813	11.1658	11.2064	11.8204	11.8427	11.3683	11.381
PAS_chr1-3_0037	3901.07	0.111124	0.0519956	2.13718	0.0325837	0.0541271	8197349	11.9629	11.9398	12.0059	11.9552	12.1379	12.1043	12.0503	11.9861
PAS_chr1-3_0038	1349.3	0.294725	0.0678726	4.34232	1.40986e-05	4.51441e-05	8197350	10.5727	10.4012	10.4883	10.5505	10.7767	10.8221	10.7738	10.6618
PAS_chr1-3_0039	490.503	0.724244	0.10003	7.24029	4.47728e-13	3.30872e-12	8197351	9.34393	9.2609	9.16516	9.11881	9.80513	9.78599	9.69331	9.59747
PAS_chr1-3_0040	889.065	0.387279	0.0798116	4.85242	1.21964e-06	4.54994e-06	8197352	10.0639	10.0783	9.88679	9.88196	10.2339	10.3267	10.2443	10.3307
PAS_chr1-3_0041	642.056	0.336585	0.0769483	4.37417	1.21894e-05	3.95367e-05	8197353	9.71995	9.71823	9.57218	9.58113	9.92967	9.92293	9.89471	9.83234
PAS_chr1-3_0043	4064.34	-0.32442	0.0420334	-7.71816	1.18023e-14	9.83202e-14	8197354	12.2158	12.2015	12.2582	12.2028	11.9035	11.9415	11.9252	11.8864
PAS_chr1-3_0044	4984.23	-0.811089	0.069228	-11.7162	1.05287e-31	2.1397e-30	8197355	12.6775	12.7397	12.6462	12.6888	11.968	12.0565	11.778	11.8537
PAS_chr1-3_0045	4878.15	-0.164021	0.0630496	-2.60146	0.00928274	0.0175817	8197356	12.2803	12.3952	12.4717	12.4462	12.2748	12.3259	12.2052	12.1678
PAS_chr1-3_0046	6073.89	-0.355889	0.0617669	-5.76181	8.32179e-09	4.09588e-08	8197357	12.7245	12.7278	12.8322	12.8603	12.3569	12.3955	12.5266	12.4998
PAS_chr1-3_0047	1695.83	-0.18633	0.0609856	-3.05532	0.00224823	0.00488198	8197358	11.0981	10.9485	10.9874	10.9714	10.9038	10.8533	10.7888	10.8083
PAS_chr1-3_0048	4966.72	0.288797	0.0563379	5.12617	2.95699e-07	1.20187e-06	8197359	12.2726	12.2801	12.1396	12.1241	12.4593	12.5219	12.4836	12.4527
PAS_chr1-3_0049	1120.99	-0.0478867	0.0882442	-0.542661	0.587363	0.651333	8197360	10.5574	10.5348	10.3022	10.3235	10.4498	10.42	10.2806	10.4097
PAS_chr1-3_0050	1490.43	-0.395029	0.0592607	-6.66595	2.62955e-11	1.69042e-10	8197361	10.8536	10.9438	10.8852	10.9943	10.5734	10.6171	10.5392	10.5969
PAS_chr1-3_0051	4512.31	-0.0286703	0.0495402	-0.578729	0.562772	0.629466	8197362	12.2516	12.2108	12.2542	12.2087	12.1813	12.1347	12.214	12.2815
PAS_chr1-3_0052	3205.63	0.717751	0.0942885	7.61229	2.69283e-14	2.1961e-13	8197363	11.55	11.4998	11.298	11.1594	11.9806	12.0084	12.1594	12.0377
PAS_chr1-3_0053	1003.97	-0.317909	0.0800507	-3.97135	7.14679e-05	0.000203963	8197364	10.2886	10.4538	10.3873	10.4807	10.0805	10.2468	10.0562	10.2014
PAS_chr1-3_0291	130.06	0.101385	0.136184	0.744469	0.456593	0.529505	8197365	8.43608	8.26592	8.36047	8.40215	8.51191	8.3965	8.43609	8.32148
PAS_chr1-3_0292	572.904	0.920815	0.0929915	9.90214	4.07458e-23	5.62627e-22	8196820	9.35862	9.13682	9.35194	9.28096	10.0148	9.80282	9.96523	10.0025
PAS_chr1-3_0054	13042.8	0.690391	0.0567338	12.169	4.5483e-34	1.02337e-32	8196821	13.2088	13.3259	13.381	13.3617	13.9471	13.9448	14.0423	14.0534
PAS_chr1-3_0055	462.519	-0.0952914	0.0789579	-1.20686	0.227485	0.293829	8197366	9.52781	9.43804	9.43268	9.47285	9.40514	9.49217	9.34292	9.38156
PAS_chr1-3_0056	1046.33	0.290885	0.0607833	4.7856	1.70475e-06	6.25322e-06	8197367	10.1475	10.199	10.2229	10.2511	10.4832	10.4572	10.3875	10.4553
PAS_chr1-3_0057	1938.18	-0.0326559	0.0594823	-0.549002	0.583004	0.647211	8197368	11.0931	10.9948	11.168	11.1633	11.0892	11.0679	11.1167	11.0467
PAS_chr1-3_0058	1049.16	0.572712	0.0700784	8.17244	3.02205e-16	2.80499e-15	8197369	10.0195	10.0934	10.1992	10.0117	10.5947	10.5548	10.5307	10.5083
PAS_chr1-3_0059	9389.98	-0.16178	0.0823505	-1.96453	0.0494688	0.0780842	8197370	13.2022	13.2171	13.4151	13.3989	13.0516	13.0215	13.2412	13.2851
PAS_chr1-3_0293	996.985	-0.342249	0.0643015	-5.32256	1.02315e-07	4.41873e-07	8197371	10.4539	10.3873	10.3724	10.409	10.0578	10.0959	10.2034	10.153
PAS_chr1-3_0061	4668.35	-0.030452	0.0598496	-0.508808	0.610887	0.673419	8196822	12.3134	12.3831	12.1779	12.2341	12.2173	12.2274	12.2344	12.3153
PAS_chr1-3_0062	1141.6	0.180216	0.10318	1.74661	0.0807046	0.120163	8197372	10.4715	10.2089	10.3824	10.3543	10.3567	10.3748	10.7065	10.5661
PAS_chr1-3_0063	2687	0.58942	0.0695403	8.47594	2.33186e-17	2.35522e-16	8197373	11.1729	11.2025	11.2645	11.2555	11.8842	11.8262	11.6853	11.6485
PAS_chr1-3_0064	1458.29	0.304199	0.0527245	5.76959	7.94648e-09	3.92601e-08	8197374	10.5553	10.6084	10.5794	10.6397	10.8655	10.8818	10.8614	10.8297
PAS_chr1-3_0065	397.563	-0.209353	0.0815785	-2.56628	0.0102796	0.0192815	8197375	9.27051	9.41714	9.39292	9.3504	9.23901	9.24531	9.18593	9.19961
PAS_chr1-3_0066	1843.71	0.0584771	0.0700828	0.8344	0.404055	0.477925	8197376	10.8882	11.0107	11.0445	11.0606	11.0736	11.1566	11.0365	10.9492
PAS_chr1-3_0067	895.005	-0.0429397	0.0764115	-0.561954	0.574148	0.63921	8197377	10.077	10.2286	10.1779	10.1742	10.1303	10.2422	10.1317	10.0123
PAS_chr1-3_0068	13904	-0.211953	0.0428859	-4.94226	7.72234e-07	2.96425e-06	8197378	13.8925	13.8311	13.9122	13.9204	13.6941	13.6324	13.6779	13.7204
PAS_chr1-3_0069	2288.3	-0.766638	0.070291	-10.9066	1.07147e-27	1.84307e-26	8197379	11.6446	11.641	11.5946	11.57	11.0402	10.9887	10.8129	10.8312
PAS_chr1-3_0070	4066.35	0.430264	0.0704399	6.10824	1.00734e-09	5.5245e-09	8197380	11.895	11.9398	11.7922	11.806	12.394	12.2949	12.1403	12.2134
PAS_chr1-3_0071	1999.81	-0.156919	0.069036	-2.27301	0.0230257	0.0397022	8197381	11.1093	11.3116	11.1737	11.2073	11.0826	11.1638	11.0012	10.9925
PAS_chr1-3_0072	566.487	0.203603	0.0693394	2.93633	0.00332125	0.0069428	8197382	9.58463	9.62806	9.52038	9.54872	9.70856	9.71432	9.6916	9.7455
PAS_chr1-3_0073	418.711	0.230271	0.113618	2.02671	0.0426917	0.0685243	8197383	9.33155	9.41362	9.12254	9.16195	9.35648	9.56369	9.34733	9.37269
PAS_chr1-3_0074	3047.49	0.105093	0.0468144	2.24489	0.0247754	0.0423711	8197384	11.646	11.6547	11.6229	11.6261	11.7442	11.7816	11.7409	11.6696
PAS_chr1-3_0075	2099.54	-0.103555	0.0566181	-1.82901	0.0673982	0.102638	8197385	11.268	11.1543	11.2935	11.2485	11.2077	11.0925	11.1675	11.1285
PAS_chr1-3_0076	2891.72	-0.30478	0.0809752	-3.76387	0.000167305	0.000450437	8197386	11.895	11.6846	11.7472	11.6644	11.6043	11.516	11.3456	11.398
PAS_chr1-3_0077	6774.12	-0.0461926	0.0469609	-0.98364	0.325293	0.39716	8197387	12.8717	12.7752	12.7917	12.7618	12.7381	12.7455	12.8107	12.7281
PAS_chr1-3_0294	1865.48	-0.138631	0.0713518	-1.94292	0.0520256	0.0815833	8197388	11.2027	11.0918	11.0139	11.1034	11.0798	11.0183	10.8681	10.9528
PAS_chr1-3_0078	710.738	-0.515884	0.149114	-3.45965	0.000540872	0.00131818	8196823	10.2571	10.201	9.91465	9.87308	9.80513	9.89386	9.42021	9.53976
PAS_chr1-3_0079	4946.49	-0.432442	0.0914773	-4.72731	2.27509e-06	8.20928e-06	8197389	12.3963	12.4405	12.6619	12.6217	11.9656	12.0155	12.2461	12.2439
PAS_chr1-3_0080	806.094	-0.0918807	0.0674317	-1.36257	0.173017	0.232985	8197390	10.1281	10.0228	9.98852	10.1087	10.0371	9.99032	9.97641	9.97271
PAS_chr1-3_0081	4140.51	-0.522266	0.0469126	-11.1328	8.68967e-29	1.56975e-27	8197391	12.2905	12.3524	12.3242	12.3349	11.8842	11.8645	11.7971	11.7845
PAS_chr1-3_0082	1540.67	-0.373875	0.0786712	-4.75238	2.01038e-06	7.29375e-06	8197392	10.9356	10.8969	11.0107	10.9762	10.6234	10.4427	10.7089	10.7315
PAS_chr1-3_0083	918.887	-0.523918	0.0916682	-5.71537	1.09466e-08	5.32537e-08	8197393	10.2185	10.3249	10.5043	10.4238	9.91708	10.0406	10.0203	9.83393
PAS_chr1-3_0084	1045.54	0.343365	0.0625867	5.48622	4.10629e-08	1.85945e-07	8197394	10.1814	10.193	10.1635	10.1911	10.5192	10.5138	10.4415	10.3767
PAS_chr1-3_0295	515.269	0.406098	0.0814818	4.98391	6.23128e-07	2.41954e-06	8197395	9.34639	9.5153	9.32568	9.39592	9.7115	9.72542	9.67958	9.60498
PAS_chr1-3_0085	664.008	0.21039	0.0849279	2.47727	0.0132391	0.0242109	8196824	9.68974	9.85228	9.74429	9.6466	9.8242	10.0012	9.9006	9.82278
PAS_chr1-3_0086	450.227	0.237988	0.102647	2.31852	0.0204209	0.0355391	8197396	9.44586	9.13682	9.31235	9.38092	9.50091	9.44141	9.59787	9.42502
PAS_chr1-3_0087	1483.21	-0.194878	0.0826559	-2.3577	0.0183884	0.0323144	8197397	10.8077	10.6841	10.8947	10.942	10.6409	10.5707	10.8013	10.6565
PAS_chr1-3_0088	1023.02	0.19853	0.0649874	3.0549	0.00225136	0.00488667	8197398	10.2622	10.2557	10.2187	10.1558	10.4541	10.3209	10.3527	10.3917
PAS_chr1-3_0089	588.905	0.253598	0.0855028	2.96596	0.00301739	0.00638709	8197399	9.5908	9.74057	9.5499	9.48365	9.80375	9.80908	9.7237	9.74719
PAS_chr1-3_0090	542.322	0.204908	0.0900395	2.27575	0.0228608	0.0394583	8197400	9.63918	9.42414	9.52725	9.49436	9.76759	9.68958	9.66571	9.55539
PAS_chr1-3_0091	312.513	0.35642	0.119457	2.98368	0.00284809	0.00605415	8197401	9.03135	8.78443	8.90746	9.05649	9.32368	9.11967	9.14293	9.10781
PAS_chr1-3_0296	585.286	-0.0223377	0.102359	-0.218229	0.82725	0.863218	8197402	9.64314	9.81866	9.54765	9.72809	9.76052	9.74082	9.66571	9.49989
PAS_chr1-3_0092	535.575	0.289888	0.082912	3.49634	0.000471691	0.00116307	8196825	9.4367	9.3707	9.52268	9.55893	9.67129	9.75171	9.71532	9.61988
PAS_chr1-3_0093	2803.68	-0.0839395	0.0585053	-1.43473	0.151363	0.207641	8197403	11.55	11.6366	11.643	11.6245	11.4419	11.5034	11.602	11.5934
PAS_chr1-3_0297	1357.22	-0.134732	0.0780942	-1.72525	0.0844819	0.125306	8197404	10.8206	10.5221	10.703	10.7392	10.6103	10.5049	10.6085	10.6243
PAS_chr1-3_0094	16597	-0.00670311	0.0909975	-0.0736626	0.941279	0.953317	8196826	14.0675	14.0608	14.0214	14.0248	14.1976	14.2086	13.8627	13.8366
PAS_chr1-3_0095	366.676	0.0624693	0.176489	0.353955	0.723372	0.772087	8197405	9.31404	9.11935	9.15915	9.16741	9.35075	9.5587	8.96691	8.96422
PAS_chr1-3_0096	2232.74	0.202382	0.0588419	3.43941	0.000582978	0.00141396	8197406	11.256	11.0897	11.1406	11.2302	11.3984	11.3994	11.3306	11.335
PAS_chr1-3_0097	1908.39	-0.0281356	0.0490857	-0.573193	0.566514	0.632528	8197407	11.0988	11.1327	11.046	11.0694	11.0522	11.0341	11.0845	11.0688
PAS_chr1-3_0098	3802.41	-0.0602046	0.0478487	-1.25823	0.208309	0.273406	8197408	12.01	12.0658	11.9979	11.979	11.9429	11.8985	12.0047	11.9727
PAS_chr1-3_0298	361.158	-0.282176	0.111466	-2.53149	0.0113578	0.0210685	8197409	9.31907	9.43804	9.12563	9.25571	9.18374	9.15054	9.09046	8.97933
PAS_chr1-3_0099	2293.06	-0.094778	0.0747843	-1.26735	0.205029	0.269592	8196827	11.3677	11.4342	11.3013	11.3075	11.3109	11.4102	11.1896	11.1437
PAS_chr1-3_0100	1973.01	0.0901729	0.0632408	1.42587	0.153907	0.210728	8197410	11.1086	11.0703	11.0375	11.0839	11.2339	11.2195	11.0392	11.1241
PAS_chr1-3_0101	3263.85	0.52566	0.0452905	11.6064	3.82372e-31	7.58723e-30	8197411	11.5115	11.537	11.4994	11.5096	12.0447	12.0071	11.9485	12.0059
PAS_chr1-3_0102	114082	1.09001	0.0675947	16.1256	1.68634e-58	8.2516e-57	8197412	16.245	16.2803	16.0788	16.0158	17.2287	17.2579	17.2961	17.2015
PAS_chr1-3_0104	72695.3	0.220345	0.0979204	2.25025	0.0244331	0.041871	8197413	16.2053	16.2366	15.845	15.824	16.3003	16.3061	16.2564	16.1741
PAS_chr1-3_0299	5205.68	-0.358611	0.0548016	-6.54381	5.99729e-11	3.73165e-10	8197414	12.4938	12.5898	12.6105	12.6031	12.2738	12.142	12.2884	12.2209
PAS_chr1-3_0105	825.505	0.304011	0.0903645	3.36428	0.000767446	0.00181337	8196828	9.83115	9.75982	10.0509	10.0472	10.1657	10.183	10.1879	10.1568
PAS_chr1-3_0106	3126.97	0.0900567	0.114886	0.783876	0.433113	0.505884	8197415	11.5986	11.6669	11.6799	11.7652	11.5272	11.5216	11.9411	11.992
PAS_chr1-3_0107	463.753	0.197288	0.0828148	2.38227	0.0172061	0.0305025	8197416	9.34393	9.36341	9.40547	9.36809	9.48541	9.51299	9.40974	9.61245
PAS_chr1-3_0108	2326.23	0.0118064	0.0572372	0.206271	0.836579	0.871329	8197417	11.381	11.3522	11.2698	11.2938	11.2602	11.3341	11.3328	11.409
PAS_chr1-3_0109	667.048	0.357107	0.0977062	3.65491	0.000257273	0.000667691	8197418	9.56804	9.53476	9.80717	9.77059	10.003	10.0228	9.86034	9.90655
PAS_chr1-3_0110	710.844	0.101938	0.0753914	1.35212	0.176337	0.236808	8197419	9.86183	9.85993	9.8903	9.7862	9.93718	10.037	9.87539	9.8497
PAS_chr1-3_0111	120.21	0.451663	0.141315	3.19615	0.00139275	0.00314916	8197420	8.32245	8.11951	8.24296	8.25662	8.53418	8.36437	8.39384	8.45509
PAS_chr1-3_0112	1008.21	-0.0541239	0.0590031	-0.917307	0.358982	0.432116	8197421	10.2848	10.3212	10.3486	10.2853	10.2339	10.2222	10.3006	10.2969
PAS_chr1-3_0113	2611.06	-0.0361632	0.110573	-0.327054	0.743627	0.790192	8197422	11.4232	11.4384	11.6088	11.5144	11.2592	11.2417	11.6388	11.6643
PAS_chr1-3_0114	2057.46	-0.786496	0.0881027	-8.92704	4.37575e-19	4.73257e-18	8197423	11.4378	11.5756	11.4783	11.4189	10.9412	10.8572	10.6703	10.6134
PAS_chr1-3_0115	13478.5	-0.43783	0.0467703	-9.36129	7.87707e-21	9.49771e-20	8197584	13.9577	13.8506	13.988	13.9753	13.5033	13.4911	13.5169	13.5469
PAS_chr1-3_0116	2546.23	-0.373506	0.0661972	-5.64232	1.67774e-08	7.9998e-08	8197585	11.5288	11.5347	11.6364	11.723	11.2304	11.2187	11.2792	11.3448
PAS_chr1-3_0117	3088.36	-0.799905	0.0712209	-11.2313	2.8614e-29	5.24417e-28	8197583	12.1321	11.9398	12.0162	12.013	11.2148	11.2447	11.2511	11.4339
PAS_chr1-3_0118	1575.94	-0.446859	0.0548212	-8.15122	3.60283e-16	3.30751e-15	8197586	11.0094	11.0736	10.9915	10.9759	10.6272	10.5743	10.6102	10.6741
PAS_chr1-3_0119	3568.24	-0.11269	0.063692	-1.7693	0.0768442	0.115027	8197587	11.9942	11.9714	11.9553	11.8807	11.7682	11.7532	11.9009	11.9459
PAS_chr1-3_0120	1677.71	0.226895	0.105045	2.15998	0.0307746	0.0514783	8197588	11.0398	10.9018	10.6395	10.604	10.9752	11.0704	10.9964	10.9742
PAS_chr1-3_0121	2457.37	0.148895	0.0699716	2.12793	0.033343	0.0551521	8197589	11.4658	11.3089	11.3423	11.2042	11.4574	11.4034	11.4775	11.5275
PAS_chr1-3_0122	22789.6	0.171527	0.0937668	1.82929	0.0673554	0.102621	8197590	14.2507	14.3074	14.5159	14.524	14.4205	14.4316	14.7027	14.7151
PAS_chr1-3_0123	1656.07	0.363443	0.081339	4.46825	7.88609e-06	2.62788e-05	8197591	10.6927	10.6784	10.701	10.8222	10.9655	10.8973	11.1198	11.1755
PAS_chr1-3_0124	235.677	0.0459332	0.13008	0.353116	0.724001	0.772595	8197592	8.93729	8.72571	8.73906	8.84188	8.79059	8.67533	8.90342	8.97632
PAS_chr1-3_0125	394.867	-0.251741	0.0871912	-2.88723	0.00388645	0.00802775	8197593	9.44358	9.22489	9.41543	9.35514	9.21591	9.20692	9.21545	9.16106
PAS_chr1-3_0126	4725.88	0.0400245	0.040091	0.998341	0.318114	0.390381	8197594	12.2738	12.2485	12.2619	12.2637	12.3389	12.271	12.2992	12.2894
PAS_chr1-3_0127	1163.24	-0.0168476	0.0547722	-0.307594	0.758391	0.802942	8197595	10.4824	10.4421	10.4756	10.4568	10.4815	10.4611	10.4009	10.4574
PAS_chr1-3_0128	3439.84	0.0514367	0.0754142	0.682055	0.495204	0.568138	8197596	11.6961	11.7548	11.8899	11.9431	11.7779	11.8247	11.9252	11.9599
PAS_chr1-3_0129	346.504	0.368767	0.102379	3.60199	0.000315785	0.000808308	8197597	9.02508	9.04702	8.96473	9.10315	9.31191	9.40833	9.21058	9.15845
PAS_chr1-3_0130	1043.24	0.171538	0.0590851	2.90323	0.00369336	0.00764772	8197598	10.2027	10.2557	10.2665	10.2926	10.365	10.365	10.4365	10.4192
PAS_chr1-3_0131	748.526	0.213397	0.0734204	2.9065	0.00365492	0.00757434	8197599	9.84998	9.88011	9.82383	9.89159	10.0089	9.93248	10.0135	10.1403
PAS_chr1-3_0132	318.249	0.382111	0.0901044	4.24076	2.22765e-05	6.94334e-05	8197600	8.92715	8.95047	9.00604	8.96256	9.28202	9.14374	9.20814	9.14531
PAS_chr1-3_0133	1428.87	-0.0765437	0.0744496	-1.02813	0.30389	0.375393	8197601	10.7351	10.7163	10.6166	10.8786	10.6523	10.6218	10.7015	10.7298
PAS_chr1-3_0134	1690.11	-0.152085	0.083973	-1.81111	0.0701234	0.106452	8197602	10.9141	10.9625	11.0668	10.9884	10.7003	10.7513	10.9828	10.9477
PAS_chr1-3_0135	3586	-0.144437	0.0704033	-2.05156	0.0402124	0.0651698	8197603	11.8304	11.9504	12.0931	11.999	11.8208	11.8135	11.933	11.7731
PAS_chr1-3_0136	6322.16	-0.28552	0.0662096	-4.31236	1.61522e-05	5.12962e-05	8197604	12.66	12.8053	12.9318	12.8427	12.4717	12.5402	12.5774	12.5638
PAS_chr1-3_0137	2212.51	0.667031	0.070631	9.44389	3.592e-21	4.39409e-20	8197605	10.8325	11.0441	10.9663	10.8897	11.5868	11.5365	11.5841	11.4148
PAS_chr1-3_0138	3046.9	0.00580965	0.0536843	0.108219	0.913822	0.932509	8197606	11.7114	11.6101	11.7348	11.6738	11.6975	11.7516	11.6227	11.6852
PAS_chr1-3_0140	464.989	0.391412	0.0835997	4.68198	2.84118e-06	1.00629e-05	8197607	9.2548	9.32635	9.21799	9.38786	9.51454	9.5859	9.60335	9.58991
PAS_chr1-3_0141	900.125	0.124391	0.0691701	1.79834	0.0721229	0.109119	8197608	10.0522	10.0717	10.0818	10.1956	10.1657	10.2635	10.2327	10.1631
PAS_chr1-3_0142	1386.82	0.304227	0.11366	2.67664	0.00743637	0.014435	8197609	10.5828	10.301	10.6436	10.5875	10.6303	10.63	10.9169	10.9742
PAS_chr1-3_0143	1757.46	0.00107834	0.0523533	0.0205974	0.983567	0.98611	8197610	10.9165	10.9402	11.0406	10.9706	10.9685	10.966	10.9787	10.9635
PAS_chr1-3_0300	12116.8	-0.0834442	0.0577811	-1.44414	0.148699	0.204765	8197611	13.6186	13.513	13.7144	13.6842	13.5167	13.5083	13.6004	13.5856
PAS_chr1-3_0144	543.92	-0.0129947	0.0911999	-0.142486	0.886696	0.910915	8196829	9.61923	9.68978	9.57438	9.54462	9.5807	9.74954	9.5664	9.47745
PAS_chr1-3_0145	760.099	0.146376	0.0630987	2.3198	0.0203519	0.0354435	8197612	9.91151	9.90739	9.86195	9.93563	10.0277	10.0317	10.0483	9.96984
PAS_chr1-3_0146	198.497	-0.00724422	0.130528	-0.0554994	0.955741	0.96489	8197613	8.82464	8.67029	8.64294	8.62685	8.67909	8.83736	8.56636	8.66688
PAS_chr1-3_0147	1665	-0.151862	0.0642833	-2.36238	0.018158	0.0319834	8197614	10.8988	10.9343	11.0043	11.014	10.8301	10.9231	10.7344	10.8398
PAS_chr1-3_0148	575.585	-0.467103	0.0840826	-5.55528	2.77163e-08	1.28392e-07	8197615	9.70304	9.81078	9.8815	9.8747	9.50433	9.56617	9.46332	9.39474
PAS_chr1-3_0149	722.039	-0.979235	0.0717035	-13.6567	1.84077e-42	5.55539e-41	8197616	10.2119	10.2422	10.1505	10.3004	9.52467	9.44955	9.51681	9.45881
PAS_chr1-3_0150	2632.28	0.0884085	0.0597743	1.47904	0.13913	0.192801	8197617	11.3141	11.5166	11.488	11.4793	11.5211	11.5166	11.5531	11.5366
PAS_chr1-3_0151	1586.32	0.136505	0.0735079	1.85701	0.0633094	0.0970346	8197618	10.6567	10.7746	10.8809	10.7938	10.9942	10.873	10.9112	10.8028
PAS_chr1-3_0152	4856.33	0.189565	0.0932556	2.03274	0.0420784	0.0677124	8197619	12.075	12.1437	12.3498	12.3141	12.2837	12.2482	12.5254	12.5414
PAS_chr1-3_0153	1305.77	0.0156228	0.136108	0.114782	0.908618	0.928703	8197620	10.7487	10.823	10.3824	10.352	10.6687	10.7882	10.3781	10.5461
PAS_chr1-3_0154	655.519	0.0479573	0.0849134	0.564779	0.572224	0.63735	8197621	9.79802	9.79755	9.74624	9.7905	9.98017	9.78811	9.74359	9.74381
PAS_chr1-3_0155	2678.11	0.127883	0.0504514	2.53478	0.0112517	0.0208905	8197622	11.4339	11.5142	11.4505	11.4244	11.5903	11.6152	11.5092	11.5707
PAS_chr1-3_0301	533.523	-0.257909	0.10858	-2.37529	0.017535	0.0309984	8197623	9.6372	9.5915	9.74039	9.71181	9.40514	9.29786	9.55889	9.66005
PAS_chr1-3_0156	2152.13	0.129266	0.0692461	1.86676	0.0619345	0.0952839	8196830	11.1149	11.066	11.226	11.2577	11.2528	11.1947	11.3461	11.347
PAS_chr1-3_0157	372.174	0.222403	0.0909861	2.44437	0.0145107	0.0262505	8197624	9.15923	9.2921	9.09438	9.07857	9.31977	9.30089	9.25145	9.29958
PAS_chr1-3_0158	201.219	0.470613	0.139444	3.37491	0.000738388	0.00175046	8197625	8.76422	8.60552	8.38362	8.5073	8.80822	8.83736	8.78986	8.84307
PAS_chr1-3_0159	2753.09	-0.708267	0.0532894	-13.291	2.61235e-40	7.39678e-39	8197626	11.8164	11.8089	11.8686	11.8618	11.1918	11.2694	11.1908	11.1119
PAS_chr1-3_0160	3076.94	-0.517864	0.0644513	-8.03496	9.36112e-16	8.35045e-15	8197627	11.9447	11.9492	11.9024	11.8801	11.4875	11.5543	11.387	11.3217
PAS_chr1-3_0161	360.045	-0.158261	0.0846055	-1.87057	0.0614044	0.0945838	8197628	9.29117	9.20856	9.30159	9.18905	9.1859	9.12314	9.14293	9.11864
PAS_chr1-3_0162	879.756	0.17021	0.0699544	2.43316	0.0149679	0.0269421	8197629	10.1169	10.1295	9.94197	10.0479	10.2054	10.1491	10.1855	10.2328
PAS_chr1-3_0302	343.636	0.0815488	0.0911961	0.894214	0.371207	0.444477	8197630	9.22281	9.13682	9.02287	9.12446	9.22014	9.11619	9.20078	9.17404
PAS_chr1-3_0163	541.146	-0.847549	0.0843763	-10.0449	9.67686e-24	1.37384e-22	8196831	9.90008	9.85228	9.8275	9.87308	9.22856	9.38013	9.14293	9.30193
PAS_chr1-3_0164	1177.35	-1.12881	0.0801743	-14.0795	5.07669e-45	1.70577e-43	8197631	10.9277	10.9788	10.7714	10.7601	9.83632	9.97562	9.92537	9.9813
PAS_chr1-3_0165	4136.45	-2.40537	0.109198	-22.0276	1.56567e-107	1.92463e-105	8197632	13.0005	13.0088	12.6126	12.5861	10.5861	10.5087	10.7131	10.6015
PAS_chr1-3_0166	5817.26	-1.68315	0.044567	-37.7667	0	0	8197633	13.1839	13.2039	13.1203	13.1126	11.5595	11.547	11.5714	11.5447
PAS_chr1-3_0167	747.489	0.148751	0.0984095	1.51155	0.130648	0.182654	8197634	9.90825	10	9.8146	9.82026	10.1314	10.0754	9.95537	9.81315
PAS_chr1-3_0168	1520.58	-0.65791	0.0575561	-11.4308	2.93558e-30	5.66871e-29	8197635	11.0617	10.9684	11.0507	11.0808	10.538	10.4677	10.4644	10.4296
PAS_chr1-3_0169	22246.1	-0.396018	0.0997135	-3.97155	7.14052e-05	0.000203899	8197636	14.8535	14.7924	14.4404	14.4206	14.1883	14.2119	14.2751	14.3152
PAS_chr1-3_0170	572.854	0.690048	0.0819294	8.42246	3.68653e-17	3.67923e-16	8197637	9.3923	9.30743	9.46415	9.36692	9.93343	9.91909	9.76321	9.91406
PAS_chr1-3_0171	362.575	0.224994	0.102982	2.1848	0.0289034	0.0487691	8197638	9.19279	9.20032	9.07527	9.05203	9.35648	9.32189	9.27259	9.12133
PAS_chr1-3_0172	7995.87	-0.181238	0.0503457	-3.59986	0.000318383	0.000814131	8197639	13.1301	13.0372	13.081	13.1293	12.9106	12.8369	12.9768	12.9498
PAS_chr1-3_0303	144.443	0.0661871	0.132324	0.500189	0.616942	0.67861	8197640	8.50576	8.37771	8.42849	8.46449	8.45817	8.48174	8.36963	8.60324
PAS_chr1-3_0173	3475.04	-0.40694	0.0589939	-6.89801	5.27367e-12	3.61623e-11	8196832	11.9478	12.0129	12.101	12.0937	11.7414	11.6566	11.6183	11.6239
PAS_chr1-3_0174	1212.92	-0.00399895	0.076093	-0.0525535	0.958088	0.965752	8197641	10.5007	10.5174	10.5368	10.4812	10.5216	10.6644	10.3958	10.4296
PAS_chr1-3_0175	360.9	0.214358	0.107605	1.99207	0.0463629	0.0737358	8197642	9.23356	9.00927	9.08167	9.16878	9.40146	9.23899	9.14807	9.2711
PAS_chr1-3_0176	177.533	0.253153	0.125675	2.01435	0.0439726	0.0704711	8197643	8.69655	8.50104	8.42849	8.52811	8.73303	8.6503	8.6418	8.65911
PAS_chr1-3_0177	1171.57	0.197341	0.0682679	2.89068	0.0038441	0.00794679	8197644	10.4248	10.3908	10.3114	10.3945	10.4653	10.5276	10.6574	10.5279
PAS_chr1-3_0178	1218.18	0.110394	0.0580364	1.90216	0.0571502	0.0887087	8197645	10.4867	10.4997	10.3959	10.4796	10.5655	10.5779	10.5887	10.5015
PAS_chr1-3_0179	3259.21	0.0234653	0.0635909	0.369005	0.712124	0.76299	8197646	11.6802	11.7043	11.7936	11.8736	11.7323	11.7452	11.832	11.8414
PAS_chr1-3_0180	1770.78	0.274555	0.0640974	4.2834	1.84062e-05	5.79794e-05	8197647	10.9069	10.9343	10.7742	10.7925	11.1345	11.1	11.1186	11.014
PAS_chr1-3_0181	1334.5	-0.00201462	0.0714174	-0.0282091	0.977495	0.98139	8197648	10.6946	10.7314	10.5009	10.5689	10.6402	10.603	10.66	10.583
PAS_chr1-3_0182	855.232	0.277137	0.0804456	3.44502	0.000571008	0.00138693	8197649	9.92446	10.0541	10.0399	9.91221	10.1752	10.2918	10.25	10.0751
PAS_chr1-3_0183	2319.16	0.237265	0.0574502	4.12992	3.62884e-05	0.000109125	8197650	11.1513	11.2988	11.1808	11.2243	11.3898	11.4939	11.4482	11.3816
PAS_chr1-3_0184	823.807	-0.066876	0.0694644	-0.962738	0.335679	0.407766	8197651	10.018	10.0046	10.1534	10.1298	10.0475	10.03	9.9778	10.0604
PAS_chr1-3_0185	389.976	0.195672	0.101245	1.93266	0.0532782	0.0832111	8197652	9.01878	9.25694	9.30159	9.23256	9.32953	9.27339	9.39918	9.32977
PAS_chr1-3_0186	436.773	0.550651	0.105156	5.23649	1.6366e-07	6.86801e-07	8197653	9.2783	9.27268	9.01616	9.14819	9.52803	9.68047	9.46534	9.53188
PAS_chr1-3_0187	784.836	0.50041	0.072661	6.88692	5.7012e-12	3.87774e-11	8197654	9.77488	9.90985	9.68454	9.79479	10.1433	10.1766	10.2222	10.1706
PAS_chr1-3_0188	1553.6	0.393083	0.0669897	5.86782	4.41572e-09	2.26171e-08	8197655	10.6586	10.6855	10.6405	10.5495	11.0708	10.9933	10.9054	10.9104
PAS_chr1-3_0189	710.632	0.348194	0.0766066	4.54523	5.48764e-06	1.8675e-05	8197656	9.75499	9.70123	9.68657	9.83948	9.98741	9.93819	10.0797	10.059
PAS_chr1-3_0190	266.86	0.478921	0.0983841	4.86788	1.12804e-06	4.23331e-06	8197657	8.77194	8.85678	8.78843	8.72568	8.98973	9.13004	9.08778	9.02939
PAS_chr1-3_0191	8501.95	-0.0349374	0.0387397	-0.901849	0.367137	0.440355	8197658	13.1368	13.1286	13.1048	13.0808	13.0669	13.0718	13.0598	13.1147
PAS_chr1-3_0192	750.55	0.402687	0.0885389	4.54813	5.41241e-06	1.84439e-05	8197889	9.88689	9.68113	9.75594	9.80163	9.94836	10.0754	10.1686	10.1842
PAS_chr1-3_0193	706.74	0.521878	0.084397	6.18361	6.2653e-10	3.50467e-09	8196429	9.65689	9.67534	9.57659	9.76009	10.0658	9.95703	10.0549	10.1842
PAS_chr1-3_0304	1056.4	0.654854	0.0687508	9.52503	1.64989e-21	2.08484e-20	8196430	10.0195	10.0912	10.0383	10.0522	10.5192	10.4999	10.6332	10.6767
PAS_chr1-3_0194	921.907	0.184013	0.0680839	2.70273	0.00687717	0.0134763	8196833	10.1827	10.142	9.99667	10.1019	10.2884	10.2665	10.2093	10.2517
PAS_chr1-3_0195	2850.27	0.296821	0.0671098	4.42292	9.73778e-06	3.19313e-05	8196431	11.4853	11.3637	11.444	11.5177	11.6704	11.6222	11.8202	11.7921
PAS_chr1-3_0197	1225.64	0.185673	0.0562148	3.30292	0.000956832	0.00222745	8196432	10.4383	10.4572	10.4153	10.4499	10.5445	10.5863	10.5959	10.6574
PAS_chr1-3_0198	2401.88	-0.133975	0.0879071	-1.52405	0.127496	0.178992	8196433	11.3447	11.3994	11.5307	11.4441	11.1377	11.2033	11.4506	11.4221
PAS_chr1-3_0199	974.687	0.0797303	0.0665327	1.19836	0.230776	0.297318	8196434	10.1787	10.3176	10.1314	10.2312	10.3182	10.2483	10.2511	10.2935
PAS_chr1-3_0200	552.009	0.434685	0.11565	3.75864	0.00017084	0.000458729	8196435	9.5321	9.47554	9.3415	9.4521	9.86025	9.95516	9.61425	9.59935
PAS_chr1-3_0201	834.309	0.594985	0.0863544	6.89004	5.57754e-12	3.81422e-11	8196436	9.75317	9.78688	9.88855	9.82614	10.376	10.3941	10.1674	10.178
PAS_chr1-3_0202	3911.15	-0.413928	0.0594881	-6.95816	3.44734e-12	2.39649e-11	8196437	12.1468	12.1064	12.2592	12.2946	11.8478	11.7659	11.816	11.8328
PAS_chr1-3_0305	313.506	0.172931	0.0968447	1.78565	0.0741559	0.111632	8196438	8.94735	8.99482	9.05261	9.06684	9.19239	8.99593	9.14807	9.14795
PAS_chr1-3_0203	3894.29	-0.0870005	0.102749	-0.846725	0.397149	0.470749	8196834	11.9431	11.9719	12.129	12.1713	11.8144	11.7764	12.1819	12.0885
PAS_chr1-3_0204	1916.39	0.61031	0.085519	7.13654	9.57121e-13	6.95085e-12	8196439	10.8214	10.6812	10.7629	10.8557	11.1851	11.2295	11.3614	11.5022
PAS_chr1-3_0205	1030.84	-0.212344	0.0617917	-3.43644	0.000589411	0.00142682	8196440	10.3637	10.4721	10.3699	10.3872	10.1971	10.1909	10.2081	10.2912
PAS_chr1-3_0206	1150.94	0.703055	0.068152	10.316	5.96679e-25	9.08539e-24	8196441	10.033	10.0564	10.1793	10.2072	10.6959	10.6712	10.7393	10.7248
PAS_chr1-3_0207	384.321	0.409553	0.102694	3.98808	6.66099e-05	0.000191508	8196442	9.19279	9.20856	8.98555	9.08149	9.38664	9.32783	9.50314	9.30427
PAS_chr1-3_0208	876.146	-0.0219286	0.0687558	-0.318934	0.749776	0.795217	8196443	10.225	10.1749	10.0571	10.0741	10.1335	10.1144	10.1217	10.0844
PAS_chr1-3_0209	1385	-0.0629594	0.0945277	-0.666042	0.505385	0.575992	8196444	10.5398	10.6292	10.7458	10.8476	10.4781	10.6462	10.7514	10.688
PAS_chr1-3_0210	3589.66	-0.640859	0.0757909	-8.45561	2.77624e-17	2.79286e-16	8196445	12.2011	12.1437	12.1619	12.194	11.5244	11.3973	11.6319	11.7307
PAS_chr1-3_0211	2542.17	-0.0507022	0.0526396	-0.963196	0.335449	0.407585	8196446	11.4998	11.4869	11.4481	11.4424	11.4548	11.4869	11.3937	11.3525
PAS_chr1-3_0212	2421.82	0.701222	0.122343	5.73162	9.9477e-09	4.86761e-08	8196447	11.2573	11.1543	10.8625	10.7993	11.5511	11.4857	11.7449	11.8479
PAS_chr1-3_0213	204.852	0.0821733	0.154971	0.53025	0.595938	0.659681	8196448	8.92715	8.66397	8.53826	8.61416	8.82847	8.81107	8.62632	8.6746
PAS_chr1-3_0215	818.65	0.94307	0.117	8.06044	7.60207e-16	6.82967e-15	8196449	9.76768	9.82909	9.39544	9.50815	10.3833	10.4132	10.3739	10.2797
PAS_chr1-3_0216	2660.19	0.0315327	0.0553205	0.57	0.568677	0.634241	8196450	11.4193	11.5899	11.4464	11.5073	11.5104	11.5543	11.4982	11.5173
PAS_chr1-3_0217	1174.42	-0.7091	0.091908	-7.71533	1.20668e-14	1.00358e-13	8196451	10.7798	10.6939	10.6518	10.801	10.0289	10.0085	10.1975	10.3195
PAS_chr1-3_0218	3989.23	-1.56659	0.0695291	-22.5314	2.04509e-112	2.64288e-110	8196452	12.5281	12.5578	12.6787	12.638	11.063	11.0385	11.2397	11.2179
PAS_chr1-3_0219	674.963	0.211403	0.0748149	2.82568	0.00471807	0.00958447	8196453	9.77488	9.70975	9.73451	9.77755	9.98741	9.86217	9.81731	9.96696
PAS_chr1-3_0220	1058.87	0.286829	0.097408	2.94461	0.0032336	0.00679338	8196454	10.3974	10.269	10.068	10.1379	10.5955	10.4493	10.3968	10.3756
PAS_chr1-3_0221	2654.32	-0.120471	0.0490249	-2.45734	0.0139968	0.0254305	8196455	11.5062	11.5425	11.5717	11.6038	11.4161	11.4939	11.4422	11.4396
PAS_chr1-3_0222	1415.17	0.025486	0.069387	0.367302	0.713394	0.764026	8196456	10.6315	10.7666	10.6405	10.7023	10.7767	10.7588	10.7023	10.583
PAS_chr1-3_0225	1207.12	-0.152313	0.0619666	-2.45799	0.0139716	0.0254121	8196457	10.5543	10.6365	10.5434	10.5252	10.4524	10.5087	10.3707	10.4076
PAS_chr1-3_0226	24577.8	-0.590249	0.0532297	-11.0887	1.42312e-28	2.53447e-27	8196458	14.7574	14.8178	14.9282	14.9385	14.2742	14.28	14.2871	14.273
PAS_chr1-3_0227	16480.5	-0.865013	0.0570176	-15.171	5.50491e-52	2.16756e-50	8196459	14.292	14.3429	14.4532	14.4801	13.5144	13.5004	13.5808	13.5751
PAS_chr1-3_0228	1513.93	0.0317458	0.0657182	0.483059	0.629054	0.690124	8196460	10.7122	10.6925	10.8104	10.8399	10.7155	10.7746	10.8411	10.8484
PAS_chr1-3_0229	12408.1	-0.506656	0.0532886	-9.50777	1.94797e-21	2.43617e-20	8196461	13.8146	13.768	13.9009	13.9301	13.3296	13.3223	13.3682	13.4139
PAS_chr1-3_0230	6394.66	-0.35463	0.0649301	-5.46172	4.71546e-08	2.12766e-07	8196462	12.7949	12.7274	12.9706	12.9281	12.5017	12.4748	12.5484	12.5463
PAS_chr1-3_0231	261.983	-0.203962	0.127327	-1.60187	0.109184	0.156945	8196463	8.86452	9.15406	8.92564	8.93509	8.81983	9.01865	8.76929	8.7883
PAS_chr1-3_0306	1501.06	0.304666	0.0657841	4.6313	3.63377e-06	1.27006e-05	8196464	10.6442	10.6336	10.574	10.6709	10.917	11.0085	10.8282	10.8242
PAS_chr1-3_0232	4754.93	0.22029	0.0495377	4.44691	8.7113e-06	2.88279e-05	8196835	12.2373	12.1293	12.2079	12.147	12.3697	12.3372	12.4167	12.4353
PAS_chr1-3_0233	2014.98	-0.12183	0.0870117	-1.40016	0.161465	0.219408	8196465	11.2617	11.3593	11.0328	11.1146	11.1371	11.1813	11.0213	11.0009
PAS_chr1-3_0234	614.887	-0.0965615	0.0761632	-1.26782	0.204861	0.269511	8196466	9.73111	9.74057	9.87087	9.72178	9.72755	9.74082	9.68474	9.62358
PAS_chr1-3_0235	1564.28	0.315463	0.0673965	4.6807	2.85903e-06	1.0114e-05	8196467	10.7719	10.701	10.6166	10.6208	11.0252	10.986	10.8696	10.9186
PAS_chr1-3_0236	1790.68	0.295569	0.0648512	4.55766	5.17277e-06	1.76991e-05	8196468	10.8899	10.8981	10.8991	10.7396	11.1757	11.0883	11.139	11.0534
PAS_chr1-3_0237	10962.6	0.683932	0.056928	12.014	3.00095e-33	6.6047e-32	8196469	13.0297	13.2007	13.0445	13.0433	13.7787	13.8028	13.7258	13.6843
PAS_chr1-3_0238	969.904	0.119388	0.0765242	1.56013	0.118729	0.168372	8196470	10.1787	10.2614	10.2503	10.0832	10.3585	10.3296	10.2648	10.1891
PAS_chr1-3_0239	992.533	0.128378	0.0711608	1.80405	0.0712231	0.107873	8196471	10.1987	10.1667	10.3346	10.1591	10.3751	10.2947	10.2557	10.3484
PAS_chr1-3_0240	1099.13	0.143329	0.0576577	2.48586	0.012924	0.0236861	8196472	10.3601	10.3448	10.3333	10.2835	10.4798	10.4414	10.4624	10.3992
PAS_chr1-3_0241	839.518	0.150932	0.0705773	2.13853	0.0324736	0.0539977	8196473	9.98748	9.98386	10.0336	10.0472	10.0405	10.0925	10.1963	10.2026
PAS_chr1-3_0242	822.828	-0.474139	0.0679311	-6.9797	2.95819e-12	2.07073e-11	8196474	10.2457	10.2149	10.1577	10.2793	9.84701	9.83588	9.92969	9.80669
PAS_chr1-3_0243	633.2	0.168129	0.0741569	2.2672	0.0233778	0.0401993	8196475	9.64511	9.77071	9.76365	9.62641	9.85893	9.79233	9.82043	9.80992
PAS_chr1-3_0244	2507.64	0.0678199	0.0545767	1.24265	0.213995	0.279124	8196476	11.3781	11.4657	11.4358	11.3104	11.4587	11.4612	11.4287	11.481
PAS_chr1-3_0307	425.687	0.126433	0.101335	1.24767	0.212151	0.277437	8196477	9.2389	9.32259	9.38279	9.30082	9.45564	9.54364	9.27956	9.29723
PAS_chr1-3_0308	60.3021	0.1724	0.214298	0.804488	0.421115	0.494391	8196836	7.9527	8.05404	7.91813	7.84092	8.14484	7.90873	7.95008	7.91584
PAS_chr1-3_0245	206.364	0.146773	0.149549	0.981439	0.326376	0.398193	8196837	8.85377	8.53694	8.79245	8.51428	8.82272	8.76596	8.6759	8.77067
PAS_chr1-3_0246	205.558	0.427165	0.14343	2.97821	0.00289941	0.00615803	8196478	8.54373	8.59885	8.6876	8.56198	8.85683	9.02986	8.63795	8.75638
PAS_chr1-3_0247	192.842	0.334493	0.121568	2.75148	0.00593264	0.0117904	8196479	8.54373	8.64481	8.53826	8.59703	8.84839	8.70952	8.6185	8.82281
PAS_chr1-3_0248	1528.02	-0.0287755	0.0676821	-0.425157	0.670722	0.727446	8196480	10.8129	10.7572	10.8447	10.8022	10.7126	10.6746	10.8614	10.8599
PAS_chr1-3_0249	2774.94	-1.48654	0.135816	-10.9453	6.99835e-28	1.21626e-26	8196481	12.1797	12.2123	11.9651	11.9587	10.9583	10.9623	10.4888	10.4461
PAS_chr1-3_0250	5328.8	-1.43028	0.135976	-10.5186	7.08866e-26	1.15621e-24	8196482	13.0827	13.1053	12.8469	12.8233	11.8281	11.8738	11.3365	11.3211
PAS_chr1-3_0251	2113.48	-0.610481	0.0597884	-10.2107	1.776e-24	2.64043e-23	8196483	11.4977	11.4199	11.4469	11.4451	10.8473	10.8252	10.9544	10.9897
PAS_chr1-3_0252	1869.28	-0.244446	0.061352	-3.98432	6.76749e-05	0.000194348	8196484	11.2293	11.2064	11.0866	11.0798	10.8912	10.9623	10.9704	10.9097
PAS_chr1-3_0253	2701.56	-0.143056	0.0703734	-2.03281	0.0420717	0.0677124	8196485	11.575	11.5268	11.6094	11.6477	11.3704	11.351	11.5252	11.58
PAS_chr1-3_0254	3006.61	-0.593565	0.0623921	-9.51347	1.84414e-21	2.31783e-20	8196486	11.7765	11.9498	11.9798	11.9518	11.3636	11.4283	11.3556	11.3278
PAS_chr1-3_0255	2136.14	0.0146514	0.0745185	0.196615	0.844129	0.878103	8196487	11.2331	11.2054	11.1558	11.2521	11.087	11.1558	11.3656	11.2788
PAS_chr1-3_0256	678.242	0.366034	0.088009	4.15906	3.19561e-05	9.70818e-05	8196488	9.70681	9.48559	9.75594	9.78447	9.94092	9.94198	10.0053	9.99973
PAS_chr1-3_0257	377.269	0.565209	0.105941	5.33516	9.5462e-08	4.14409e-07	8196489	8.98032	9.14977	8.99584	9.04606	9.33342	9.5736	9.42437	9.29488
PAS_chr1-3_0258	1419.45	0.242581	0.0589757	4.11323	3.9016e-05	0.000116978	8196490	10.6413	10.6669	10.5234	10.5414	10.7836	10.7934	10.8044	10.8147
PAS_chr1-3_0259	729.54	-0.0539674	0.0815504	-0.661768	0.50812	0.57874	8196491	9.91314	9.95804	10.0048	9.88116	9.84167	9.78599	10.0216	9.91855
PAS_chr1-3_0260	1667.98	0.0596878	0.0574701	1.03859	0.298996	0.370347	8196492	10.8111	10.8535	10.9212	10.9132	10.9619	10.8915	10.8814	10.977
PAS_chr1-3_0261	795.714	-0.0825494	0.0749605	-1.10124	0.270793	0.340328	8196493	10.0871	10.0046	10.054	10.0379	10.076	10.021	9.96523	9.85752
PAS_chr1-3_0262	950.164	0.149672	0.118763	1.26025	0.207578	0.27273	8196494	9.9579	10.343	10.1329	10.1677	10.4031	10.3955	10.027	10.247
PAS_chr1-3_0264	11420.3	-0.049675	0.0535675	-0.927335	0.353753	0.426943	8196495	13.6186	13.4851	13.5228	13.5096	13.5129	13.5242	13.3894	13.5152
PAS_chr1-3_0309	4906.04	0.407589	0.0596316	6.83512	8.1938e-12	5.45532e-11	8196496	12.1978	12.1163	12.0939	12.092	12.4352	12.4534	12.5359	12.6204
PAS_chr1-3_0265	803.475	-0.166554	0.0752785	-2.2125	0.0269318	0.0457333	8196838	10.1364	10.142	10.016	10.0621	10.0405	10.0049	9.91668	9.86219
PAS_chr1-3_0266	2245.86	-0.0540028	0.0770932	-0.700487	0.483623	0.556648	8196497	11.3891	11.3847	11.2409	11.2127	11.3786	11.3076	11.1723	11.1643
PAS_chr1-3_0267	516.769	0.0135513	0.0863562	0.156923	0.875305	0.903264	8196498	9.55546	9.44494	9.56553	9.60396	9.61262	9.42772	9.63043	9.54369
PAS_chr1-3_0268	426.029	0.0584132	0.0868443	0.67262	0.501189	0.572918	8196499	9.44586	9.28437	9.37002	9.24547	9.39962	9.37728	9.35612	9.36601
PAS_chr1-3_0269	1924.08	0.177283	0.223264	0.794053	0.427165	0.50056	8196500	11.2767	11.2765	10.6208	10.7095	11.2793	11.3348	10.9821	11.0112
PAS_chr1-3_0310	1065.94	0.389189	0.0721326	5.39547	6.83454e-08	3.01629e-07	8196501	10.1787	10.2728	10.0757	10.2033	10.5126	10.5863	10.4142	10.4965
PAS_chr1-3_0271	842.751	0.241244	0.0895109	2.69513	0.00703607	0.0137485	8196839	9.92285	9.84716	10.0818	10.0536	10.2609	10.1127	10.2466	10.0617
PAS_chr1-3_0311	115.553	1.14807	0.349006	3.28955	0.00100348	0.00232639	8196502	7.71861	7.9459	8.24949	8.18328	8.58803	8.62988	8.44982	8.45042
PAS_chr1-3_0272	1241.56	0.0764043	0.0544986	1.40195	0.160931	0.218918	8196840	10.5335	10.4884	10.5133	10.4791	10.534	10.5851	10.6067	10.5452
PAS_chr1-3_0273	1253.33	-0.180165	0.0723763	-2.48929	0.0128	0.0235102	8196503	10.6422	10.6424	10.5212	10.6741	10.3705	10.42	10.5279	10.5547
PAS_chr1-3_0274	2462.36	0.104009	0.0769029	1.35248	0.176223	0.236718	8196504	11.2325	11.3513	11.4405	11.3925	11.3302	11.3754	11.5355	11.5504
PAS_chr1-3_0275	1465.49	-0.266552	0.0654092	-4.07515	4.59854e-05	0.000135933	8196807	10.7999	10.8243	10.9263	10.8501	10.6657	10.5011	10.6737	10.6324
PAS_chr1-3_0276	6142.48	-0.775226	0.0461103	-16.8125	1.97823e-63	1.10781e-61	8196808	12.9634	13.0108	12.9387	12.9544	12.2599	12.2606	12.1555	12.214
PAS_chr1-3_0277	531.505	0.285418	0.08448	3.37853	0.000728756	0.00172925	8196809	9.50614	9.49888	9.39544	9.48257	9.63297	9.81531	9.60335	9.65102
PAS_chr1-3_0278	284.36	0.540734	0.121784	4.44011	8.99117e-06	2.97151e-05	8196810	8.96394	8.87821	8.61532	8.78055	9.20954	9.11271	9.0851	9.1267
PAS_chr1-3_0279	339.18	0.552006	0.0965248	5.7188	1.07281e-08	5.22411e-08	8196811	8.91693	9.07916	8.93284	8.91534	9.35839	9.18069	9.3296	9.32055
PAS_chr1-3_0280	452.551	0.106891	0.0815758	1.31033	0.190085	0.252669	8196812	9.27311	9.42064	9.40297	9.41415	9.4234	9.42497	9.51875	9.43991
PAS_chr1-3_0312	2232.68	0.296237	0.0755218	3.92254	8.7622e-05	0.000246025	8196813	11.2325	11.0789	11.1076	11.123	11.359	11.25	11.4741	11.5169
PAS_chr1-3_0281	4847.7	-0.0930426	0.0486962	-1.91067	0.0560464	0.0871833	8196841	12.384	12.3046	12.4024	12.3456	12.3005	12.2043	12.262	12.3145
PAS_chr1-3_0285	651.662	-0.240754	0.125734	-1.91479	0.0555199	0.0864176	8196814	9.94049	10.1316	9.6967	9.71816	9.75769	9.81945	9.60881	9.59558
PAS_chr1-3_0287	2316.28	-0.29341	0.0506473	-5.79321	6.90541e-09	3.43906e-08	8196815	11.4238	11.4216	11.496	11.459	11.1328	11.2095	11.2317	11.1687
PAS_chr1-3_0288	596.626	-0.0120271	0.0748804	-0.160617	0.872395	0.901183	8196816	9.81032	9.61901	9.6661	9.70816	9.71003	9.6736	9.72537	9.67615
PAS_chr1-3_0289	5084.95	-0.617685	0.0696015	-8.87459	7.01909e-19	7.57521e-18	8196817	12.6151	12.5871	12.6687	12.7089	11.9444	11.9619	12.1724	12.1388
PAS_chr1-1_0002	57280.8	-0.118523	0.0701773	-1.68891	0.0912372	0.134219	8196818	15.7788	15.8574	15.9132	15.9257	15.6165	15.6675	15.8718	15.8359
PAS_chr1-1_0003	7317.51	0.130913	0.131333	0.996805	0.318859	0.39101	8197520	12.6094	12.632	13.0001	12.994	12.6924	12.7343	13.1224	13.1767
PAS_chr1-1_0459	3305.55	-0.315756	0.0479072	-6.59099	4.36903e-11	2.75249e-10	8197521	11.9965	11.9244	11.9328	11.8859	11.6143	11.6412	11.6786	11.6293
PAS_chr1-1_0461	1668.03	-0.0237257	0.0726766	-0.326456	0.74408	0.790506	8197900	10.9829	10.9625	10.8122	10.8885	10.7911	10.8473	10.9112	11.0071
PAS_chr1-1_0460	798.856	-0.0041958	0.104258	-0.0402443	0.967898	0.9732	8197902	9.9921	10.187	9.87087	10.0176	10.0939	10.154	9.93974	9.85908
PAS_chr1-1_0004	3167.99	0.242349	0.0898841	2.69624	0.00701266	0.0137204	8197901	11.6334	11.8294	11.4557	11.5455	11.9315	11.9237	11.776	11.7432
PAS_chr1-1_0005	7516.16	0.188864	0.0508757	3.71227	0.000205406	0.000545728	8197522	12.743	12.8095	12.8986	12.8601	12.9845	12.9905	13.0619	13.01
PAS_chr1-1_0006	5977.93	-0.119686	0.0408464	-2.93014	0.00338813	0.00706794	8197523	12.665	12.6819	12.6272	12.6696	12.5122	12.5859	12.5322	12.5549
PAS_chr1-1_0007	428.358	-0.0997816	0.0863976	-1.15491	0.248126	0.316375	8197524	9.40177	9.3413	9.44001	9.39362	9.41247	9.38582	9.27956	9.22966
PAS_chr1-1_0008	39822.3	0.216514	0.101251	2.13838	0.0324862	0.0540007	8197525	15.0736	15.2313	15.2263	15.1788	15.5604	15.5963	15.2173	15.1468
PAS_chr1-1_0009	3812.25	0.32053	0.0731531	4.38163	1.17794e-05	3.83267e-05	8197526	11.7597	11.9345	11.8282	11.793	12.2221	12.2289	12.0559	12.0007
PAS_chr1-1_0010	1754.2	0.227244	0.0547738	4.14877	3.34272e-05	0.000101124	8197527	10.7973	10.9163	10.8222	10.9109	11.0753	11.042	11.0813	11.0514
PAS_chr1-1_0011	7080.73	0.562158	0.0558179	10.0713	7.40063e-24	1.05663e-22	8197528	12.4655	12.4994	12.6124	12.5899	13.0055	13.086	13.134	13.1166
PAS_chr1-1_0012	464.717	0.114061	0.0951045	1.19932	0.230403	0.296914	8197529	9.37316	9.38875	9.45454	9.38786	9.29805	9.54616	9.53801	9.53188
PAS_chr1-1_0013	2846.56	-0.32133	0.102377	-3.1387	0.00169698	0.00376915	8197530	11.6252	11.6286	11.7904	11.8833	11.359	11.2064	11.56	11.603
PAS_chr1-1_0014	596.898	0.0807383	0.0725434	1.11297	0.265723	0.335146	8197531	9.64314	9.62806	9.6967	9.70725	9.76618	9.6759	9.7937	9.68147
PAS_chr1-1_0015	2210.62	-0.111353	0.0545307	-2.04202	0.04115	0.0665135	8197532	11.2433	11.3397	11.3006	11.3633	11.2424	11.2363	11.2242	11.1462
PAS_chr1-1_0016	6166.05	0.0673502	0.0708394	0.950745	0.341734	0.414422	8197533	12.6254	12.704	12.6013	12.5263	12.5905	12.5718	12.8103	12.7313
PAS_chr1-1_0017	1773.93	0.0295436	0.0635062	0.465209	0.641782	0.701797	8197534	10.9053	10.996	10.9489	11.0169	10.9679	10.8896	11.0717	11.0366
PAS_chr1-1_0018	2248.74	-0.0327295	0.0552534	-0.592353	0.553614	0.621152	8197535	11.2059	11.3253	11.3435	11.3239	11.2558	11.2264	11.3139	11.2851
PAS_chr1-1_0019	8635.36	-0.0823652	0.0521928	-1.57809	0.114544	0.163495	8197536	13.0807	13.1166	13.2093	13.216	13.0412	13.0558	13.1406	13.0696
PAS_chr1-1_0020	454.843	-0.0285404	0.0929317	-0.307112	0.758758	0.802942	8197537	9.4344	9.48893	9.26601	9.51867	9.45032	9.34549	9.42645	9.42288
PAS_chr1-1_0462	1201.47	0.1041	0.0618066	1.68429	0.092125	0.135407	8197538	10.4953	10.4388	10.3524	10.5114	10.5478	10.5264	10.5605	10.5279
PAS_chr1-1_0021	171.043	0.496927	0.126662	3.92325	8.73615e-05	0.000245563	8197903	8.53435	8.34456	8.52322	8.38924	8.73303	8.76136	8.70177	8.59504
PAS_chr1-1_0022	1550.72	0.128478	0.067199	1.9119	0.0558886	0.0869646	8197539	10.8527	10.7478	10.7079	10.7036	10.9251	10.8934	10.8777	10.7573
PAS_chr1-1_0023	920.879	0.194213	0.0854144	2.27378	0.0229794	0.0396359	8197540	10.1028	9.90739	10.149	10.2161	10.3305	10.2222	10.2693	10.2148
PAS_chr1-1_0024	1074.77	0.00585086	0.0661966	0.0883861	0.92957	0.944563	8197541	10.3986	10.2879	10.4381	10.3123	10.3201	10.3339	10.4295	10.3746
PAS_chr1-1_0025	2151.25	0.155145	0.0634839	2.44385	0.0145314	0.0262784	8197542	11.1397	11.2821	11.1157	11.0873	11.3109	11.3468	11.2936	11.2251
PAS_chr1-1_0026	975.314	-0.0781217	0.0712604	-1.09629	0.272954	0.342466	8197543	10.2861	10.3322	10.3333	10.1736	10.2796	10.1393	10.2175	10.2123
PAS_chr1-1_0027	692.706	-0.052802	0.0875005	-0.603449	0.54621	0.614898	8197544	9.82597	9.93656	9.93179	9.82781	9.92591	9.92676	9.68646	9.80345
PAS_chr1-1_0028	774.342	-0.869287	0.0741335	-11.726	9.38312e-32	1.91461e-30	8197545	10.3742	10.2916	10.2298	10.2199	9.67581	9.53858	9.60153	9.61059
PAS_chr1-1_0029	1587.33	-0.235044	0.0544971	-4.31296	1.61085e-05	5.12221e-05	8197546	10.9883	10.9614	10.9008	10.9031	10.7496	10.7788	10.7023	10.7018
PAS_chr1-1_0030	36099.9	-0.427022	0.0907025	-4.70794	2.50238e-06	8.96375e-06	8197547	15.3691	15.3861	15.3216	15.3068	15.072	15.0993	14.7744	14.7006
PAS_chr1-1_0464	2292.5	-0.321711	0.0827841	-3.88615	0.000101847	0.000283126	8197548	11.392	11.4934	11.4639	11.4462	11.0345	11.0049	11.272	11.2947
PAS_chr1-1_0465	3580.89	-0.157414	0.064661	-2.43445	0.0149144	0.0268651	8197904	11.9602	11.8734	12.0502	12.0092	11.7386	11.7873	11.8535	11.9278
PAS_chr1-1_0031	6972.16	-0.0279622	0.0446127	-0.626777	0.530806	0.600103	8197905	12.81	12.8932	12.808	12.8173	12.7925	12.7561	12.84	12.8282
PAS_chr1-1_0466	946.535	0.803659	0.0781722	10.2806	8.61729e-25	1.29645e-23	8197549	9.74586	9.99082	9.86909	9.81689	10.4585	10.5264	10.4305	10.567
PAS_chr1-1_0032	1802.68	0.131146	0.0570004	2.3008	0.0214031	0.0371203	8197906	10.9077	10.8871	10.9481	11.0144	11.0876	11.0489	11.0025	11.0951
PAS_chr1-1_0467	923.374	-0.0544614	0.066596	-0.817788	0.413478	0.487127	8197550	10.2571	10.2823	10.124	10.1644	10.2044	10.1442	10.1392	10.153
PAS_chr1-1_0033	5573.34	-0.28566	0.092097	-3.10173	0.00192394	0.00423989	8197907	12.7124	12.7318	12.5384	12.5603	12.5033	12.5126	12.1999	12.2113
PAS_chr1-1_0034	516.716	-0.151772	0.0719103	-2.11058	0.0348087	0.0573694	8197551	9.61319	9.56027	9.64111	9.59011	9.50262	9.55119	9.47539	9.45254
PAS_chr1-1_0035	3899.6	-0.0422525	0.0643669	-0.656432	0.511546	0.581853	8197552	11.9266	11.9662	12.159	12.0891	12.0318	11.9869	11.9634	12.0142
PAS_chr1-1_0036	8043.76	-0.0168055	0.0429315	-0.39145	0.695465	0.748962	8197553	13.0447	13.0457	12.9719	13.0415	13.0402	13.0405	12.9732	12.9853
PAS_chr1-1_0037	733.078	0.367582	0.0916142	4.01228	6.01353e-05	0.000174386	8197554	9.9309	9.75435	9.64531	9.75039	10.0498	10.1685	9.96242	10.0414
PAS_chr1-1_0038	642.419	0.192934	0.0825273	2.33782	0.0193968	0.0338856	8197555	9.60509	9.78151	9.64531	9.77668	9.85497	9.85212	9.92248	9.76231
PAS_chr1-1_0039	2219.5	0.0136754	0.0517367	0.264327	0.791528	0.830758	8197556	11.2854	11.3025	11.2531	11.2121	11.3227	11.2923	11.2488	11.2292
PAS_chr1-1_0040	3456.48	-0.424634	0.0659604	-6.43771	1.21288e-10	7.25139e-10	8197557	11.9006	12.0457	12.1062	12.0982	11.5567	11.6617	11.7103	11.6454
PAS_chr1-1_0041	916.757	0.00538457	0.0674672	0.0798103	0.936388	0.949768	8197558	10.2276	10.185	10.1664	10.1217	10.2629	10.183	10.1429	10.1146
PAS_chr1-1_0042	1706.55	-0.00437993	0.0627276	-0.0698246	0.944333	0.955327	8197559	10.8171	11.0253	10.9305	10.953	10.8906	10.9715	10.9105	10.9419
PAS_chr1-1_0043	2684.97	-0.0654606	0.0708395	-0.92407	0.35545	0.428547	8197560	11.4277	11.4715	11.6487	11.6302	11.4833	11.4061	11.5182	11.5438
PAS_chr1-1_0044	1455.69	-0.168649	0.0669749	-2.51809	0.0117995	0.0218236	8197561	10.7816	10.6968	10.8076	10.9081	10.6165	10.623	10.699	10.6975
PAS_chr1-1_0045	1417.08	0.129019	0.0562956	2.29182	0.0219162	0.0379059	8197562	10.6257	10.5628	10.6941	10.6755	10.7348	10.7342	10.7841	10.7631
PAS_chr1-1_0046	2420.32	0.196211	0.0587949	3.33722	0.000846224	0.00198463	8197563	11.3184	11.2997	11.2163	11.3215	11.3885	11.4283	11.5229	11.5294
PAS_chr1-1_0047	708.325	0.209339	0.0690237	3.03286	0.00242247	0.00522656	8197564	9.82077	9.86246	9.7694	9.76184	9.93843	10.0388	9.95395	9.91106
PAS_chr1-1_0048	615.729	0.127957	0.083274	1.53657	0.124398	0.175032	8197565	9.68592	9.65485	9.70475	9.69717	9.87337	9.64107	9.72703	9.86064
PAS_chr1-1_0049	660.419	-0.506548	0.0895343	-5.65759	1.53517e-08	7.37582e-08	8197566	9.91962	9.91962	9.99178	10.0971	9.54305	9.49741	9.66397	9.71472
PAS_chr1-1_0050	11235.4	-0.299278	0.0834437	-3.58659	0.000335034	0.000852384	8197567	13.5492	13.5336	13.7263	13.688	13.2193	13.1793	13.4804	13.434
PAS_chr1-1_0051	2265.91	-0.135812	0.0667363	-2.03505	0.0418456	0.067467	8197568	11.3845	11.3847	11.327	11.3271	11.353	11.2768	11.1542	11.1349
PAS_chr1-1_0052	305.963	-0.774144	0.093049	-8.31975	8.81526e-17	8.61026e-16	8197569	9.2548	9.32259	9.24926	9.22606	8.83419	8.846	8.78304	8.69746
PAS_chr1-1_0053	15139	-0.0590622	0.050279	-1.17469	0.24012	0.307392	8197570	13.847	13.9651	13.9842	13.9544	13.8624	13.9286	13.9077	13.8213
PAS_chr1-1_0054	3832.77	0.00346719	0.0530306	0.065381	0.947871	0.957944	8197571	11.9683	11.9052	12.0288	12.0639	11.9806	11.9909	11.9775	12.0424
PAS_chr1-1_0055	985.348	0.0405878	0.0653196	0.621372	0.534355	0.603304	8197572	10.2302	10.207	10.2366	10.2962	10.2787	10.1877	10.2851	10.3539
PAS_chr1-1_0056	3345.28	0.0618457	0.0624573	0.990208	0.322073	0.394087	8197573	11.7342	11.8509	11.8488	11.6937	11.895	11.8913	11.7661	11.8013
PAS_chr1-1_0057	1190.96	-0.206268	0.082902	-2.48809	0.0128431	0.0235779	8197574	10.4282	10.5551	10.665	10.6175	10.3399	10.3439	10.357	10.5385
PAS_chr1-1_0058	2980.86	0.0472962	0.0444793	1.06333	0.287631	0.358295	8197575	11.6085	11.6153	11.6734	11.6416	11.6466	11.6903	11.6786	11.702
PAS_chr1-1_0059	3840.03	0.184489	0.0693413	2.6606	0.00780018	0.015074	8197576	11.8824	11.7965	11.9672	11.9787	11.9874	12.0203	12.119	12.1947
PAS_chr1-1_0060	357.497	-0.241884	0.0891634	-2.71282	0.00667139	0.0131138	8197577	9.28604	9.29979	9.24926	9.23774	9.17502	9.00734	9.06341	9.17404
PAS_chr1-1_0061	3551.58	-0.0137263	0.0513628	-0.267243	0.789282	0.828919	8197578	11.9103	11.9208	11.8808	11.8835	11.7976	11.8772	11.9495	11.9146
PAS_chr1-1_0062	3588.35	0.228877	0.0549949	4.16178	3.15775e-05	9.61053e-05	8197660	11.8535	11.7906	11.7779	11.7583	11.9309	11.971	12.0768	12.0531
PAS_chr1-1_0063	2963.86	0.0252376	0.0549956	0.458902	0.646304	0.70567	8197191	11.579	11.6683	11.6794	11.6247	11.586	11.6303	11.7082	11.7156
PAS_chr1-1_0064	627.481	0.211267	0.0789365	2.67642	0.00744138	0.0144359	8197192	9.72182	9.64301	9.65158	9.67305	9.90053	9.81116	9.89323	9.70431
PAS_chr1-1_0468	363.63	0.497562	0.0957254	5.19781	2.01655e-07	8.35805e-07	8197193	9.17612	8.99482	8.93999	9.02035	9.36787	9.35133	9.40763	9.29723
PAS_chr1-1_0065	2177.18	0.0324042	0.0639359	0.506824	0.612279	0.674658	8197908	11.1142	11.2783	11.217	11.2992	11.2622	11.2164	11.3349	11.2161
PAS_chr1-1_0066	2443.23	0.0103188	0.0664386	0.155313	0.876574	0.904043	8197194	11.4057	11.2298	11.4522	11.4529	11.3745	11.4376	11.4372	11.3503
PAS_chr1-1_0067	1770.79	-0.135319	0.0672539	-2.01206	0.0442132	0.0708086	8197195	11.0124	10.9127	11.079	11.1267	10.8823	10.874	10.991	10.9252
PAS_chr1-1_0068	475.64	-0.11538	0.0964556	-1.1962	0.23162	0.298178	8197196	9.60712	9.52182	9.32833	9.54564	9.49576	9.44141	9.34733	9.41429
PAS_chr1-1_0069	2718.64	-0.675234	0.0644603	-10.4752	1.12296e-25	1.79105e-24	8197197	11.758	11.7768	11.801	11.9027	11.1248	11.1175	11.2725	11.2528
PAS_chr1-1_0469	954.813	0.0872544	0.0964918	0.904268	0.365854	0.439129	8197198	10.1295	10.2576	10.1678	10.195	10.0521	10.1861	10.3937	10.3724
PAS_chr1-1_0070	1275.71	-0.175901	0.0549353	-3.20196	0.00136498	0.00308774	8197909	10.6049	10.6598	10.6589	10.6435	10.515	10.5087	10.5137	10.4317
PAS_chr1-1_0071	1698.57	-0.123212	0.0496317	-2.48253	0.0130454	0.0238826	8197199	10.9668	10.9948	10.9703	10.9803	10.87	10.9098	10.8784	10.8218
PAS_chr1-1_0072	43183.8	0.251083	0.0341505	7.35225	1.94905e-13	1.49062e-12	8197200	15.2855	15.2492	15.2947	15.2759	15.5525	15.5325	15.5034	15.5156
PAS_chr1-1_0470	10602.2	-0.250902	0.0406185	-6.17702	6.53209e-10	3.64582e-09	8197201	13.56	13.5515	13.4847	13.4968	13.2934	13.2746	13.2981	13.2457
PAS_chr1-1_0074	341.969	0.019954	0.125356	0.159179	0.873528	0.901983	8197910	9.29117	9.23297	8.92203	9.09741	9.15298	9.27339	9.06341	9.12133
PAS_chr1-1_0076	1302.25	-1.04115	0.083725	-12.4354	1.67894e-35	3.91753e-34	8197202	10.8858	10.8281	11.0745	11.0547	10.0828	9.98299	10.1242	10.1731
PAS_chr1-1_0077	885.799	0.348347	0.0809419	4.30367	1.67994e-05	5.32174e-05	8197203	10.0478	10.0912	9.83847	9.98283	10.3258	10.175	10.2973	10.2646
PAS_chr1-1_0078	3327.12	-0.0786969	0.0461947	-1.70359	0.0884575	0.130511	8197204	11.784	11.8869	11.8761	11.8162	11.7755	11.7675	11.759	11.7646
PAS_chr1-1_0079	3814.32	0.353904	0.0644178	5.49387	3.93209e-08	1.79022e-07	8197205	11.7109	11.7494	11.8787	11.9014	12.0759	12.1179	12.1961	12.1911
PAS_chr1-1_0080	3207.99	0.162589	0.0671448	2.42146	0.0154581	0.0276829	8197206	11.7192	11.8063	11.6025	11.5774	11.8304	11.8166	11.7701	11.8924
PAS_chr1-1_0081	1891.61	0.160736	0.0610134	2.63444	0.0084277	0.0161627	8197207	11.0796	10.9355	10.9744	10.9635	11.1183	11.0524	11.1512	11.2011
PAS_chr1-1_0471	1619.18	0.348365	0.0585426	5.95062	2.67127e-09	1.41153e-08	8197208	10.671	10.6841	10.762	10.7023	11.0054	10.9447	10.9862	11.0931
PAS_chr1-1_0082	14359.9	-0.258359	0.0567457	-4.55293	5.29037e-06	1.80769e-05	8197911	13.9128	13.8547	14.0431	14.0064	13.7617	13.715	13.6663	13.6654
PAS_chr1-1_0083	739.978	-0.220733	0.0660012	-3.34437	0.000824688	0.00193863	8197209	9.99517	9.97453	10.0726	10.0183	9.82825	9.79022	9.89913	9.86374
PAS_chr1-1_0084	827.511	0.308307	0.0909202	3.39096	0.000696476	0.00165969	8197210	9.86015	9.81866	9.96211	10.0621	10.0336	10.1972	10.2523	10.2184
PAS_chr1-1_0085	1797.04	0.715462	0.231249	3.0939	0.00197543	0.00433821	8197211	10.9245	10.8969	10.2851	10.368	11.1041	11.035	11.4751	11.4391
PAS_chr1-1_0086	1235.08	0.114045	0.0865582	1.31755	0.187655	0.250075	8197212	10.6286	10.4819	10.3282	10.4691	10.656	10.6507	10.4751	10.5181
PAS_chr1-1_0087	4507.21	-0.145914	0.0694871	-2.09987	0.0357399	0.0587889	8197213	12.1863	12.1852	12.4075	12.3412	12.106	12.0871	12.2304	12.1551
PAS_chr1-1_0088	2942.57	0.123557	0.0507404	2.43509	0.0148883	0.0268276	8197214	11.5901	11.5595	11.6578	11.5188	11.6906	11.7199	11.6995	11.6722
PAS_chr1-1_0089	311.075	-0.148641	0.100447	-1.47979	0.138929	0.192575	8197215	8.99327	9.21266	9.12563	9.09741	8.94871	9.10571	9.04135	8.96422
PAS_chr1-1_0090	373.135	-0.260758	0.0999311	-2.60938	0.00907076	0.0172188	8197216	9.19002	9.3524	9.25486	9.43103	9.17064	9.16066	9.18094	9.06359
PAS_chr1-1_0091	1163.22	-0.197441	0.0670343	-2.94538	0.0032256	0.00677942	8197217	10.5356	10.5797	10.549	10.4859	10.4112	10.4677	10.2984	10.3037
PAS_chr1-1_0092	674.514	0.489254	0.0836307	5.85017	4.91072e-09	2.50253e-08	8197218	9.6372	9.63705	9.65158	9.61864	9.93967	9.89582	10.0012	10.1593
PAS_chr1-1_0093	188.742	0.734596	0.126634	5.80096	6.59376e-09	3.29688e-08	8197219	8.49607	8.27496	8.46629	8.51891	8.92238	8.846	8.81675	8.74191
PAS_chr1-1_0094	253.913	0.331466	0.0953227	3.47731	0.000506475	0.00124035	8197220	8.71281	8.77291	8.85129	8.8134	8.9745	8.98055	8.95506	9.01779
PAS_chr1-1_0472	1403.95	0.0218962	0.0588236	0.372235	0.709718	0.760897	8197221	10.7296	10.6424	10.7284	10.6098	10.6923	10.6565	10.699	10.7324
PAS_chr1-1_0095	2203.26	0.114297	0.0615565	1.85678	0.0633421	0.0970346	8197912	11.2059	11.2298	11.1948	11.1969	11.3997	11.3713	11.2294	11.2292
PAS_chr1-1_0473	7921.82	0.105885	0.0728706	1.45305	0.146209	0.201778	8197222	12.8661	12.8655	13.0336	13.0041	12.9263	12.9679	13.1429	13.1394
PAS_chr1-1_0096	1726.75	0.231158	0.0562171	4.11188	3.92442e-05	0.000117523	8197913	10.8342	10.7706	10.8204	10.9248	11.0379	11.035	11.0457	11.0654
PAS_chr1-1_0097	14560.3	0.585543	0.0912859	6.41438	1.41394e-10	8.41352e-10	8197223	13.6744	13.686	13.4013	13.3624	14.0249	14.0045	14.2209	14.1912
PAS_chr1-1_0098	1321.94	0.136558	0.0742352	1.83953	0.0658372	0.100551	8197224	10.6974	10.5237	10.5468	10.4369	10.618	10.7058	10.6566	10.6941
PAS_chr1-1_0099	16096.8	-0.812328	0.0417031	-19.4788	1.66101e-84	1.35024e-82	8197225	14.3326	14.3232	14.3517	14.3599	13.512	13.4904	13.5873	13.579
PAS_chr1-1_0100	1145.07	-0.34849	0.0791416	-4.40337	1.06584e-05	3.48367e-05	8197226	10.672	10.5934	10.5145	10.5175	10.3029	10.4227	10.2246	10.1842
PAS_chr1-1_0101	3365.98	-1.71673	0.136654	-12.5626	3.38888e-36	8.13332e-35	8197227	12.6348	12.644	12.1381	12.0982	10.9164	10.9788	10.683	10.7027
PAS_chr1-1_0102	793.469	-0.77954	0.0928953	-8.39159	4.79606e-17	4.76768e-16	8197228	10.3577	10.368	10.2557	10.1352	9.7261	9.70762	9.52069	9.73532
PAS_chr1-1_0103	2672.69	0.45605	0.0476471	9.57141	1.05459e-21	1.35245e-20	8197229	11.2611	11.3006	11.2843	11.3083	11.684	11.6561	11.7441	11.7382
PAS_chr1-1_0104	2224.47	0.493757	0.0715546	6.90042	5.18498e-12	3.56512e-11	8197230	10.9245	11.1492	11.0099	11.0391	11.374	11.4546	11.5768	11.4919
PAS_chr1-1_0105	9960.22	-0.218862	0.0900977	-2.42916	0.0151337	0.0271727	8197231	13.3465	13.3148	13.5171	13.4941	13.0561	13.0457	13.3466	13.351
PAS_chr1-1_0106	4056.86	0.0598624	0.059509	1.00594	0.314445	0.386443	8197232	12.0301	11.9621	12.0826	12.0961	12.0684	12.0084	12.1819	12.1391
PAS_chr1-1_0107	63064.4	-0.705993	0.0624971	-11.2964	1.36706e-29	2.53308e-28	8197233	16.2152	16.172	16.3179	16.3266	15.4724	15.4901	15.6623	15.5927
PAS_chr1-1_0108	3651.62	-1.42964	0.140229	-10.1951	2.08634e-24	3.08363e-23	8197234	12.6166	12.6077	12.2319	12.2814	11.3043	11.3573	10.9453	10.7907
PAS_chr1-1_0109	2693.54	-0.37304	0.115653	-3.22549	0.00125755	0.0028666	8197235	11.9075	11.8503	11.4239	11.4923	11.4829	11.3141	11.2658	11.2908
PAS_chr1-1_0110	5998.97	-0.288383	0.11824	-2.43897	0.0147293	0.0265887	8197236	12.9787	12.9426	12.5262	12.4397	12.4925	12.5491	12.3755	12.4348
PAS_chr1-1_0111	9491.5	0.160837	0.0389106	4.13349	3.5729e-05	0.0001077	8197237	13.1214	13.1985	13.1885	13.1703	13.306	13.3399	13.3404	13.3193
PAS_chr1-1_0112	1488.96	-0.28041	0.0722687	-3.8801	0.000104414	0.000289305	8197238	10.7549	10.8735	10.9297	10.9378	10.6952	10.5301	10.6031	10.6992
PAS_chr1-1_0113	1571.52	-0.524763	0.116592	-4.50083	6.76873e-06	2.28038e-05	8197239	10.871	10.7905	11.2307	11.1991	10.4756	10.4896	10.6454	10.707
PAS_chr1-1_0114	386.58	-0.0618833	0.131994	-0.468833	0.639189	0.699416	8197240	9.22551	9.20856	9.30429	9.38786	9.36598	8.98055	9.18344	9.40129
PAS_chr1-1_0116	830.939	-0.0983205	0.0962006	-1.02204	0.306764	0.378665	8197241	10.1868	9.88011	10.1505	10.1598	10.104	10.0788	10.023	9.89141
PAS_chr1-1_0117	17776.8	-0.857074	0.0421382	-20.3396	5.73925e-92	5.35664e-90	8197242	14.4881	14.5492	14.4743	14.4852	13.6219	13.6175	13.6956	13.6827
PAS_chr1-1_0118	54016.1	-0.727908	0.0444475	-16.3768	2.80058e-60	1.42575e-58	8197243	16.0764	16.0122	16.0435	16.0474	15.2671	15.2753	15.3592	15.3779
PAS_chr1-1_0474	414.119	-0.42075	0.0901089	-4.66935	3.02158e-06	1.06495e-05	8197244	9.41352	9.41362	9.58099	9.43772	9.24731	9.14374	9.10643	9.21972
PAS_chr1-1_0119	1130.31	0.289054	0.0947446	3.05088	0.00228174	0.00495048	8197914	10.3494	10.432	10.149	10.2499	10.6103	10.6587	10.482	10.3799
PAS_chr1-1_0120	6016.38	0.100849	0.0668151	1.50938	0.131203	0.183328	8197245	12.4179	12.5314	12.6687	12.6262	12.66	12.7292	12.6589	12.5958
PAS_chr1-1_0475	31384.9	0.0733159	0.0446525	1.64192	0.100606	0.145999	8197246	14.9147	14.8742	14.9227	14.9377	14.9376	14.9377	15.0133	15.0496
PAS_chr1-1_0122	5203.64	-0.415057	0.0958825	-4.32881	1.49919e-05	4.78526e-05	8197915	12.7498	12.7352	12.4616	12.4128	12.2518	12.3376	12.0867	12.1156
PAS_chr1-1_0123	2958.01	-0.144213	0.074158	-1.94467	0.051815	0.0813038	8197247	11.7095	11.8275	11.6343	11.6715	11.6105	11.6947	11.5673	11.4293
PAS_chr1-1_0124	2465.96	-0.711536	0.0468077	-15.2013	3.46892e-52	1.38757e-50	8197248	11.6919	11.6769	11.729	11.6761	11.0725	11.0192	11.0756	11.0195
PAS_chr1-1_0126	767.769	0.657587	0.0806445	8.15415	3.51655e-16	3.2342e-15	8197249	9.66664	9.56971	9.71474	9.80928	10.1678	10.2098	10.1723	10.282
PAS_chr1-1_0127	2292.56	0.767606	0.0724164	10.5999	2.98313e-26	4.91339e-25	8197250	10.8561	10.8088	10.985	11.027	11.7094	11.588	11.6253	11.5381
PAS_chr1-1_0476	1021.48	-0.0209796	0.0632546	-0.331669	0.740139	0.786984	8197251	10.3059	10.3157	10.3599	10.2628	10.2339	10.3467	10.2534	10.3374
PAS_chr1-1_0128	2105.96	-0.272424	0.073763	-3.69324	0.000221416	0.000583344	8197916	11.1322	11.3654	11.3692	11.388	11.027	11.0411	11.1371	11.0853
PAS_chr1-1_0477	702.098	0.00679788	0.0875751	0.0776235	0.938128	0.951149	8197252	9.91638	9.6869	9.8815	9.97758	9.94836	9.81531	9.86185	9.89446
PAS_chr1-1_0129	3855.1	-0.351162	0.0683785	-5.13556	2.81308e-07	1.14615e-06	8197917	12.1317	12.091	12.193	12.2156	11.7655	11.7013	11.9095	11.9278
PAS_chr1-1_0478	7868.37	0.423938	0.0855012	4.95826	7.1126e-07	2.74273e-06	8197253	12.7722	12.6444	12.8189	12.8262	13.0165	13.0444	13.2916	13.333
PAS_chr1-1_0130	2212.47	0.259823	0.0595189	4.36539	1.26898e-05	4.09454e-05	8197918	11.0966	11.1482	11.1515	11.1705	11.3925	11.4831	11.3166	11.3111
PAS_chr1-1_0131	6906.34	-0.623861	0.0393177	-15.8672	1.06979e-56	4.99236e-55	8197254	13.0998	13.0397	13.1001	13.0595	12.485	12.4622	12.4913	12.4554
PAS_chr1-1_0132	1419.86	-0.113275	0.0635266	-1.78311	0.0745679	0.111985	8197255	10.7727	10.6982	10.6901	10.8226	10.6234	10.6462	10.6058	10.734
PAS_chr1-1_0133	732.179	-0.15448	0.080462	-1.91991	0.0548697	0.0854848	8197256	9.84317	10.0069	10.1031	9.95562	9.8106	9.86617	9.89619	9.86685
PAS_chr1-1_0134	2522.38	0.219563	0.0838979	2.61703	0.00886993	0.0169007	8197257	11.2566	11.2708	11.4369	11.3573	11.3916	11.4269	11.6082	11.6844
PAS_chr1-1_0135	14277.9	-1.22672	0.0991755	-12.3692	3.83669e-35	8.91102e-34	8197258	14.4189	14.3906	14.1456	14.2542	12.9253	12.932	13.2244	13.2932
PAS_chr1-1_0136	665.178	-0.21258	0.0666268	-3.19061	0.00141974	0.00320443	8197259	9.9325	9.90247	9.84574	9.89159	9.68781	9.7582	9.71868	9.7723
PAS_chr1-1_0137	152.476	0.248951	0.130774	1.90368	0.0569524	0.0884288	8197260	8.54838	8.47893	8.34871	8.38142	8.60889	8.57181	8.46339	8.57427
PAS_chr1-1_0138	775.099	0.134876	0.075156	1.79461	0.0727161	0.109826	8197261	9.85677	9.86753	10.032	9.96095	10.0939	9.97007	10.0053	10.0751
PAS_chr1-1_0139	1613.38	-0.461707	0.0759614	-6.07819	1.21549e-09	6.61561e-09	8197262	10.8809	11.1203	11.1142	11.0606	10.65	10.7157	10.5485	10.6618
PAS_chr1-1_0140	2998.47	-0.776093	0.104507	-7.4262	1.11759e-13	8.69236e-13	8197263	12.0938	12.0335	11.8865	11.8906	11.4432	11.4136	11.0775	11.0767
PAS_chr1-1_0141	2117.54	-0.10885	0.087465	-1.2445	0.213317	0.278456	8197264	11.3972	11.2576	11.1829	11.1744	11.2661	11.2746	11.0313	11.04
PAS_chr1-1_0142	732.672	-0.217177	0.0750367	-2.89428	0.0038003	0.00786592	8197265	10.0507	10.0092	9.99504	9.96475	9.94216	9.74518	9.85731	9.78386
PAS_chr1-1_0143	1055.89	0.014934	0.0660366	0.226147	0.821087	0.857319	8197266	10.3754	10.3212	10.3295	10.317	10.4245	10.3608	10.2385	10.3605
PAS_chr1-1_0144	908.738	0.203878	0.0928749	2.19519	0.0281502	0.0476416	8197267	10.0389	10.016	10.1864	10.0825	10.2033	10.0511	10.3559	10.3484
PAS_chr1-1_0145	1372.97	0.0382387	0.112441	0.34008	0.733796	0.781393	8197580	10.7504	10.7813	10.5167	10.5036	10.7663	10.8363	10.6375	10.4254
PAS_chr1-1_0146	206.323	0.00939314	0.103405	0.0908385	0.927621	0.943177	8196650	8.6842	8.69524	8.77627	8.7218	8.79059	8.72863	8.67963	8.69746
PAS_chr1-1_0147	3717.81	-0.0198622	0.0428089	-0.463974	0.642667	0.702488	8196651	11.9591	12.0022	11.9757	11.9188	11.9389	11.9596	11.9365	11.9412
PAS_chr1-1_0148	1256.11	-0.358755	0.0678611	-5.28661	1.24601e-07	5.32644e-07	8196652	10.7487	10.719	10.6741	10.6308	10.3923	10.469	10.2761	10.4192
PAS_chr1-1_0149	270.719	-0.46326	0.118418	-3.91209	9.15e-05	0.000256058	8196653	9.21469	9.01405	9.06883	8.98474	8.81983	8.69011	8.92189	8.74555
PAS_chr1-1_0150	1902.6	-0.538792	0.0589768	-9.13566	6.50069e-20	7.39582e-19	8196654	11.2554	11.369	11.3302	11.2004	10.8148	10.7736	10.8198	10.8273
PAS_chr1-1_0151	2595.79	0.130002	0.0684946	1.89798	0.0576982	0.0893897	8196655	11.4327	11.3289	11.4516	11.436	11.537	11.3754	11.6046	11.6003
PAS_chr1-1_0152	494.535	0.103519	0.0903194	1.14615	0.251734	0.319985	8196656	9.57636	9.53797	9.33361	9.41754	9.51623	9.56369	9.48537	9.58991
PAS_chr1-1_0153	9931.26	-0.275645	0.0457174	-6.02932	1.64646e-09	8.83725e-09	8196657	13.4385	13.4541	13.4564	13.419	13.1384	13.2603	13.1541	13.1374
PAS_chr1-1_0154	1574.63	-0.136083	0.0729949	-1.86428	0.0622819	0.0957598	8196658	11.0169	10.7355	10.8563	10.9217	10.7726	10.7924	10.7156	10.802
PAS_chr1-1_0155	1300.62	-0.496822	0.0756033	-6.57144	4.98319e-11	3.12768e-10	8196659	10.7324	10.6409	10.9161	10.8411	10.4129	10.3706	10.3356	10.355
PAS_chr1-1_0156	2355.47	0.673527	0.0689651	9.76619	1.57249e-22	2.09112e-21	8196660	11.0667	11.14	10.9076	10.9194	11.633	11.6222	11.5696	11.6436
PAS_chr1-1_0157	1877.83	-0.0586724	0.0722706	-0.811843	0.416882	0.490678	8196661	11.1486	11.1307	10.9728	11.0578	11.0942	11.0533	10.885	11.0635
PAS_chr1-1_0158	16641.4	-0.82919	0.320858	-2.58429	0.00975805	0.0184128	8196662	14.7016	14.73	13.9762	13.9893	13.9313	13.9515	13.0825	13.1062
PAS_chr1-1_0479	34482	-0.58371	0.0494153	-11.8123	3.37018e-32	7.0189e-31	8196663	15.3472	15.2658	15.4058	15.3572	14.6957	14.7575	14.8	14.8068
PAS_chr1-1_0159	1720.6	-0.941758	0.133762	-7.04053	1.91516e-12	1.35188e-11	8197919	11.456	11.4367	11.1216	11.1263	10.6605	10.6599	10.2211	10.2901
PAS_chr1-1_0160	3184.85	0.0541819	0.0672443	0.805748	0.420388	0.493653	8196664	11.645	11.6598	11.7996	11.7697	11.7	11.7052	11.8878	11.7837
PAS_chr1-1_0161	1450.68	-0.551545	0.0721405	-7.64543	2.08251e-14	1.70942e-13	8196665	10.8726	10.8945	11.063	10.9397	10.5478	10.5113	10.4485	10.3724
PAS_chr1-1_0162	302.523	-0.048714	0.101563	-0.479642	0.631482	0.692494	8196666	9.1306	8.9045	9.12254	9.04006	9.06564	8.9921	8.95506	9.08589
PAS_chr1-1_0163	308.839	-0.507599	0.11314	-4.48648	7.24086e-06	2.42485e-05	8196667	9.17891	9.08369	9.26878	9.26713	8.80237	8.7842	9.01607	8.96118
PAS_chr1-1_0164	999.703	0.0859792	0.0849344	1.0123	0.311394	0.383348	8196668	10.3482	10.1358	10.2118	10.2591	10.2044	10.2253	10.3885	10.4202
PAS_chr1-1_0165	3645.69	-0.428149	0.087276	-4.90569	9.31003e-07	3.53599e-06	8196669	12.3034	12.0836	11.9602	12.0872	11.7418	11.8532	11.6301	11.6171
PAS_chr1-1_0166	889.539	0.257166	0.089802	2.8637	0.00418723	0.00858569	8196670	10.1868	10.0206	9.91981	9.9992	10.2874	10.351	10.1355	10.178
PAS_chr1-1_0167	457.909	-0.333297	0.142464	-2.33951	0.0193089	0.0337554	8196671	9.66275	9.52182	9.39292	9.55588	9.47672	9.48955	9.12741	9.0914
PAS_chr1-1_0168	2937.29	-0.603617	0.0551185	-10.9513	6.5528e-28	1.14277e-26	8196672	11.8431	11.9268	11.9041	11.8819	11.3984	11.3837	11.2664	11.2776
PAS_chr1-1_0169	3897.04	-0.352152	0.0568193	-6.19776	5.72736e-10	3.21946e-09	8196673	12.143	12.1787	12.1849	12.1882	11.7259	11.8437	11.868	11.9282
PAS_chr1-1_0170	3261.76	-0.636372	0.0525146	-12.118	8.47916e-34	1.89933e-32	8196674	11.9791	12.0056	12.1062	12.0762	11.4099	11.454	11.5006	11.4462
PAS_chr1-1_0171	12320.9	0.0408721	0.0895009	0.456666	0.647911	0.706659	8196675	13.5328	13.5112	13.6921	13.6475	13.4652	13.485	13.7696	13.7992
PAS_chr1-1_0172	3865.93	-0.579999	0.102962	-5.63314	1.76959e-08	8.42979e-08	8196676	12.0822	12.0185	12.4886	12.3713	11.6723	11.6853	11.7917	11.6869
PAS_chr1-1_0173	389.813	-0.562465	0.134638	-4.1776	2.94597e-05	9.02045e-05	8196677	9.19002	9.47554	9.58974	9.48257	9.16625	9.20041	8.94909	8.96422
PAS_chr1-1_0174	4768.2	-0.507953	0.0622373	-8.16155	3.30757e-16	3.05314e-15	8196678	12.533	12.559	12.4584	12.5052	12.1022	12.1204	11.9806	11.9146
PAS_chr1-1_0175	1365.1	-0.135538	0.0550796	-2.46076	0.0138643	0.0252515	8196679	10.7701	10.677	10.6791	10.705	10.5502	10.6006	10.6191	10.6052
PAS_chr1-1_0176	9240.32	-0.612085	0.0457469	-13.3798	7.93346e-41	2.27186e-39	8196680	13.4185	13.5052	13.4779	13.5158	12.8522	12.8434	12.9123	12.9278
PAS_chr1-1_0177	864.474	-0.444649	0.084614	-5.25503	1.48001e-07	6.24729e-07	8196681	10.3882	10.3698	10.1446	10.1834	9.97653	9.87016	9.89619	9.93192
PAS_chr1-1_0178	828.528	-0.267004	0.0890697	-2.9977	0.00272025	0.00580443	8196682	10.225	10.2247	10.0048	10.1769	9.9434	10.0959	9.85883	9.899
PAS_chr1-1_0179	6946.94	0.105253	0.074622	1.41048	0.158397	0.21588	8196683	12.7437	12.8043	12.8061	12.6909	12.9555	12.9842	12.8086	12.6852
PAS_chr1-1_0180	3456.26	-0.228461	0.0718342	-3.1804	0.00147072	0.00330764	8196684	11.8721	11.8721	12.0762	12.0018	11.7055	11.6378	11.816	11.8144
PAS_chr1-1_0181	5437.95	-0.223123	0.0723133	-3.08551	0.00203205	0.00444512	8196685	12.5281	12.4513	12.674	12.6416	12.2825	12.278	12.4223	12.463
PAS_chr1-1_0182	379.632	-0.200983	0.0798034	-2.51848	0.0117863	0.0218072	8196686	9.27311	9.26877	9.35972	9.33127	9.18374	9.19387	9.1455	9.19961
PAS_chr1-1_0183	15487.5	0.0836666	0.0525318	1.59268	0.111231	0.159489	8196687	13.8819	13.7937	13.9385	13.9799	13.9572	13.9622	13.9978	14.0143
PAS_chr1-1_0480	1268.53	-0.198654	0.0589794	-3.36819	0.000756627	0.00179033	8196688	10.6795	10.5489	10.6538	10.6823	10.4576	10.4519	10.4839	10.5172
PAS_chr1-1_0184	2920.54	0.0183818	0.0499883	0.367723	0.71308	0.763852	8197920	11.6627	11.6504	11.6031	11.5708	11.5789	11.6527	11.6718	11.6472
PAS_chr1-1_0185	2390.64	-0.145957	0.0533629	-2.73517	0.00623477	0.0123228	8196689	11.4394	11.3325	11.4516	11.4874	11.2715	11.3133	11.3128	11.3004
PAS_chr1-1_0186	4043.75	0.0697412	0.0532264	1.31027	0.190103	0.252669	8196690	12.074	11.9696	12.0822	12.0101	12.0569	12.1047	12.1771	12.0618
PAS_chr1-1_0481	879.609	0.0550971	0.0775521	0.710452	0.477424	0.550621	8196691	10.1406	10.0891	10.1314	10.0706	10.2054	9.98115	10.1686	10.2268
PAS_chr1-1_0187	4525.17	0.190047	0.112434	1.6903	0.0909701	0.133866	8197921	12.1734	12.2912	12.0288	12.0039	12.482	12.4956	12.1582	12.0448
PAS_chr1-1_0189	13891.3	-0.17936	0.0456081	-3.93262	8.40233e-05	0.000236712	8196692	13.8793	13.812	13.9411	13.8579	13.732	13.6557	13.7141	13.6858
PAS_chr1-1_0190	3334.48	-0.287013	0.0483571	-5.93529	2.93328e-09	1.54318e-08	8196693	11.8775	11.9451	11.9655	11.9491	11.6108	11.6741	11.6756	11.7092
PAS_chr1-1_0191	9209.66	-0.998679	0.0827095	-12.0745	1.43974e-33	3.1966e-32	8196694	13.5806	13.492	13.6782	13.6919	12.5367	12.4835	12.7485	12.7799
PAS_chr1-1_0192	3297.52	-0.284908	0.052515	-5.42527	5.78665e-08	2.57867e-07	8196695	11.9525	11.8377	11.9717	11.9082	11.6715	11.7008	11.6002	11.6436
PAS_chr1-1_0193	998.859	-0.0327942	0.0628112	-0.522107	0.601596	0.664339	8196696	10.3169	10.2286	10.2366	10.3623	10.2865	10.2589	10.258	10.2576
PAS_chr1-1_0194	1327.33	0.0180729	0.0619399	0.291781	0.770454	0.812532	8196697	10.5408	10.5903	10.5986	10.6991	10.6642	10.6439	10.5887	10.6107
PAS_chr1-1_0195	4172.56	0.0301996	0.0761308	0.39668	0.691603	0.74576	8196698	12.0074	12.0873	12.1457	12.1416	12.0421	11.9778	12.269	12.1926
PAS_chr1-1_0196	757.026	-0.0290096	0.0867397	-0.334444	0.738045	0.785088	8196699	9.81381	10.0934	10.0336	9.93253	10.0324	9.92484	9.91522	9.90354
PAS_chr1-1_0197	1928.79	-0.154651	0.0567979	-2.72284	0.00647238	0.0127624	8196700	11.1855	11.2356	11.0851	11.1109	11.0425	11.0359	10.9766	11.0064
PAS_chr1-1_0198	1631.55	0.164354	0.0552549	2.97447	0.002935	0.00622575	8196701	10.8359	10.8179	10.7275	10.8193	10.9883	10.9549	10.9376	10.8955
PAS_chr1-1_0199	4741.41	-0.0042565	0.0563261	-0.0755689	0.939762	0.952423	8196702	12.3273	12.3439	12.2391	12.2379	12.3096	12.3666	12.2241	12.2277
PAS_chr1-1_0482	4984.8	-0.0586791	0.08342	-0.703417	0.481796	0.554902	8196703	12.4742	12.5369	12.2237	12.2705	12.3893	12.3815	12.2093	12.315
PAS_chr1-1_0200	94753	-0.285881	0.0434996	-6.57205	4.96255e-11	3.11861e-10	8197922	16.7267	16.7156	16.6167	16.6227	16.4042	16.3815	16.3744	16.3843
PAS_chr1-1_0201	4792.52	-1.01626	0.0679749	-14.9506	1.54396e-50	5.85079e-49	8196704	12.7831	12.7427	12.629	12.6504	11.8491	11.7915	11.6453	11.663
PAS_chr1-1_0483	4593.03	-0.567289	0.121139	-4.68297	2.82745e-06	1.00284e-05	8196705	12.6365	12.6606	12.3213	12.2841	12.1163	12.1241	11.761	11.7436
PAS_chr1-1_0202	7657.32	-0.402787	0.0458005	-8.79438	1.43844e-18	1.51986e-17	8197923	13.1931	13.1527	13.0662	13.1098	12.729	12.7627	12.7139	12.7588
PAS_chr1-1_0203	5274.64	-0.127807	0.0711556	-1.79616	0.0724696	0.109552	8196706	12.443	12.4338	12.5392	12.5463	12.2362	12.2898	12.4729	12.4658
PAS_chr1-1_0204	2350.52	0.329123	0.0795516	4.13722	3.51534e-05	0.000106155	8196707	11.154	11.1451	11.217	11.2277	11.3709	11.3433	11.5773	11.6275
PAS_chr1-1_0205	621.875	-0.264727	0.0762772	-3.47059	0.000519317	0.00126871	8196708	9.80506	9.81078	9.79594	9.92631	9.57585	9.66439	9.7052	9.63279
PAS_chr1-1_0206	938.473	-0.176406	0.0685626	-2.57292	0.0100844	0.018986	8196709	10.3218	10.2538	10.2339	10.2805	10.0995	10.0423	10.2304	10.1429
PAS_chr1-1_0207	923.584	-0.167174	0.0772057	-2.16531	0.0303639	0.0509774	8196710	10.1211	10.3176	10.2516	10.3016	10.1465	10.1861	10.0135	10.1146
PAS_chr1-1_0484	13145.3	-1.03976	0.0772392	-13.4615	2.63473e-41	7.67574e-40	8196711	14.0456	13.976	14.2634	14.219	13.052	13.0278	13.199	13.1641
PAS_chr1-1_0208	25.6538	-0.222455	0.273303	-0.81395	0.415674	0.489371	8197924	7.68318	7.63382	7.63831	7.66641	7.57062	7.61375	7.71264	7.52594
PAS_chr1-1_0209	726.991	0.267543	0.0791727	3.37923	0.000726891	0.00172564	8196712	9.85677	9.84972	9.77513	9.75481	9.97167	9.90944	10.133	10.0179
PAS_chr1-1_0210	2398.29	-0.643922	0.0861857	-7.47133	7.9386e-14	6.25165e-13	8196713	11.7127	11.7985	11.4954	11.5003	11.0356	11.042	11.1451	10.9621
PAS_chr1-1_0211	4398.65	-0.0604356	0.0585203	-1.03273	0.301731	0.373092	8196714	12.0846	12.2152	12.286	12.2505	12.1564	12.1561	12.1964	12.106
PAS_chr1-1_0212	606.639	0.114748	0.104337	1.09978	0.271426	0.340719	8196715	9.84658	9.45862	9.64111	9.7109	9.78021	9.83588	9.76483	9.66005
PAS_chr1-1_0213	416.603	-0.302572	0.0867588	-3.48751	0.000487536	0.00119804	8196716	9.51918	9.37795	9.39795	9.42655	9.24109	9.26099	9.12741	9.29015
PAS_chr1-1_0214	385.364	0.121815	0.094362	1.29093	0.196728	0.260102	8196717	9.09835	9.21675	9.29889	9.25316	9.35267	9.36292	9.27492	9.20719
PAS_chr1-1_0485	2073.72	-0.107633	0.0726143	-1.48226	0.138271	0.191827	8196718	11.2376	11.14	11.3423	11.1834	11.0212	11.1009	11.2357	11.1606
PAS_chr1-1_0215	2191.76	0.152783	0.0753694	2.02712	0.0426506	0.0685182	8197925	11.0896	11.0397	11.3213	11.254	11.3194	11.2908	11.3024	11.3682
PAS_chr1-1_0216	12703.7	-0.203697	0.0524584	-3.88302	0.000103165	0.000286318	8196719	13.7864	13.7026	13.7571	13.7828	13.562	13.6331	13.4543	13.5782
PAS_chr1-1_0217	10524.7	-0.707616	0.0471951	-14.9934	8.10908e-51	3.09619e-49	8196720	13.7237	13.7282	13.6826	13.665	12.9483	12.9999	12.998	13.088
PAS_chr1-1_0218	4317.32	-0.145853	0.0498708	-2.92463	0.00344869	0.00717647	8196721	12.2021	12.1499	12.2485	12.2914	12.0704	12.068	12.1274	12.0839
PAS_chr1-1_0219	14623.7	-0.105098	0.040388	-2.6022	0.00926271	0.0175504	8196722	13.9016	13.8825	13.9419	13.919	13.8225	13.8437	13.8132	13.7525
PAS_chr1-1_0220	6817.55	-0.0701349	0.0596454	-1.17587	0.239648	0.307021	8196723	12.777	12.959	12.7857	12.7549	12.7776	12.7107	12.7952	12.7248
PAS_chr1-1_0221	3407.62	0.287386	0.0952641	3.01673	0.00255515	0.00547764	8196724	11.5981	11.6453	11.7783	11.7557	11.8208	11.7701	12.1255	12.1057
PAS_chr1-1_0223	930.31	-0.0876547	0.0935539	-0.936944	0.348788	0.421556	8196725	10.2053	10.3662	10.0664	10.2573	10.0521	10.2844	10.0784	10.2038
PAS_chr1-1_0224	1058.75	0.066048	0.0661832	0.997957	0.3183	0.390514	8196726	10.2276	10.3538	10.3243	10.3589	10.4076	10.4267	10.357	10.2946
PAS_chr1-1_0225	1973.82	0.238356	0.0574496	4.14896	3.33988e-05	0.000101099	8196727	11.076	11.023	10.9769	10.9507	11.2454	11.262	11.1451	11.2191
PAS_chr1-1_0226	39838.5	-0.431769	0.0378923	-11.3947	4.44596e-30	8.52002e-29	8196728	15.4693	15.476	15.4964	15.5164	15.0586	15.0185	15.1059	15.0583
PAS_chr1-1_0227	1490.2	-0.554545	0.0699151	-7.93168	2.16196e-15	1.88844e-14	8196729	10.9875	10.9868	10.9489	10.9973	10.6507	10.4624	10.4214	10.4604
PAS_chr1-1_0228	372.857	0.14322	0.085855	1.66816	0.0952834	0.139339	8196730	9.20925	9.19203	9.16516	9.16332	9.33922	9.32783	9.18344	9.24199
PAS_chr1-1_0229	514.029	0.115456	0.0796976	1.44868	0.147426	0.203235	8196731	9.53424	9.60073	9.41295	9.46415	9.56446	9.63872	9.53801	9.58802
PAS_chr1-1_0230	1053.35	-0.00414812	0.0775274	-0.0535052	0.957329	0.965181	8196732	10.4055	10.4286	10.2435	10.2787	10.2728	10.4519	10.2884	10.3263
PAS_chr1-1_0231	2208.6	-0.155674	0.0549647	-2.83225	0.00462218	0.00941243	8196733	11.3406	11.3733	11.2578	11.3504	11.2632	11.163	11.1542	11.1767
PAS_chr1-1_0232	5451.13	-0.156606	0.049124	-3.18796	0.00143279	0.00323243	8196734	12.4652	12.6221	12.5521	12.5585	12.3916	12.4281	12.3742	12.4071
PAS_chr1-1_0233	5335.96	0.076436	0.0560101	1.36468	0.172353	0.232262	8196735	12.4246	12.433	12.4066	12.3807	12.4337	12.3917	12.5177	12.5838
PAS_chr1-1_0234	369.212	0.297112	0.107489	2.76412	0.00570771	0.0114154	8196736	9.11896	9.05166	9.12871	9.1715	9.17502	9.22305	9.4613	9.37935
PAS_chr1-1_0235	1136.28	-0.203659	0.056711	-3.59117	0.0003292	0.00083881	8196737	10.5283	10.5285	10.5246	10.4675	10.2991	10.3267	10.3612	10.3756
PAS_chr1-1_0236	6335.49	-0.161582	0.0722762	-2.23562	0.0253765	0.0432671	8196738	12.6541	12.6541	12.8635	12.8568	12.5438	12.5346	12.6703	12.6694
PAS_chr1-1_0237	717.973	0.463817	0.070669	6.56322	5.26575e-11	3.29682e-10	8196739	9.65298	9.7461	9.71872	9.73079	10.1551	10.0546	10.031	10.0151
PAS_chr1-1_0238	2818.42	-0.0585155	0.0970143	-0.603163	0.5464	0.614975	8196740	11.6159	11.7762	11.5636	11.4677	11.6979	11.6769	11.4136	11.4043
PAS_chr1-1_0239	828.34	0.793142	0.101505	7.81383	5.54767e-15	4.6992e-14	8196741	9.78204	9.88511	9.60923	9.58113	10.3192	10.4493	10.3517	10.2026
PAS_chr1-1_0486	2353.43	1.11409	0.064129	17.3727	1.32879e-67	8.268e-66	8196742	10.8197	10.7706	10.7138	10.7308	11.7058	11.6646	11.8542	11.8073
PAS_chr1-1_0240	1338.54	0.888127	0.092036	9.64978	4.92623e-22	6.43218e-21	8197926	10.3132	10.3538	10.1091	10.0299	10.9853	10.8671	10.9621	10.9904
PAS_chr1-1_0241	800.239	-0.0125931	0.107861	-0.116754	0.907055	0.927482	8196743	10.1419	10.187	9.79594	9.9495	10.0532	10.0993	9.90939	9.98984
PAS_chr1-1_0242	188.552	-0.348406	0.116134	-3.00003	0.00269954	0.00577246	8196744	8.75645	8.74362	8.73064	8.73915	8.68556	8.49918	8.47679	8.55738
PAS_chr1-1_0243	315.065	-0.147443	0.10994	-1.34112	0.17988	0.240477	8196745	9.16489	9.05166	9.11633	9.14264	9.1859	9.01112	8.88152	9.0207
PAS_chr1-1_0244	1270.64	0.0437552	0.099211	0.441032	0.65919	0.716635	8196746	10.4203	10.4786	10.6548	10.6127	10.6923	10.7309	10.4495	10.4368
PAS_chr1-1_0245	552.137	-0.377417	0.102003	-3.70006	0.000215548	0.000569373	8196747	9.57012	9.70123	9.90079	9.79308	9.4432	9.46302	9.5813	9.41213
PAS_chr1-1_0246	596.692	0.706183	0.074386	9.49349	2.23417e-21	2.7803e-20	8196748	9.33652	9.51203	9.42285	9.40848	9.90053	9.89777	9.98197	9.94223
PAS_chr1-1_0247	1011.84	0.471853	0.0667994	7.06373	1.62086e-12	1.1571e-11	8196749	10.1475	10.1274	10.0383	10.0379	10.5453	10.4651	10.4071	10.4543
PAS_chr1-1_0248	541.017	0.345045	0.0708793	4.86807	1.12696e-06	4.2324e-06	8196750	9.41585	9.49557	9.45695	9.49968	9.72755	9.70313	9.67958	9.75056
PAS_chr1-1_0249	844.876	0.880381	0.0960663	9.16431	4.98668e-20	5.69906e-19	8196751	9.8346	9.76255	9.54088	9.6351	10.4138	10.428	10.2385	10.4461
PAS_chr1-1_0250	839.908	0.00249707	0.0676545	0.0369092	0.970557	0.975396	8196752	10.0957	10.0912	10.0726	10.04	10.0995	10.1653	9.99576	10.04
PAS_chr1-1_0251	352.686	0.0971476	0.117028	0.830124	0.406468	0.479991	8196753	9.03447	9.24501	9.21511	9.08295	9.20313	9.38582	9.0743	9.14531
PAS_chr1-1_0252	771.401	-0.0872219	0.0840611	-1.0376	0.299455	0.370733	8196754	10.0028	9.89258	10.024	10.1115	9.98017	10.0563	9.89913	9.85127
PAS_chr1-1_0253	2175.08	0.03494	0.0777215	0.449553	0.653032	0.711014	8196755	11.1902	11.3089	11.1948	11.2108	11.3645	11.3496	11.082	11.2167
PAS_chr1-1_0254	10990.1	-0.110273	0.062781	-1.75647	0.0790084	0.117811	8196756	13.384	13.5401	13.5713	13.5358	13.427	13.4904	13.3817	13.3019
PAS_chr1-1_0255	3663.78	-0.0644494	0.0658963	-0.978043	0.328053	0.399852	8196757	11.9151	12.0947	11.9387	11.9027	11.8855	11.9792	11.9369	11.8057
PAS_chr1-1_0256	3477.81	-0.0190081	0.0796024	-0.238788	0.81127	0.849135	8196758	11.9583	11.6619	11.9045	11.9444	11.7703	11.8007	11.9174	11.9289
PAS_chr1-1_0257	33965.8	-0.123766	0.0685414	-1.80572	0.0709625	0.107564	8196759	15.1704	15.0304	15.131	15.1546	14.8602	14.9284	15.0954	15.1004
PAS_chr1-1_0258	2636.5	0.116917	0.0979298	1.19388	0.232525	0.299113	8196760	11.4587	11.4509	11.3956	11.4547	11.438	11.2908	11.7328	11.6809
PAS_chr1-1_0259	654.206	0.263345	0.0825172	3.19139	0.0014159	0.00319862	8196761	9.78382	9.72385	9.58537	9.68609	9.8242	9.84808	9.99714	9.89597
PAS_chr1-1_0260	1061.91	0.362653	0.0653833	5.54657	2.91333e-08	1.34832e-07	8196762	10.135	10.203	10.2462	10.1814	10.4013	10.4973	10.4955	10.5595
PAS_chr1-1_0261	223.177	-0.282307	0.117261	-2.40751	0.0160619	0.0286657	8196763	8.75645	8.74362	8.96123	8.94809	8.73922	8.65535	8.74132	8.68989
PAS_chr1-1_0487	940.285	0.194327	0.07047	2.75759	0.00582294	0.0116182	8196764	10.1364	10.043	10.1977	10.1162	10.3567	10.3166	10.1939	10.2576
PAS_chr1-1_0262	819.818	0.932064	0.0754905	12.3468	5.07104e-35	1.16703e-33	8197927	9.57221	9.66951	9.55438	9.7424	10.3305	10.3955	10.3937	10.3429
PAS_chr1-1_0263	251.832	0.182266	0.102166	1.78402	0.0744207	0.111885	8196765	8.85377	8.72571	8.78439	8.917	8.91437	8.9689	8.90652	8.96726
PAS_chr1-1_0264	3750.04	0.292768	0.0474767	6.16656	6.97907e-10	3.88669e-09	8196766	11.7879	11.8881	11.8224	11.7911	12.109	12.1212	12.1059	12.0464
PAS_chr1-1_0265	1112.53	-0.0740782	0.0895723	-0.827021	0.408225	0.481418	8196767	10.5293	10.4252	10.3637	10.4145	10.5331	10.4334	10.2466	10.2576
PAS_chr1-1_0266	3033.54	-0.0636796	0.0527415	-1.20739	0.227281	0.293718	8196768	11.6173	11.7298	11.7362	11.751	11.6189	11.6847	11.6778	11.623
PAS_chr1-1_0267	2246.74	-0.667958	0.0671897	-9.94138	2.74987e-23	3.82855e-22	8196769	11.4805	11.4583	11.6088	11.6549	10.8867	10.9381	11.0072	10.9812
PAS_chr1-1_0268	226.471	-0.353672	0.107219	-3.29858	0.000971738	0.00225902	8196770	8.98032	8.86754	8.84361	8.868	8.68556	8.60909	8.78986	8.67844
PAS_chr1-1_0269	1818.91	0.553014	0.075399	7.33451	2.2254e-13	1.68662e-12	8196771	10.7423	10.9006	10.7089	10.636	11.2364	11.2485	11.3057	11.1387
PAS_chr1-1_0270	570.88	-0.0858748	0.0874808	-0.981642	0.326276	0.398193	8196772	9.71434	9.79755	9.51348	9.69809	9.64227	9.66439	9.60153	9.57276
PAS_chr1-1_0271	404.002	-0.874042	0.0805757	-10.8475	2.05036e-27	3.50299e-26	8196773	9.52781	9.64301	9.52725	9.55282	9.00478	8.95319	8.99605	8.98532
PAS_chr1-1_0273	3885.97	-0.277364	0.0669509	-4.1428	3.43088e-05	0.000103729	8196774	12.1995	12.1381	12.104	12.1112	11.9824	11.9452	11.8328	11.7382
PAS_chr1-1_0274	445.429	0.216281	0.100024	2.16229	0.0305958	0.0512642	8196775	9.31152	9.249	9.43023	9.30082	9.39036	9.40274	9.63756	9.44413
PAS_chr1-1_0275	2053.95	0.582966	0.0708479	8.22841	1.89717e-16	1.8041e-15	8196776	10.8996	10.9042	10.8492	10.8842	11.2588	11.3615	11.4619	11.5236
PAS_chr1-1_0488	571.897	-0.021348	0.0805452	-0.265043	0.790976	0.830352	8196777	9.69545	9.68402	9.64111	9.6351	9.57747	9.55119	9.74359	9.70082
PAS_chr1-1_0276	1781.78	0.537785	0.0649907	8.27479	1.28683e-16	1.23301e-15	8197928	10.6927	10.823	10.7313	10.6759	11.1291	11.1469	11.2437	11.2811
PAS_chr1-1_0489	2328.8	1.27796	0.083642	15.2789	1.05717e-52	4.26252e-51	8196778	10.8008	10.6953	10.457	10.6175	11.8399	11.8377	11.6983	11.7889
PAS_chr1-1_0277	4608.03	0.452799	0.0456609	9.91656	3.52695e-23	4.88347e-22	8197929	12.0111	12.0017	12.0158	12.0334	12.4173	12.4164	12.4258	12.5195
PAS_chr1-1_0278	1000.27	0.238211	0.071395	3.33653	0.000848326	0.00198771	8196779	10.1183	10.2089	10.1417	10.2381	10.4585	10.3382	10.4061	10.2774
PAS_chr1-1_0279	639.894	0.18335	0.0795426	2.30505	0.0211638	0.0367433	8196780	9.65885	9.82127	9.67227	9.67212	9.83363	9.75388	9.93401	9.82438
PAS_chr1-1_0490	3585.49	0.189217	0.111506	1.69692	0.0897111	0.132244	8196781	11.6961	11.63	11.9266	11.9718	11.8261	11.8048	12.1112	12.1844
PAS_chr1-1_0491	916.823	0.327503	0.122132	2.68156	0.00732803	0.0142655	8197930	9.85168	9.96513	10.1461	10.1657	10.1476	10.1194	10.4091	10.4955
PAS_chr1-1_0280	5158.1	0.200398	0.0982305	2.04008	0.0413422	0.0667836	8197931	12.128	12.2523	12.3844	12.4257	12.3445	12.3284	12.6091	12.662
PAS_chr1-1_0281	97.5183	0.731159	0.153667	4.75808	1.95441e-06	7.10182e-06	8196782	7.94422	8.01946	8.12481	8.12106	8.33771	8.41533	8.35979	8.30555
PAS_chr1-1_0282	6215.34	-0.686186	0.0971382	-7.06402	1.61751e-12	1.15635e-11	8196783	12.7644	12.8452	13.071	13.0948	12.1191	12.2143	12.3956	12.4193
PAS_chr1-1_0283	4516.81	0.0447155	0.0677653	0.659858	0.509345	0.579742	8196784	12.2193	12.0352	12.2896	12.2328	12.2775	12.1549	12.2948	12.231
PAS_chr1-1_0284	537.204	-0.661584	0.0997604	-6.63173	3.3178e-11	2.12205e-10	8196785	9.9325	9.90001	9.64531	9.72719	9.26376	9.29483	9.38427	9.38156
PAS_chr1-1_0492	134.875	-0.650593	0.180871	-3.597	0.000321906	0.000822304	8196786	8.61607	8.68905	8.3546	8.53724	8.10684	8.22503	8.23949	8.4363
PAS_chr1-1_0285	1841.82	-0.937255	0.0679057	-13.8023	2.46859e-43	7.77607e-42	8197932	11.3304	11.4308	11.4381	11.3262	10.4883	10.469	10.6226	10.6378
PAS_chr1-1_0286	2902.69	-0.23421	0.0523849	-4.47093	7.78788e-06	2.59768e-05	8196787	11.6286	11.7508	11.7577	11.7622	11.5252	11.5104	11.4761	11.528
PAS_chr1-1_0287	1388.05	0.314852	0.0923879	3.40794	0.000654563	0.00156779	8196788	10.4693	10.4917	10.605	10.5545	10.8758	10.9797	10.7081	10.6152
PAS_chr1-1_0288	249.15	-0.116211	0.132549	-0.876739	0.380629	0.454267	8196789	9.11017	8.73768	8.94711	8.79526	8.7965	8.84169	8.90342	8.81599
PAS_chr1-1_0493	462.468	-0.0994602	0.080392	-1.23719	0.216016	0.281033	8196790	9.44586	9.54438	9.3777	9.50921	9.36219	9.45495	9.38427	9.41213
PAS_chr1-1_0289	4449.68	0.0261937	0.0455727	0.574768	0.565448	0.631618	8197933	12.2363	12.1443	12.1736	12.1882	12.2636	12.1988	12.1952	12.1856
PAS_chr1-1_0290	1112.59	-0.178825	0.0625403	-2.85936	0.00424494	0.0086899	8196791	10.466	10.4064	10.539	10.4833	10.2767	10.3955	10.2973	10.3473
PAS_chr1-1_0291	2346.72	-0.066507	0.0522923	-1.27183	0.203434	0.267865	8196792	11.3441	11.4216	11.4101	11.311	11.2783	11.3068	11.3546	11.2981
PAS_chr1-1_0292	3517.28	-0.12033	0.0491201	-2.44972	0.0142968	0.02591	8196793	11.9127	12.0252	11.8813	11.9175	11.8128	11.8221	11.8241	11.8258
PAS_chr1-1_0293	9462.59	-0.980725	0.0691301	-14.1866	1.10838e-45	3.8262e-44	8196794	13.7659	13.7294	13.53	13.5409	12.7095	12.7126	12.6164	12.7254
PAS_chr1-1_0294	4945.62	-0.343101	0.0617274	-5.55832	2.72381e-08	1.26526e-07	8196795	12.3776	12.5837	12.5204	12.501	12.1995	12.2444	12.124	12.1108
PAS_chr1-1_0295	534.306	-0.154882	0.0931262	-1.66314	0.0962848	0.140498	8196796	9.65494	9.62505	9.61567	9.65705	9.68032	9.56369	9.39494	9.45463
PAS_chr1-1_0296	740.546	0.113024	0.0842557	1.34144	0.179779	0.240405	8196797	10.0074	9.77342	9.86731	9.89717	9.91834	9.89582	10.0784	10.0123
PAS_chr1-1_0297	479.782	-0.0846812	0.0842599	-1.005	0.314897	0.386823	8196798	9.5949	9.42414	9.52268	9.46742	9.52635	9.43595	9.36918	9.44202
PAS_chr1-1_0298	409.994	0.0144032	0.0926155	0.155516	0.876414	0.904043	8196799	9.29117	9.28824	9.35713	9.31552	9.26987	9.40274	9.19831	9.42074
PAS_chr1-1_0495	997.354	0.0682333	0.0796894	0.85624	0.391865	0.465583	8196800	10.2354	10.195	10.2838	10.2702	10.2718	10.1507	10.4405	10.3296
PAS_chr1-1_0299	3337.75	0.0745509	0.0557168	1.33803	0.180886	0.241756	8197934	11.745	11.7056	11.8395	11.7991	11.799	11.7868	11.9052	11.8796
PAS_chr1-1_0300	2215.8	-0.382328	0.0707179	-5.40638	6.43122e-08	2.84827e-07	8196801	11.4691	11.5094	11.336	11.3944	11.1334	11.1534	10.9425	11.0957
PAS_chr1-1_0301	1993.08	0.165218	0.0701999	2.35354	0.0185956	0.0326444	8196802	11.1072	10.9695	11.0383	11.0932	11.1221	11.1025	11.2942	11.2782
PAS_chr1-1_0302	16639.2	-0.0357255	0.050705	-0.704576	0.481074	0.554324	8196803	14.089	13.9701	14.1468	14.0344	14.0182	13.9931	14.0483	14.0456
PAS_chr1-1_0303	2575.35	-0.352678	0.0614822	-5.73627	9.67843e-09	4.74046e-08	8196804	11.6025	11.7291	11.584	11.5447	11.3414	11.2679	11.3295	11.2257
PAS_chr1-1_0304	810.63	0.0304407	0.0765065	0.397884	0.690716	0.745121	8196805	9.97043	9.98386	10.0757	10.0607	10.0737	9.94764	10.1601	9.99973
PAS_chr1-1_0305	1670.68	-0.311394	0.0665533	-4.67886	2.8847e-06	1.01956e-05	8196806	11.0273	10.9614	11.0653	11.0767	10.6783	10.6903	10.8419	10.8312
PAS_chr1-1_0306	307.086	0.223173	0.0944729	2.3623	0.018162	0.0319834	8197114	9.07439	8.84045	8.99925	8.98944	9.14182	9.15054	9.0851	9.11053
PAS_chr1-1_0307	2662.15	-0.175481	0.064078	-2.73855	0.00617108	0.0122161	8196574	11.5078	11.53	11.6593	11.6365	11.3502	11.3795	11.5083	11.4574
PAS_chr1-1_0308	307.981	0.0614304	0.116869	0.525634	0.599142	0.662065	8196575	9.21469	8.87821	8.93999	9.06979	9.0537	9.14714	9.09046	9.01487
PAS_chr1-1_0309	6995.68	-0.147399	0.0650021	-2.26761	0.0233531	0.0401808	8196576	12.8042	12.88	12.8939	12.9859	12.6246	12.7321	12.8218	12.8156
PAS_chr1-1_0310	1350.24	-0.281737	0.054096	-5.20809	1.90797e-07	7.93414e-07	8196577	10.8068	10.7024	10.7323	10.7665	10.5042	10.5413	10.5147	10.5005
PAS_chr1-1_0311	1273.92	-0.478678	0.0737797	-6.48795	8.70147e-11	5.27743e-10	8196578	10.7251	10.8269	10.7089	10.7575	10.4236	10.444	10.3051	10.2208
PAS_chr1-1_0312	1443.58	0.28798	0.0592002	4.86451	1.14741e-06	4.29959e-06	8196579	10.6237	10.6233	10.5675	10.557	10.8268	10.8661	10.9018	10.7573
PAS_chr1-1_0313	5426.54	-0.289322	0.0432541	-6.6889	2.24854e-11	1.45104e-10	8196580	12.6336	12.6096	12.6056	12.5627	12.2866	12.3176	12.3716	12.3267
PAS_chr1-1_0314	1542.2	-0.259567	0.058262	-4.45518	8.38238e-06	2.78492e-05	8196581	10.8569	11.0118	10.8554	10.9202	10.6739	10.7003	10.6728	10.6967
PAS_chr1-1_0315	6597.47	-0.743795	0.0715308	-10.3982	2.52557e-25	3.96537e-24	8196582	13.0299	12.8661	13.146	13.1602	12.3363	12.3244	12.39	12.3103
PAS_chr1-1_0317	536.923	0.0800255	0.0722834	1.10711	0.268248	0.337734	8196583	9.56176	9.58841	9.52725	9.563	9.60946	9.64811	9.66571	9.54369
PAS_chr1-1_0318	715.385	0.144117	0.0876253	1.6447	0.100032	0.145249	8196584	9.66664	9.8876	9.906	9.88678	9.91581	9.87414	10.043	9.95973
PAS_chr1-1_0319	755.257	-0.0747254	0.125719	-0.594386	0.552254	0.62004	8196585	9.86183	9.92933	10.1076	10.0263	9.69822	9.76681	10.0938	10.1016
PAS_chr1-1_0320	7921.01	0.293648	0.137613	2.13387	0.0328533	0.0544673	8196586	12.674	12.6876	12.9915	13.0015	12.8381	12.8464	13.3757	13.371
PAS_chr1-1_0322	10908.9	-0.972383	0.0813871	-11.9476	6.67963e-33	1.44486e-31	8196587	13.9306	13.7863	13.8238	13.8315	12.7373	12.7919	12.931	13.0939
PAS_chr1-1_0323	2453.81	-0.396317	0.0534991	-7.40791	1.28305e-13	9.90284e-13	8196588	11.5293	11.6234	11.544	11.5769	11.2188	11.2627	11.2195	11.1292
PAS_chr1-1_0324	2166.97	-0.573869	0.0513791	-11.1693	5.7626e-29	1.04473e-27	8196589	11.4327	11.4958	11.4988	11.4606	10.907	10.9687	10.9347	11.0147
PAS_chr1-1_0325	468.891	-0.383596	0.0762163	-5.033	4.82875e-07	1.89687e-06	8196590	9.55335	9.60073	9.5454	9.61181	9.37729	9.25787	9.31162	9.29723
PAS_chr1-1_0326	1945.53	-1.12693	0.0761615	-14.7965	1.54264e-49	5.80217e-48	8196591	11.5459	11.596	11.3772	11.5155	10.6219	10.5573	10.4722	10.4055
PAS_chr1-1_0327	4027.86	-0.132965	0.0449261	-2.95964	0.00308001	0.00650052	8196592	12.1068	12.1468	12.1028	12.1396	12.0452	12.0225	11.9658	11.9599
PAS_chr1-1_0496	564.427	-0.578729	0.0949409	-6.09568	1.08975e-09	5.96995e-09	8196593	9.9579	9.88511	9.74429	9.74418	9.51284	9.38582	9.31162	9.43779
PAS_chr1-1_0328	1664.8	0.0555382	0.0745693	0.744786	0.456401	0.529404	8197935	10.9528	10.988	10.7817	10.7738	11.0001	10.8572	10.9054	10.9215
PAS_chr1-1_0329	1452.45	-0.459347	0.0911489	-5.03952	4.66694e-07	1.83917e-06	8196594	10.7113	10.8908	11.076	10.9481	10.4645	10.4986	10.6375	10.4655
PAS_chr1-1_0330	4091.18	-0.609195	0.069111	-8.81474	1.19967e-18	1.2756e-17	8196595	12.3451	12.2182	12.4216	12.3763	11.6895	11.6886	11.8724	11.8175
PAS_chr1-1_0497	451.072	0.124084	0.0813046	1.52616	0.126971	0.178304	8196596	9.38277	9.29595	9.42038	9.37043	9.48021	9.48428	9.35612	9.49989
PAS_chr1-1_0331	1934.85	0.155197	0.0655492	2.36764	0.017902	0.0315807	8197936	11.0199	10.8896	11.1406	11.0172	11.1573	11.1829	11.1807	11.1164
PAS_chr1-1_0332	1440.35	-0.290913	0.062105	-4.68421	2.81046e-06	9.98923e-06	8196597	10.8552	10.9006	10.8149	10.7832	10.6257	10.6218	10.4888	10.607
PAS_chr1-1_0333	2274.81	0.492835	0.0708418	6.95684	3.47978e-12	2.41572e-11	8196598	11.1882	11.1161	10.9679	10.9654	11.5471	11.4657	11.5457	11.4589
PAS_chr1-1_0334	1841.55	0.200286	0.0739641	2.70789	0.00677133	0.0132947	8196599	10.9101	10.9067	11.0336	10.8905	10.9679	11.1853	11.0877	11.2035
PAS_chr1-1_0335	1840.12	0.126292	0.0583772	2.16339	0.0305115	0.05114	8196600	10.9466	10.9438	11.0484	10.9393	11.1414	11.115	11.0213	11.0454
PAS_chr1-1_0336	959.667	-0.77873	0.118717	-6.55956	5.39674e-11	3.37463e-10	8196601	10.5849	10.6114	10.3612	10.4606	10.0805	9.98115	9.78094	9.64376
PAS_chr1-1_0337	4741.43	-0.0272071	0.253151	-0.107474	0.914413	0.932924	8196602	12.2822	11.5786	12.3777	12.7278	12.3987	12.3209	12.104	12.2515
PAS_chr1-1_0338	581.552	-0.534992	0.154447	-3.46393	0.000532344	0.00129865	8196603	9.83974	9.52506	9.94871	10.0422	9.38103	9.21662	9.54183	9.6797
PAS_chr1-1_0339	889.641	0.0954231	0.09117	1.04665	0.295261	0.36617	8196604	9.96575	10.2168	10.0664	10.1525	10.044	10.1327	10.2895	10.2363
PAS_chr1-1_0498	619.773	0.0566041	0.091046	0.621709	0.534133	0.603189	8196605	9.60914	9.62505	9.76365	9.85187	9.75057	9.69185	9.76645	9.84184
PAS_chr1-1_0340	2239.44	-0.59138	0.0976917	-6.05354	1.41699e-09	7.66272e-09	8197937	11.3268	11.3557	11.6664	11.6955	10.9643	11.0541	11.0146	10.9266
PAS_chr1-1_0341	24085.7	-0.348474	0.073473	-4.74288	2.10697e-06	7.6232e-06	8196606	14.6397	14.6842	14.799	14.8025	14.2793	14.2724	14.4732	14.5121
PAS_chr1-1_0342	145.654	-0.280529	0.125093	-2.24257	0.0249248	0.042569	8196607	8.4863	8.56486	8.6246	8.46449	8.43029	8.39015	8.41752	8.34751
PAS_chr1-1_0345	20862.9	-0.409425	0.0380255	-10.7671	4.92099e-27	8.35077e-26	8196608	14.585	14.542	14.558	14.5313	14.1953	14.1476	14.1301	14.1246
PAS_chr1-1_0346	4098.85	0.0694767	0.0601731	1.15461	0.248248	0.316414	8196609	11.9699	12.1257	12.0883	12.027	12.1776	12.1737	12.0914	12.0261
PAS_chr1-1_0347	92.601	0.0271183	0.16535	0.164006	0.869727	0.899532	8196610	8.07081	8.08735	8.2752	8.2625	8.21663	8.09768	8.23949	8.22196
PAS_chr1-1_0348	1763.62	0.121827	0.059955	2.03197	0.0421563	0.067816	8196611	10.9474	10.9461	10.8294	10.9451	11.0646	11.0747	10.946	11.0147
PAS_chr1-1_0349	2285.09	-0.17562	0.0668982	-2.62518	0.00866039	0.016546	8196612	11.44	11.5062	11.3097	11.2728	11.2209	11.2033	11.2466	11.2227
PAS_chr1-1_0350	599.692	-0.218652	0.0894853	-2.44344	0.014548	0.026299	8196613	9.84658	9.78688	9.84936	9.64373	9.53806	9.70986	9.65171	9.5785
PAS_chr1-1_0351	4292.79	0.0763218	0.0470102	1.62352	0.104479	0.150924	8196614	12.1044	12.1737	12.0965	12.0778	12.1469	12.2342	12.1973	12.1591
PAS_chr1-1_0352	1569.26	-0.403374	0.121624	-3.31656	0.00091134	0.00212819	8196615	11.1418	11.1098	10.8625	10.8189	10.8492	10.7524	10.4565	10.4543
PAS_chr1-1_0353	2046.73	-0.340636	0.0682297	-4.99249	5.9607e-07	2.32703e-06	8196616	11.1849	11.2839	11.4095	11.3418	10.9326	11.0218	10.9842	11.0734
PAS_chr1-1_0354	284.716	-0.553439	0.168538	-3.28376	0.00102431	0.00237247	8196617	9.20379	9.26877	8.99925	9.07272	8.909	9.04833	8.55399	8.67075
PAS_chr1-1_0355	314.884	-0.20981	0.0973215	-2.15584	0.031096	0.0519814	8196618	9.08042	9.0882	9.23514	9.14542	9.06564	8.90895	9.07158	8.97632
PAS_chr1-1_0356	662.819	0.0746677	0.103574	0.720911	0.470964	0.544293	8196619	9.92929	9.83168	9.69266	9.67212	9.80787	9.8501	9.69672	9.98557
PAS_chr1-1_0357	532.597	-0.21351	0.1017	-2.09941	0.035781	0.0588372	8196620	9.62924	9.42414	9.78652	9.73973	9.46447	9.50262	9.55133	9.50393
PAS_chr1-1_0358	2361.15	0.285172	0.0851805	3.34786	0.000814383	0.0019162	8196621	11.2027	11.1244	11.2382	11.2849	11.3354	11.3355	11.5859	11.6126
PAS_chr1-1_0499	345.77	-0.0787056	0.0898631	-0.875839	0.381118	0.454743	8196622	9.14213	9.14115	9.26323	9.18367	9.10313	9.13691	9.22273	9.07199
PAS_chr1-1_0359	1186.27	-0.201764	0.0799637	-2.5232	0.0116293	0.0215405	8197938	10.4372	10.5158	10.588	10.691	10.3029	10.4267	10.4673	10.3832
PAS_chr1-1_0360	639.325	-0.0725275	0.0955309	-0.759205	0.44773	0.520905	8196623	9.64314	9.82909	9.82199	9.88759	9.59516	9.82769	9.79052	9.76731
PAS_chr1-1_0361	397.538	0.177434	0.10724	1.65454	0.0980178	0.142654	8196624	9.28346	9.31503	9.2743	9.05352	9.41977	9.27648	9.28188	9.38597
PAS_chr1-1_0363	3788.61	0.255626	0.0625126	4.0892	4.32872e-05	0.000128485	8196625	11.762	11.9136	11.8865	11.853	12.0458	12.1835	12.1394	12.0028
PAS_chr1-1_0364	1817.99	0.0806295	0.0468836	1.71978	0.0854723	0.126588	8196626	10.9458	10.9799	11.0027	10.9736	11.0425	11.0455	11.0471	11.0514
PAS_chr1-1_0500	781.277	-0.29368	0.0867699	-3.38459	0.000712856	0.00169632	8196627	10.2211	10.0092	10.0367	10.1284	9.84967	10.0103	9.86487	9.77561
PAS_chr1-1_0365	151.064	-0.202179	0.131638	-1.53587	0.124571	0.175227	8197939	8.51058	8.41775	8.63381	8.58182	8.45817	8.39015	8.38422	8.54884
PAS_chr1-1_0366	786.008	0.331571	0.0847802	3.91095	9.19346e-05	0.000257131	8196628	9.71808	9.78688	9.9671	9.96475	10.1465	10.0959	10.138	10.1224
PAS_chr1-1_0367	1236.87	0.31825	0.0651988	4.88122	1.05432e-06	3.97737e-06	8196629	10.4428	10.343	10.3524	10.4211	10.6072	10.5983	10.6762	10.7532
PAS_chr1-1_0368	1234.17	0.373349	0.0645534	5.78356	7.31362e-09	3.62802e-08	8196630	10.2546	10.3502	10.391	10.4434	10.6583	10.7058	10.6855	10.6653
PAS_chr1-1_0369	952.892	0.134827	0.0695194	1.93941	0.0524511	0.0821228	8196631	10.1364	10.2267	10.1505	10.1539	10.2777	10.2082	10.214	10.3853
PAS_chr1-1_0370	6688.2	0.0833693	0.054207	1.53798	0.124053	0.174743	8196632	12.6897	12.7175	12.7484	12.7241	12.7263	12.7297	12.863	12.8754
PAS_chr1-1_0371	1247.35	-0.412752	0.0865235	-4.7704	1.83862e-06	6.70038e-06	8196633	10.8257	10.7905	10.5837	10.6069	10.4236	10.432	10.2443	10.3184
PAS_chr1-1_0372	1010.71	0.13465	0.0856045	1.57293	0.115735	0.164962	8196634	10.3859	10.1544	10.1949	10.1898	10.2835	10.2438	10.377	10.4614
PAS_chr1-1_0373	1572.27	0.0650972	0.0608622	1.06958	0.284806	0.355215	8196635	10.8051	10.7135	10.8312	10.8391	10.9176	10.8473	10.7777	10.882
PAS_chr1-1_0374	1235.29	0.139984	0.0600841	2.32981	0.0198165	0.0345827	8196636	10.4237	10.5221	10.4105	10.5181	10.5916	10.6113	10.612	10.5366
PAS_chr1-1_0375	451.211	0.285156	0.0857323	3.32613	0.000880618	0.00205954	8196637	9.38754	9.20856	9.30429	9.33488	9.59196	9.45765	9.53226	9.44834
PAS_chr1-1_0501	888.081	-0.19666	0.0891931	-2.20488	0.0274625	0.0465717	8196638	10.2263	10.343	10.097	10.1937	10.2146	9.99942	9.99301	10.0082
PAS_chr1-1_0376	514.908	-0.229058	0.0907385	-2.52437	0.0115905	0.0214765	8197940	9.5805	9.56657	9.67432	9.67024	9.41977	9.41668	9.61786	9.38817
PAS_chr1-1_0377	1816.42	0.773475	0.120761	6.405	1.50371e-10	8.91614e-10	8196639	10.4889	10.6698	10.7245	10.6289	11.0942	11.061	11.5011	11.5198
PAS_chr1-1_0378	35703.3	1.0963	0.254197	4.3128	1.61197e-05	5.12252e-05	8196640	14.4372	14.4143	14.5056	14.5955	15.0584	15.0806	15.8894	16.0135
PAS_chr1-1_0379	1063.95	0.136165	0.0843328	1.61462	0.106394	0.153514	8196641	10.1921	10.3873	10.2904	10.3021	10.2865	10.3152	10.48	10.523
PAS_chr1-1_0381	7880.26	0.0740926	0.0687164	1.07824	0.280928	0.350899	8196642	12.8422	12.9041	13.0555	13.0007	12.9368	12.9699	13.1383	13.047
PAS_chr1-1_0382	6710.81	0.204108	0.046156	4.42213	9.77331e-06	3.2027e-05	8196643	12.6848	12.657	12.6385	12.6737	12.9172	12.8854	12.7874	12.8491
PAS_chr1-1_0383	223.227	0.457318	0.119279	3.83404	0.000126057	0.000344351	8196644	8.74077	8.73768	8.51816	8.60563	8.84273	8.97279	8.95506	8.8296
PAS_chr1-1_0384	519.068	0.340844	0.0765282	4.45384	8.4349e-06	2.80052e-05	8196645	9.44815	9.42064	9.42038	9.42205	9.73334	9.72763	9.59787	9.61617
PAS_chr1-1_0385	907.342	-0.162336	0.067556	-2.40298	0.0162621	0.0289718	8196646	10.2985	10.2149	10.2187	10.1808	10.1636	10.0823	10.0189	10.1185
PAS_chr1-1_0386	278.948	0.13019	0.110398	1.17928	0.238286	0.305588	8196647	8.94735	8.85678	8.99925	8.902	9.03679	9.15392	8.88782	8.93967
PAS_chr1-1_0387	1530.82	0.155856	0.0564022	2.76329	0.00572223	0.0114354	8196648	10.6701	10.7613	10.762	10.7095	10.8784	10.8769	10.8916	10.7891
PAS_chr1-1_0388	2197.67	0.132515	0.26189	0.505995	0.61286	0.674708	8197579	11.0435	11.0364	11.3435	11.3256	10.8739	10.8373	11.6336	11.6887
PAS_chr1-1_0389	6643.62	0.16169	0.0550489	2.93721	0.00331184	0.00692888	8197346	12.6925	12.6173	12.6805	12.6936	12.799	12.7238	12.9015	12.8785
PAS_chr1-1_0390	5333.16	0.205714	0.0675891	3.04359	0.00233772	0.00506757	8196520	12.4543	12.4008	12.2535	12.2654	12.4681	12.4873	12.6232	12.5827
PAS_chr1-1_0391	3091.37	-0.163498	0.0515028	-3.17456	0.00150066	0.00337046	8196521	11.7351	11.8288	11.7614	11.7917	11.6394	11.6997	11.5782	11.5929
PAS_chr1-1_0392	554.431	0.165136	0.100828	1.63779	0.101465	0.147033	8196522	9.49958	9.63106	9.64949	9.46415	9.74771	9.81116	9.56827	9.57276
PAS_chr1-1_0393	6778.01	-0.0466743	0.0513866	-0.908297	0.363721	0.437194	8196523	12.7927	12.8959	12.7719	12.7434	12.764	12.7917	12.7672	12.7
PAS_chr1-1_0394	1509.53	0.0337182	0.0512318	0.65815	0.510442	0.580729	8196524	10.7665	10.8062	10.7236	10.7562	10.802	10.7556	10.795	10.8083
PAS_chr1-1_0395	3112.45	0.196579	0.0737375	2.66593	0.00767748	0.0148482	8196525	11.504	11.5899	11.7159	11.6646	11.695	11.7345	11.875	11.8991
PAS_chr1-1_0396	3605.44	-0.0610784	0.0431066	-1.41691	0.156508	0.213536	8196526	11.9482	11.9817	11.8925	11.9416	11.8953	11.8884	11.8661	11.8841
PAS_chr1-1_0397	4962.79	-0.139405	0.047148	-2.95675	0.00310898	0.00654796	8196527	12.3578	12.3922	12.4222	12.4755	12.2796	12.2639	12.2555	12.3231
PAS_chr1-1_0398	11030.6	0.685258	0.0741565	9.2407	2.4488e-20	2.85693e-19	8196528	13.0777	13.2106	13.0336	13.0265	13.8597	13.8606	13.6635	13.6322
PAS_chr1-1_0399	3691.18	-0.0866602	0.0615931	-1.40698	0.159434	0.217174	8196529	11.9443	11.9196	12.0494	12.0191	11.8013	11.8694	11.9662	11.9713
PAS_chr1-1_0400	685.245	-0.259583	0.0745986	-3.47973	0.000501928	0.00123041	8196530	9.9325	9.92205	9.96543	9.95486	9.84568	9.72099	9.76968	9.64194
PAS_chr1-1_0401	704.674	0.164216	0.084551	1.94222	0.0521109	0.0816918	8196531	9.76587	9.73223	9.84936	9.89956	9.88507	9.83588	9.99301	10.0455
PAS_chr1-1_0402	4617.06	0.153374	0.0669858	2.28966	0.0220413	0.038083	8196532	12.0736	12.0947	12.2445	12.272	12.2496	12.2784	12.3884	12.3617
PAS_chr1-1_0403	4276.46	0.334547	0.0766198	4.36632	1.26355e-05	4.07963e-05	8196533	11.8787	11.8528	12.0378	12.1206	12.213	12.2497	12.3843	12.325
PAS_chr1-1_0404	3419.83	0.129812	0.0907366	1.43065	0.152532	0.209015	8196534	11.7164	11.698	11.8215	11.874	11.7707	11.7216	12.0323	12.0491
PAS_chr1-1_0405	2289.85	-0.0925186	0.0840443	-1.10083	0.27097	0.340401	8196535	11.328	11.2708	11.3852	11.4115	11.0719	11.2333	11.3144	11.4277
PAS_chr1-1_0406	1173.17	-0.1274	0.0808349	-1.57606	0.115013	0.164071	8196536	10.5818	10.5411	10.4523	10.5016	10.529	10.4999	10.3017	10.3071
PAS_chr1-1_0407	45474.3	0.132518	0.211963	0.625195	0.531843	0.601141	8196537	15.3194	15.3852	15.4708	15.4725	15.1508	15.1067	15.8754	15.8603
PAS_chr1-1_0408	4855.57	0.091703	0.0922328	0.994257	0.320098	0.392052	8196538	12.2763	12.2245	12.2532	12.3387	12.1911	12.1788	12.4833	12.5525
PAS_chr1-1_0409	7637.34	-0.0473617	0.0598065	-0.791915	0.42841	0.50167	8196539	12.9531	13.0575	12.9633	12.8971	13.0077	12.9601	12.8863	12.8282
PAS_chr1-1_0410	307.981	0.19091	0.122346	1.56042	0.118662	0.168324	8196540	9.1306	9.05166	8.89273	8.90032	8.99978	9.01865	9.17343	9.23214
PAS_chr1-1_0411	986.382	0.200919	0.0707289	2.84069	0.00450157	0.00918168	8196541	10.1611	10.1482	10.1181	10.272	10.3851	10.2574	10.3237	10.3981
PAS_chr1-1_0412	6011.5	0.2615	0.0597202	4.37875	1.1936e-05	3.88114e-05	8196542	12.5213	12.3652	12.4994	12.5329	12.7144	12.6428	12.7837	12.787
PAS_chr1-1_0413	401.159	0.40598	0.0816387	4.97289	6.59626e-07	2.55143e-06	8196543	9.20652	9.12811	9.14097	9.15233	9.37729	9.37442	9.46332	9.4877
PAS_chr1-1_0414	1516.93	0.155295	0.0730665	2.1254	0.0335534	0.055482	8196544	10.8677	10.5949	10.6801	10.6969	10.8688	10.875	10.8659	10.7867
PAS_chr1-1_0415	798.111	0.139227	0.0637164	2.18511	0.0288809	0.0487474	8196545	9.99056	9.98618	9.90253	9.97231	10.1237	10.03	10.0693	10.0577
PAS_chr1-1_0416	724.287	0.335523	0.101169	3.31646	0.000911661	0.00212819	8196546	9.76948	9.88511	9.65782	9.77842	9.95699	10.2407	9.91231	9.9955
PAS_chr1-1_0502	768.997	0.07543	0.0757866	0.995295	0.319593	0.391623	8196547	10.0359	9.96277	9.94366	9.84362	9.99341	10.0719	9.93831	10.0082
PAS_chr1-1_0417	1860.44	-0.866721	0.0908669	-9.53836	1.45113e-21	1.84224e-20	8197941	11.55	11.4682	11.1772	11.265	10.6196	10.6253	10.6427	10.5433
PAS_chr1-1_0418	5241.2	-4.45412	0.317623	-14.0233	1.12298e-44	3.74822e-43	8196548	13.6615	13.6157	12.9026	12.9555	9.70266	9.6736	9.07971	9.12402
PAS_chr1-1_0419	2594.96	-0.929833	0.113837	-8.16811	3.13246e-16	2.8968e-15	8196549	11.9691	12.0593	11.6067	11.6535	11.1269	11.0489	10.8696	10.8925
PAS_chr1-1_0420	5780.76	-0.093556	0.0641542	-1.4583	0.144759	0.20005	8196550	12.6848	12.6837	12.4772	12.5554	12.5634	12.5537	12.4581	12.4725
PAS_chr1-1_0421	2093.02	0.245452	0.0577463	4.25053	2.13264e-05	6.66781e-05	8196551	11.031	11.1675	11.0926	11.0237	11.3302	11.3405	11.2579	11.2574
PAS_chr1-1_0422	21236.5	0.369295	0.105914	3.48676	0.000488913	0.00120025	8196552	14.1045	14.1034	14.2898	14.2804	14.3374	14.3549	14.7385	14.7621
PAS_chr1-1_0423	1535.95	0.246573	0.0891151	2.7669	0.00565916	0.0113408	8196553	10.6039	10.5675	10.7391	10.821	10.8694	10.763	11.0484	10.9149
PAS_chr1-1_0424	1504.5	0.0769067	0.0758578	1.01383	0.310665	0.382544	8196554	10.7278	10.6883	10.762	10.7755	10.7176	10.6791	10.8843	10.9274
PAS_chr1-1_0425	1741.57	-0.0123655	0.0519046	-0.238235	0.811699	0.849276	8196555	10.8956	10.988	11.0123	10.9538	10.9649	10.9428	10.9418	10.9535
PAS_chr1-1_0426	1745.8	0.113361	0.0810759	1.39821	0.16205	0.219907	8196556	10.8443	10.741	11.0115	11.0154	10.9703	10.9391	11.0438	11.0839
PAS_chr1-1_0427	1360.99	0.0769823	0.0636523	1.20942	0.226502	0.293086	8196557	10.6586	10.5062	10.6291	10.6556	10.6967	10.6644	10.7466	10.6198
PAS_chr1-1_0428	9799.46	0.218506	0.055236	3.95586	7.62605e-05	0.000216781	8196558	13.1927	13.2909	13.1701	13.0798	13.3624	13.3985	13.43	13.3975
PAS_chr1-1_0430	3495.56	0.28134	0.0587376	4.78977	1.6697e-06	6.12912e-06	8196559	11.6835	11.8043	11.6446	11.7945	11.9874	12.0383	11.932	12.0261
PAS_chr1-1_0431	1301.68	-0.247518	0.0669074	-3.69941	0.000216105	0.000570545	8196560	10.5707	10.776	10.7079	10.7193	10.5076	10.4922	10.4203	10.5162
PAS_chr1-1_0432	35908.3	-0.217958	0.0391273	-5.57049	2.54023e-08	1.18544e-07	8196561	15.2673	15.2915	15.2094	15.2157	15.0313	15.0431	14.9986	15.0459
PAS_chr1-1_0433	8736.24	0.478338	0.0600309	7.96819	1.61014e-15	1.41873e-14	8196562	12.8694	12.8683	12.8839	12.9093	13.2745	13.2404	13.4135	13.4513
PAS_chr1-1_0434	12075.4	-0.590084	0.071866	-8.21089	2.1955e-16	2.07215e-15	8196563	13.8864	13.9383	13.7837	13.7849	13.3437	13.3982	13.1701	13.161
PAS_chr1-1_0435	2052.45	-0.0989364	0.0686445	-1.44129	0.149504	0.20565	8196564	11.2137	11.2084	11.247	11.1728	11.17	11.2492	11.0139	11.044
PAS_chr1-1_0436	1587.19	0.0832493	0.0523421	1.59049	0.111725	0.160016	8196565	10.7955	10.8611	10.7761	10.7841	10.8842	10.8393	10.8584	10.9134
PAS_chr1-1_0437	3006.78	-0.101393	0.0451413	-2.24613	0.0246957	0.0422779	8196566	11.7095	11.6868	11.7188	11.7425	11.6039	11.5975	11.6135	11.6713
PAS_chr1-1_0438	592.762	0.00379695	0.0825235	0.0460105	0.963302	0.969941	8196567	9.65885	9.83944	9.6006	9.66649	9.75627	9.69411	9.65347	9.65825
PAS_chr1-1_0439	27883.4	-0.122832	0.046121	-2.66326	0.00773876	0.014961	8196568	14.857	14.7647	14.8835	14.8508	14.6978	14.6672	14.744	14.7615
PAS_chr1-1_0440	1697.86	0.0933573	0.0586846	1.59083	0.111647	0.159949	8196569	10.934	10.8204	10.8913	10.8798	10.9491	11.0437	10.8916	10.9763
PAS_chr1-1_0441	3189.1	-0.979251	0.0638865	-15.328	4.97308e-53	2.05445e-51	8196570	12.1148	12.1626	12.1106	12.1318	11.1008	11.1758	11.2887	11.3244
PAS_chr1-1_0442	2093.58	-0.0992032	0.0513075	-1.9335	0.0531743	0.0831261	8196571	11.1888	11.2471	11.2463	11.2644	11.199	11.0992	11.1235	11.1662
PAS_chr1-1_0443	6728.63	0.0469442	0.0777791	0.603558	0.546137	0.614898	8196572	12.7322	12.8932	12.677	12.6729	12.8677	12.9086	12.6554	12.7185
PAS_chr1-1_0444	1421.23	0.102732	0.0592165	1.73485	0.0827676	0.123016	8196573	10.6178	10.6626	10.7207	10.6289	10.7068	10.7189	10.8236	10.7265
PAS_chr1-1_0445	633.099	0.332043	0.0892696	3.71956	0.000199573	0.000531071	8197581	9.64511	9.56342	9.56553	9.7424	9.83229	9.78175	9.90793	10.0011
PAS_chr1-1_0446	4071.67	0.4083	0.0783624	5.21041	1.88428e-07	7.8421e-07	8197582	12.0037	11.8967	11.7496	11.8292	12.2123	12.115	12.3611	12.3259
PAS_chr1-1_0447	23899.5	0.427715	0.0848723	5.03951	4.66726e-07	1.83917e-06	8196649	14.449	14.4453	14.2186	14.1995	14.6211	14.6658	14.8656	14.8547
PAS_chr1-1_0448	13944.4	0.366567	0.0901414	4.06658	4.77083e-05	0.000140779	8197890	13.5173	13.4327	13.7306	13.7056	13.8035	13.8715	14.0603	14.0931
PAS_chr1-1_0449	2307.36	0.259635	0.0706412	3.6754	0.000237479	0.000619511	8197891	11.1329	11.0992	11.283	11.2598	11.3256	11.4122	11.4727	11.5144
PAS_chr1-1_0450	764.209	0.0071714	0.0658219	0.108952	0.913241	0.932105	8197892	10.0058	9.9533	9.99341	9.91928	10.0183	9.91331	9.95254	9.99408
PAS_chr1-1_0451	1651.55	0.0671428	0.0663929	1.01129	0.311875	0.383753	8197893	10.7441	10.903	10.8904	10.8956	10.8988	10.9733	10.8297	10.9699
PAS_chr1-1_0453	2942.41	0.0111833	0.0622117	0.179762	0.857339	0.889093	8197894	11.6006	11.5181	11.7086	11.6998	11.5915	11.6193	11.6941	11.6779
PAS_chr1-1_0454	1199.9	-0.163693	0.0553393	-2.95799	0.00309647	0.0065298	8197895	10.5584	10.5705	10.5111	10.6011	10.4129	10.4546	10.403	10.4327
PAS_chr1-1_0455	5094.77	0.105864	0.051937	2.03831	0.0415191	0.0670049	8197896	12.3086	12.3537	12.3029	12.366	12.4354	12.3344	12.4666	12.4934
PAS_chr1-1_0456	1796.71	0.314114	0.0685476	4.58242	4.5962e-06	1.58328e-05	8197897	10.8677	10.8673	10.7956	10.875	11.143	10.9824	11.1383	11.2369
PAS_chr1-1_0457	4059.55	0.0790932	0.0506858	1.56046	0.118651	0.168324	8197898	12.0089	12.0942	12.0174	12.0234	12.1052	12.0578	12.0832	12.1893
PAS_chr1-4_0001	0.805051	-1.288	1.63642	-0.787087	0.431231	0.504621	8197899	7.17735	7.15265	6.99059	7.1206	7.15567	6.99059	6.99059	6.99059
PAS_chr1-4_0002	2658.97	0.625843	0.0602777	10.3827	2.9737e-25	4.61152e-24	8196842	11.1377	11.0939	11.2423	11.2765	11.8077	11.7712	11.7542	11.7244
PAS_chr1-4_0003	5754.63	0.546534	0.0431923	12.6535	1.06992e-36	2.60503e-35	8196843	12.2306	12.2437	12.2682	12.3202	12.7956	12.8193	12.7859	12.7623
PAS_chr1-4_0004	676.181	0.0832267	0.0926369	0.898418	0.368963	0.442229	8196844	9.87024	9.67534	9.88855	9.76097	9.96068	9.9514	9.78415	9.75561
PAS_chr1-4_0005	807.995	0.105272	0.0655632	1.60565	0.108351	0.15598	8196845	10.0507	9.96513	9.9671	9.97307	10.0872	10.1244	9.99988	10.0778
PAS_chr1-4_0006	2141.44	0.729623	0.0838443	8.70212	3.25739e-18	3.39901e-17	8196846	10.8586	10.8075	10.8598	10.905	11.4001	11.3461	11.6574	11.6203
PAS_chr1-4_0007	3730.67	-0.0908498	0.0485457	-1.87143	0.0612858	0.09443	8196847	11.9683	12.028	11.9927	12.0128	11.8452	11.9536	11.9005	11.9613
PAS_chr1-4_0008	1496.94	0.0445315	0.0696727	0.639153	0.522723	0.592961	8196848	10.6795	10.7746	10.7676	10.7648	10.668	10.7406	10.8366	10.8873
PAS_chr1-4_0009	1818.35	0.294759	0.0742461	3.97003	7.18629e-05	0.000204974	8196849	10.9245	11.005	10.7686	10.7984	11.0859	11.1183	11.0985	11.2316
PAS_chr1-4_0010	2308.65	0.161816	0.053964	2.99858	0.00271237	0.00579497	8196850	11.154	11.2614	11.2718	11.2867	11.3934	11.4316	11.3906	11.3508
PAS_chr1-4_0653	1867.47	-0.0430972	0.0623515	-0.691197	0.489442	0.562212	8196851	11.0803	11.0736	11.0249	11.0798	10.943	10.9604	11.0717	11.1234
PAS_chr1-4_0011	1505.01	-0.0232589	0.094232	-0.246826	0.805043	0.843423	8197862	10.6918	10.6496	10.8783	10.8929	10.6515	10.6381	10.8696	10.879
PAS_chr1-4_0012	3456.73	-0.0623199	0.0547892	-1.13745	0.25535	0.323521	8196852	11.8359	11.9142	11.9041	11.8835	11.8637	11.8971	11.8087	11.7311
PAS_chr1-4_0013	7830.92	-0.344277	0.0459199	-7.49734	6.51258e-14	5.15281e-13	8196853	13.1356	13.1458	13.1431	13.1275	12.7691	12.7428	12.8231	12.8777
PAS_chr1-4_0014	2046.45	-0.0352839	0.0528982	-0.667016	0.504762	0.575862	8196854	11.2066	11.1192	11.2053	11.1792	11.0958	11.211	11.1542	11.1317
PAS_chr1-4_0015	3603.56	-0.158388	0.059326	-2.66979	0.0075899	0.0146958	8196855	11.8994	11.9545	12.0525	12.024	11.8801	11.8927	11.8179	11.7506
PAS_chr1-4_0016	2323.1	-0.221805	0.056855	-3.90124	9.57003e-05	0.000267219	8196856	11.3828	11.369	11.4167	11.5208	11.2183	11.2694	11.1896	11.2257
PAS_chr1-4_0017	1669.67	-0.096018	0.0621909	-1.54392	0.122607	0.172898	8196857	10.9133	10.8933	10.9255	11.0363	10.8994	10.9183	10.7989	10.8312
PAS_chr1-4_0018	1401.37	0.0136779	0.0678247	0.201666	0.840178	0.874535	8196858	10.7214	10.6173	10.7158	10.6533	10.6417	10.8201	10.6728	10.6234
PAS_chr1-4_0019	3202.62	0.0106424	0.0652515	0.163098	0.870441	0.900087	8196859	11.7646	11.7808	11.7159	11.7313	11.8261	11.8635	11.6336	11.6977
PAS_chr1-4_0020	2827.58	-0.0391473	0.0624295	-0.627064	0.530618	0.600103	8196860	11.572	11.725	11.5877	11.533	11.622	11.5964	11.56	11.4894
PAS_chr1-4_0021	1214.54	-0.306686	0.0591402	-5.18575	2.15148e-07	8.88808e-07	8196861	10.6019	10.5721	10.666	10.6796	10.3437	10.4024	10.4163	10.3451
PAS_chr1-4_0022	2246.19	0.0059004	0.0809442	0.0728947	0.94189	0.953429	8196862	11.305	11.435	11.1673	11.2076	11.3576	11.3782	11.1961	11.2023
PAS_chr1-4_0023	2026.11	-0.0891248	0.0715048	-1.24642	0.212611	0.277822	8196863	11.2163	11.0907	11.2658	11.1799	11.0322	11.0297	11.2368	11.133
PAS_chr1-4_0024	1605.45	-0.0085679	0.0629282	-0.136154	0.8917	0.915682	8196864	10.7929	10.7879	10.8973	10.9416	10.8963	10.817	10.8121	10.8797
PAS_chr1-4_0025	2464.92	0.576598	0.0884196	6.52116	6.97664e-11	4.26727e-10	8196865	11.1225	11.1255	11.0676	11.1633	11.5211	11.454	11.7811	11.7885
PAS_chr1-4_0026	3474.12	0.304526	0.0601877	5.0596	4.20132e-07	1.66861e-06	8196866	11.6736	11.7318	11.7266	11.7223	11.9281	11.9057	12.0959	12.0518
PAS_chr1-4_0027	7233.42	-0.264494	0.071458	-3.70139	0.00021442	0.000566986	8196867	12.9512	12.8661	13.0613	13.0782	12.6302	12.6728	12.8311	12.8032
PAS_chr1-4_0028	1938.99	0.0693485	0.0571339	1.21379	0.224828	0.291144	8196868	11.0537	11.0736	11.0202	11.099	11.0258	11.1654	11.153	11.1531
PAS_chr1-4_0029	720.475	0.358362	0.0960338	3.73162	0.000190249	0.000507425	8196869	9.85168	9.80814	9.67637	9.69901	10.0405	10.1701	10.0562	9.84813
PAS_chr1-4_0030	4366.4	-0.525345	0.0653301	-8.04139	8.88251e-16	7.93756e-15	8196870	12.2964	12.4199	12.4461	12.4319	11.7993	11.8517	11.9488	12.0042
PAS_chr1-4_0034	2166.69	0.238827	0.0538744	4.43303	9.29168e-06	3.05679e-05	8196871	11.1809	11.1171	11.0638	11.1373	11.2764	11.3433	11.3683	11.3752
PAS_chr1-4_0035	3385.78	0.0334976	0.0548491	0.610723	0.541383	0.610282	8196872	11.8266	11.8967	11.7367	11.7875	11.8994	11.8547	11.8145	11.8005
PAS_chr1-4_0036	1581.42	0.339954	0.0561021	6.05956	1.36499e-09	7.40531e-09	8196873	10.6974	10.6583	10.6113	10.7409	10.9552	11.0147	10.9828	10.9542
PAS_chr1-4_0037	1864.92	-0.268207	0.082111	-3.2664	0.00108926	0.00251252	8196874	11.0243	11.0375	11.283	11.2622	10.8361	10.9316	10.9814	10.9339
PAS_chr1-4_0038	1177.58	-0.0937816	0.0617372	-1.51905	0.128751	0.180332	8196875	10.5272	10.4835	10.5122	10.516	10.4559	10.5176	10.4091	10.3462
PAS_chr1-4_0039	4236.1	-0.365844	0.0650064	-5.62782	1.82506e-08	8.68583e-08	8196876	12.3599	12.2259	12.2237	12.3585	11.9117	11.8655	11.9488	12.0618
PAS_chr1-4_0040	24539	-1.90065	0.0508254	-37.3957	4.58145e-306	2.88632e-303	8196877	15.2602	15.2982	15.2298	15.2097	13.2921	13.3455	13.4008	13.4543
PAS_chr1-4_0041	4748.28	-0.175201	0.0882604	-1.98505	0.0471393	0.0747819	8196878	12.4349	12.5129	12.2428	12.2668	12.3606	12.2437	12.1274	12.0551
PAS_chr1-4_0042	6596.91	0.0240913	0.0601897	0.400257	0.688967	0.743713	8196879	12.8011	12.8201	12.6492	12.6421	12.7959	12.7758	12.7295	12.7079
PAS_chr1-4_0043	21770.2	0.727197	0.040878	17.7894	8.5316e-71	5.6578e-69	8196880	14.0914	14.0152	13.9962	13.9882	14.7603	14.7395	14.7408	14.726
PAS_chr1-4_0044	3652.11	0.239929	0.0492173	4.87489	1.08867e-06	4.10082e-06	8196881	11.794	11.8541	11.8192	11.7886	12.112	12.0217	11.9874	12.0255
PAS_chr1-4_0045	3643.98	-0.00138058	0.0494963	-0.0278925	0.977748	0.981448	8196882	11.9687	11.8924	11.9109	11.9376	11.9251	11.8507	11.9478	11.9794
PAS_chr1-4_0046	42.026	0.0682974	0.267438	0.255377	0.798432	0.836959	8196883	7.83491	7.63382	7.94569	7.73505	7.65559	7.91924	7.82746	7.85677
PAS_chr1-4_0047	12499.6	-0.0645114	0.0959078	-0.67264	0.501177	0.572918	8196884	13.502	13.5412	13.8246	13.7828	13.4613	13.4922	13.7574	13.6934
PAS_chr1-4_0048	697.178	0.277518	0.0805195	3.44659	0.000567707	0.00137958	8197268	9.68208	9.85483	9.76173	9.73616	9.86289	9.93439	10.0067	10.0577
PAS_chr1-4_0049	6621.17	0.0209631	0.0508482	0.412268	0.680143	0.735605	8197269	12.7096	12.7595	12.7295	12.7482	12.7281	12.6658	12.813	12.8143
PAS_chr1-4_0050	728.648	0.466067	0.0831072	5.60802	2.04649e-08	9.66664e-08	8197270	9.57636	9.6869	9.85116	9.77146	10.1062	10.101	10.0874	10.0414
PAS_chr1-4_0051	1856.2	0.358691	0.0774005	4.63422	3.58284e-06	1.25312e-05	8197271	10.6918	10.8908	10.8904	10.9899	11.2289	11.2001	11.2155	11.1074
PAS_chr1-4_0052	1349.09	0.0693072	0.0568959	1.21814	0.223171	0.289393	8197272	10.5553	10.6669	10.5869	10.6203	10.6134	10.708	10.6822	10.6627
PAS_chr1-4_0053	859.855	0.175456	0.0683146	2.56835	0.0102185	0.0191882	8197273	10.0697	10.0296	9.99991	10.0227	10.1783	10.2498	10.0654	10.1842
PAS_chr1-4_0054	5458.93	-0.671407	0.0872606	-7.69427	1.42304e-14	1.17383e-13	8197274	12.6976	12.7615	12.8009	12.7964	11.9907	11.9345	12.2379	12.2968
PAS_chr1-4_0055	4884.94	-0.0438219	0.0486255	-0.901212	0.367476	0.440656	8197275	12.3294	12.3196	12.3416	12.3953	12.2557	12.2639	12.3656	12.3352
PAS_chr1-4_0057	3723.94	-0.0232254	0.0554858	-0.418583	0.675521	0.731548	8197276	12.0193	12.0067	11.927	11.914	11.9383	12.0352	11.8947	11.9087
PAS_chr1-4_0058	3897.44	-0.214284	0.0990129	-2.1642	0.0304486	0.0510856	8197277	12.2456	12.3269	11.9257	11.9184	11.93	11.9801	11.8709	11.869
PAS_chr1-4_0059	4170.05	-0.544118	0.0807325	-6.73977	1.58641e-11	1.03703e-10	8197278	12.4752	12.478	12.1989	12.1987	11.8708	11.8079	11.8279	11.8128
PAS_chr1-4_0061	757.386	0.973629	0.0943112	10.3236	5.51269e-25	8.41938e-24	8197279	9.71621	9.39946	9.49957	9.51237	10.2044	10.2284	10.3313	10.3615
PAS_chr1-4_0062	2768.29	0.238569	0.0514694	4.63516	3.56656e-06	1.2483e-05	8197280	11.5067	11.4292	11.3895	11.4521	11.6726	11.6544	11.6148	11.7151
PAS_chr1-4_0654	2399.16	0.198959	0.0592712	3.35676	0.000788624	0.0018608	8197281	11.3518	11.3034	11.2294	11.2243	11.5459	11.4303	11.4237	11.4241
PAS_chr1-4_0063	20515.5	-0.126758	0.0334897	-3.78499	0.000153716	0.000416297	8197863	14.4159	14.3914	14.4009	14.4052	14.2952	14.2735	14.2923	14.2514
PAS_chr1-4_0064	9886.12	0.0846952	0.0425484	1.99056	0.0465289	0.0739532	8197282	13.2548	13.312	13.2421	13.2541	13.3294	13.3069	13.3526	13.4016
PAS_chr1-4_0066	2565.43	0.362789	0.0556162	6.52308	6.88761e-11	4.21793e-10	8197283	11.2922	11.307	11.2863	11.25	11.5722	11.5916	11.7177	11.5688
PAS_chr1-4_0067	2933.53	0.260478	0.0467489	5.57185	2.52049e-08	1.17732e-07	8197284	11.55	11.4674	11.472	11.5477	11.7474	11.7388	11.7502	11.7719
PAS_chr1-4_0068	1336.3	0.878736	0.0832625	10.5538	4.87794e-26	7.98208e-25	8197285	10.3375	10.2671	10.0833	10.1325	11.0368	10.9951	10.874	10.8805
PAS_chr1-4_0069	2701.37	0.00716483	0.0462083	0.155055	0.876778	0.904043	8197286	11.5407	11.507	11.5067	11.5352	11.4917	11.5803	11.5397	11.5096
PAS_chr1-4_0070	315.029	0.0720326	0.086451	0.833219	0.404721	0.478212	8197287	9.07439	8.99966	9.08167	9.04606	9.04406	9.13004	9.07971	9.14002
PAS_chr1-4_0071	5828.84	0.0139803	0.0879722	0.158917	0.873734	0.902012	8197288	12.4938	12.3943	12.6632	12.6807	12.4883	12.4367	12.7078	12.6576
PAS_chr1-4_0072	8585.03	0.966409	0.0424304	22.7763	7.87071e-115	1.07212e-112	8197289	12.5712	12.5962	12.5047	12.5903	13.4734	13.4914	13.5165	13.5307
PAS_chr1-4_0073	2984.31	0.772455	0.0806661	9.57595	1.00921e-21	1.29756e-20	8197290	11.381	11.3882	11.1091	11.1423	12.0304	11.9632	11.9231	11.9624
PAS_chr1-4_0074	29513.3	0.686364	0.0534452	12.8424	9.49213e-38	2.44083e-36	8197291	14.5043	14.5198	14.4708	14.4301	15.2262	15.2317	15.0877	15.095
PAS_chr1-4_0075	1420.86	0.506489	0.0586017	8.6429	5.48021e-18	5.70667e-17	8197292	10.4802	10.4933	10.4464	10.4574	10.935	10.875	10.8236	10.9678
PAS_chr1-4_0076	418.249	0.326213	0.0849719	3.83907	0.0001235	0.000337914	8197293	9.16206	9.16259	9.26601	9.29341	9.46798	9.37728	9.4368	9.49989
PAS_chr1-4_0077	388.54	0.218299	0.0952214	2.29255	0.0218742	0.0378592	8197294	9.09538	9.28048	9.13486	9.26207	9.39962	9.23582	9.37782	9.32977
PAS_chr1-4_0078	705.115	0.0881997	0.0757843	1.16382	0.244495	0.31228	8197295	9.72182	9.82127	9.94027	9.88759	9.92842	9.90362	9.93687	9.88684
PAS_chr1-4_0079	1029.01	-0.0121837	0.0622883	-0.195602	0.844921	0.878746	8197296	10.3096	10.3838	10.3114	10.2647	10.3333	10.3552	10.2557	10.2716
PAS_chr1-4_0080	1345.17	-0.0563123	0.0731741	-0.769566	0.441557	0.514555	8197297	10.5869	10.6569	10.6721	10.7113	10.7262	10.6587	10.5204	10.5259
PAS_chr1-4_0081	1810.11	-0.193234	0.0849404	-2.27494	0.0229095	0.0395288	8197298	11.2131	11.0682	11.0783	10.9881	11.0476	10.9915	10.8419	10.7729
PAS_chr1-4_0082	13366.7	-0.426704	0.0542041	-7.87217	3.48546e-15	2.98754e-14	8197299	13.8523	13.8898	13.9995	13.964	13.4601	13.4623	13.5283	13.5818
PAS_chr1-4_0083	15548.8	0.273643	0.058271	4.69603	2.65262e-06	9.46158e-06	8197300	13.7482	13.7769	13.8681	13.8313	13.9906	14.0087	14.1589	14.1389
PAS_chr1-4_0084	304.75	0.164855	0.0991885	1.66203	0.0965058	0.140778	8197301	9.02508	9.02356	8.8703	9.04156	9.09153	9.17405	9.00467	9.11324
PAS_chr1-4_0085	1115.91	0.165463	0.0601188	2.75226	0.0059185	0.0117716	8197302	10.3482	10.4012	10.3204	10.2853	10.5059	10.5087	10.4385	10.4358
PAS_chr1-4_0086	1123.58	-0.282613	0.0653762	-4.32287	1.54013e-05	4.90662e-05	8197303	10.6009	10.5062	10.4202	10.5743	10.2991	10.2918	10.2659	10.3229
PAS_chr1-4_0087	592.163	0.200497	0.100696	1.99111	0.0464693	0.0738819	8197304	9.79625	9.51857	9.46654	9.65231	9.84034	9.7775	9.69842	9.73872
PAS_chr1-4_0088	571.563	0.33468	0.0832836	4.01856	5.85548e-05	0.000170489	8197305	9.61722	9.5283	9.4949	9.4696	9.84701	9.82769	9.68817	9.70779
PAS_chr1-4_0089	2256.43	0.149238	0.0583866	2.55604	0.0105871	0.0197992	8197306	11.1849	11.2988	11.1955	11.2061	11.2725	11.3305	11.4156	11.398
PAS_chr1-4_0090	17608.4	0.724583	0.210956	3.43476	0.000593085	0.00143433	8197307	13.6615	13.7207	13.7359	13.7752	14.0338	14.0164	14.7587	14.758
PAS_chr1-4_0091	1151.03	0.318964	0.0777676	4.1015	4.10483e-05	0.000122489	8197308	10.2911	10.2728	10.2366	10.4106	10.5109	10.4677	10.6358	10.6662
PAS_chr1-4_0092	821.307	0.219545	0.0782952	2.80407	0.00504615	0.0101934	8197309	10.0104	10.0674	9.86374	9.90827	10.2033	10.0423	10.1552	10.1185
PAS_chr1-4_0093	2980.06	0.204662	0.102057	2.00537	0.0449231	0.0717404	8197310	11.5684	11.6959	11.4586	11.5044	11.8511	11.9591	11.593	11.5485
PAS_chr1-4_0094	825.919	0.210987	0.0829779	2.54269	0.0110003	0.0204884	8197311	9.94843	9.95567	10.0288	9.95562	10.2609	10.03	10.031	10.2075
PAS_chr1-4_0655	845.813	0.620358	0.0685427	9.05067	1.42089e-19	1.58787e-18	8197312	9.85846	9.90494	9.78463	9.73705	10.2787	10.3224	10.2895	10.324
PAS_chr1-4_0095	7221.64	0.0788614	0.0434052	1.81686	0.0692379	0.105267	8197864	12.7796	12.8661	12.8387	12.8312	12.8714	12.8766	12.9244	12.9463
PAS_chr1-4_0096	3055.79	0.447647	0.0468982	9.54507	1.3602e-21	1.73117e-20	8197313	11.4405	11.499	11.465	11.4725	11.9201	11.8287	11.9127	11.8652
PAS_chr1-4_0097	30.7159	0.702718	0.265905	2.64274	0.00822388	0.015814	8197314	7.54778	7.65328	7.49758	7.67837	7.72139	7.85402	7.79119	7.72271
PAS_chr1-4_0098	2246.72	0.0488354	0.0572525	0.852983	0.393669	0.466845	8197315	11.3081	11.2201	11.3	11.218	11.3354	11.3795	11.2477	11.2597
PAS_chr1-4_0099	551.346	0.139383	0.0904373	1.54121	0.123265	0.173778	8197316	9.65102	9.57285	9.46654	9.56198	9.52467	9.69863	9.6744	9.75896
PAS_chr1-4_0100	759.125	0.161901	0.0789164	2.05155	0.0402139	0.0651698	8197317	9.77308	9.90247	9.96543	9.9395	10.0884	10.0702	9.93974	9.99125
PAS_chr1-4_0101	5823.17	0.317536	0.0707248	4.48973	7.1312e-06	2.3913e-05	8197318	12.3762	12.4414	12.3994	12.4164	12.5827	12.6057	12.8332	12.8111
PAS_chr1-4_0102	1811.63	-0.146836	0.0687434	-2.136	0.0326797	0.0542509	8197319	11.1594	11.1369	11.0155	10.9654	10.8616	10.9391	10.9951	10.9592
PAS_chr1-4_0104	632.431	0.174766	0.0720219	2.42657	0.0152422	0.0273285	8197320	9.69545	9.71541	9.6825	9.68517	9.77321	9.89777	9.7518	9.87457
PAS_chr1-4_0105	2724.41	-0.220289	0.0587765	-3.7479	0.00017832	0.000478302	8197321	11.5319	11.7188	11.6405	11.6449	11.431	11.4997	11.3942	11.4048
PAS_chr1-4_0106	1176.6	0.0527295	0.0667569	0.789873	0.429602	0.502949	8197322	10.4572	10.4786	10.4814	10.3816	10.5542	10.5524	10.4545	10.4002
PAS_chr1-4_0107	3219.34	-0.29208	0.0697012	-4.19046	2.78394e-05	8.5451e-05	8197323	11.8207	11.9977	11.9152	11.8187	11.6239	11.7351	11.5899	11.5135
PAS_chr1-4_0108	1556.27	-0.0690428	0.0699118	-0.987571	0.323363	0.395282	8197324	10.8907	10.846	10.8572	10.7883	10.8925	10.7014	10.8389	10.6906
PAS_chr1-4_0109	5762.51	-0.520704	0.0826166	-6.30265	2.92591e-10	1.69891e-09	8197325	12.8915	12.881	12.6817	12.659	12.1669	12.1887	12.3905	12.3711
PAS_chr1-4_0110	873.364	-0.182014	0.0836534	-2.17581	0.0295698	0.0497603	8197326	10.2172	10.3556	10.068	10.1142	10.0771	10.0857	10.0094	10.0011
PAS_chr1-4_0111	177.66	-1.60259	0.220148	-7.27961	3.34798e-13	2.49982e-12	8197327	9.00609	9.20856	8.73064	8.71986	8.26961	8.3177	7.9799	8.01543
PAS_chr1-4_0112	1082.22	-0.591752	0.214729	-2.75581	0.00585471	0.0116631	8197328	10.8652	10.8409	10.227	10.324	10.2289	10.2253	9.95112	9.99832
PAS_chr1-4_0113	9539.61	0.715971	0.0490356	14.601	2.76578e-48	1.01011e-46	8197329	12.879	12.8185	12.8544	12.9137	13.6353	13.5868	13.5183	13.5139
PAS_chr1-4_0114	1030.62	0.403467	0.0654846	6.16126	7.21692e-10	4.00146e-09	8197330	10.2172	10.1441	10.1106	10.086	10.5307	10.4742	10.4565	10.4045
PAS_chr1-4_0115	802.265	0.158827	0.128334	1.2376	0.215864	0.280908	8197331	10.1516	10.0296	9.8275	9.80674	10.1961	10.23	9.81731	10.055
PAS_chr1-4_0116	1027.26	-0.296368	0.0812892	-3.64585	0.000266507	0.000690233	8197332	10.546	10.3412	10.4381	10.3669	10.2962	10.2066	10.0861	10.1339
PAS_chr1-4_0117	3057.83	0.347575	0.0767968	4.52591	6.01374e-06	2.03418e-05	8197333	11.5003	11.3882	11.5657	11.6183	11.7617	11.7383	11.903	11.961
PAS_chr1-4_0118	1108.13	0.16977	0.0832243	2.03991	0.0413591	0.0667894	8197334	10.3847	10.4388	10.1635	10.3105	10.5216	10.5437	10.3875	10.4087
PAS_chr1-4_0119	504.776	0.434491	0.1061	4.09513	4.21931e-05	0.000125533	8197335	9.29373	9.20032	9.48786	9.44437	9.66067	9.5612	9.65347	9.80345
PAS_chr1-4_0120	281.622	-0.224807	0.139326	-1.61353	0.106629	0.15381	8197336	8.97052	8.81276	9.12871	9.20636	8.86522	8.81549	8.9096	9.0466
PAS_chr1-4_0121	1169.36	-0.294587	0.0838959	-3.51134	0.000445848	0.00110693	8197337	10.5686	10.4371	10.6791	10.6251	10.254	10.2589	10.3517	10.4715
PAS_chr1-4_0122	970.659	0.0847383	0.0680547	1.24515	0.213077	0.278214	8197338	10.1253	10.2441	10.2394	10.2243	10.3409	10.216	10.3237	10.2172
PAS_chr1-4_0123	1551.86	-0.299448	0.0728294	-4.11164	3.92864e-05	0.000117579	8197339	10.9427	10.8535	10.9663	10.9747	10.6219	10.5499	10.7312	10.7899
PAS_chr1-4_0124	4166.97	0.117954	0.0719466	1.63946	0.101118	0.146615	8197340	12.0896	12.1027	11.9561	12.0576	12.1066	12.0159	12.2583	12.2579
PAS_chr1-4_0125	2129.28	-0.0320897	0.0471522	-0.680556	0.496152	0.568837	8197341	11.2235	11.2288	11.2457	11.2177	11.1949	11.247	11.1609	11.1981
PAS_chr1-4_0126	1951.94	-0.192953	0.0655673	-2.94282	0.00325238	0.00682716	8197342	11.1868	11.1296	11.1765	11.2472	11.0511	10.8798	11.0226	11.0951
PAS_chr1-4_0128	1646.58	-0.235844	0.0630818	-3.7387	0.000184978	0.000494844	8197343	10.9213	10.9497	11.0234	11.0384	10.7972	10.8701	10.7434	10.707
PAS_chr1-4_0129	846.051	0.605815	0.0812429	7.45683	8.86276e-14	6.94686e-13	8197344	9.97666	9.73502	9.71673	9.85105	10.3267	10.2769	10.3302	10.2797
PAS_chr1-4_0130	121075	0.861415	0.0465937	18.4878	2.58898e-76	1.86407e-74	8197345	16.4169	16.4627	16.3753	16.3247	17.2737	17.2939	17.2434	17.2082
PAS_chr1-4_0131	1264.85	0.356061	0.0878274	4.0541	5.0327e-05	0.000147814	8197115	10.5501	10.4286	10.2891	10.3235	10.7925	10.7799	10.6217	10.5969
PAS_chr1-4_0132	4332.15	0.0360873	0.0911498	0.395912	0.69217	0.746052	8197116	12.2319	12.294	11.9871	12.0464	12.0484	12.0787	12.2575	12.312
PAS_chr1-4_0133	1836.62	-0.0702565	0.08946	-0.78534	0.432254	0.505467	8197117	11.0732	11.1695	11.0281	10.9443	11.0792	11.1347	10.9177	10.8155
PAS_chr1-4_0134	2752.86	-0.0418104	0.0665646	-0.628117	0.529927	0.599783	8197118	11.4532	11.499	11.6744	11.6405	11.5301	11.5863	11.5016	11.5135
PAS_chr1-4_0135	4482.63	0.156784	0.0544952	2.87703	0.00401437	0.0082615	8197119	12.0743	12.0577	12.1975	12.1922	12.29	12.2497	12.3279	12.2576
PAS_chr1-4_0136	1827.16	-0.0880962	0.055692	-1.58185	0.113685	0.162499	8197120	11.0896	11.0789	11.0344	11.0237	11.02	11.0209	10.9732	10.894
PAS_chr1-4_0137	586.61	0.148541	0.0852872	1.74166	0.0815681	0.121305	8197121	9.63323	9.62806	9.61994	9.62738	9.89024	9.71432	9.66223	9.65644
PAS_chr1-4_0138	1127.7	0.281871	0.0626213	4.5012	6.75703e-06	2.27796e-05	8197122	10.3482	10.3176	10.2957	10.2381	10.5947	10.5239	10.5354	10.4655
PAS_chr1-4_0139	3121.9	0.321183	0.106074	3.02793	0.00246238	0.00529977	8197123	11.4745	11.4747	11.6083	11.6804	11.6778	11.6498	12.0194	12.0478
PAS_chr1-4_0140	667.455	0.41636	0.0862986	4.82464	1.40257e-06	5.20159e-06	8197124	9.70304	9.78688	9.49957	9.62156	9.91581	10.0121	9.93544	9.99832
PAS_chr1-4_0141	410.813	0.219812	0.105324	2.087	0.0368877	0.0603617	8197125	9.16206	9.20032	9.3623	9.24804	9.36787	9.44413	9.51292	9.23461
PAS_chr1-4_0142	1390.14	-0.355283	0.0698819	-5.08405	3.69462e-07	1.48375e-06	8197126	10.7296	10.8179	10.9093	10.8097	10.5258	10.6171	10.481	10.4306
PAS_chr1-4_0143	612.374	0.139133	0.0811712	1.71407	0.0865162	0.127947	8197127	9.58463	9.80021	9.70274	9.61279	9.74342	9.84605	9.76645	9.74211
PAS_chr1-4_0144	1730.5	0.213972	0.0626434	3.41571	0.000636169	0.00152753	8197128	10.8477	10.9187	10.8669	10.7747	11.031	11.1347	10.9828	11.0016
PAS_chr1-4_0656	1202.9	0.413154	0.0635111	6.50522	7.75791e-11	4.72792e-10	8197129	10.2698	10.3102	10.4093	10.2671	10.6318	10.7036	10.6889	10.6125
PAS_chr1-4_0145	1837.28	1.75417	0.207544	8.45202	2.863e-17	2.87441e-16	8197865	10.3022	10.3466	9.75401	9.80163	11.673	11.6634	11.4105	11.5971
PAS_chr1-4_0146	535.742	-0.112415	0.0866086	-1.29797	0.194299	0.257363	8197130	9.61319	9.58841	9.61567	9.67399	9.45387	9.70088	9.50118	9.5299
PAS_chr1-4_0147	4968.13	-0.100609	0.0583428	-1.72445	0.0846268	0.125484	8197131	12.3616	12.3055	12.4326	12.4788	12.2429	12.2609	12.3577	12.3416
PAS_chr1-4_0148	942.131	-0.0751069	0.0613942	-1.22336	0.221195	0.287135	8197132	10.2211	10.2227	10.2557	10.253	10.2085	10.106	10.1564	10.234
PAS_chr1-4_0694	2015.17	-0.27842	0.0565324	-4.92497	8.43731e-07	3.22641e-06	8197133	11.2604	11.1975	11.2638	11.323	11.0408	10.941	11.0072	11.0668
PAS_chr1-4_0149	972.233	-0.133302	0.0747558	-1.78317	0.0745587	0.111985	8197438	10.3905	10.3538	10.227	10.218	10.259	10.1909	10.1091	10.1879
PAS_chr1-4_0150	11233.5	-0.161649	0.0398695	-4.05444	5.02549e-05	0.000147688	8197134	13.5396	13.5515	13.5685	13.597	13.4203	13.4429	13.401	13.3613
PAS_chr1-4_0151	1130.89	0.0576973	0.0697832	0.826809	0.408346	0.481418	8197135	10.5092	10.3645	10.3762	10.3439	10.4156	10.4037	10.4244	10.5394
PAS_chr1-4_0152	3275.04	-0.0674748	0.0493361	-1.36765	0.17142	0.231191	8197136	11.8224	11.7867	11.8669	11.7793	11.7407	11.8053	11.6966	11.7621
PAS_chr1-4_0153	8786.63	0.218274	0.0802014	2.72157	0.00649725	0.0127965	8197137	13.1312	13.1973	12.8977	12.8761	13.2324	13.1976	13.2973	13.246
PAS_chr1-4_0154	2454.25	-0.0993926	0.0565098	-1.75886	0.0786019	0.117344	8197138	11.3764	11.4401	11.5045	11.4531	11.2831	11.3885	11.3301	11.4132
PAS_chr1-4_0155	6327.14	0.0654665	0.114431	0.572106	0.56725	0.63321	8197139	12.6119	12.6382	12.702	12.6539	12.4776	12.4537	12.999	12.8512
PAS_chr1-4_0156	605.74	0.639912	0.0703791	9.09236	9.69078e-20	1.09265e-18	8197140	9.51485	9.4518	9.43023	9.44769	9.88378	9.90944	9.93687	9.98842
PAS_chr1-4_0157	302.43	0.630396	0.107239	5.87845	4.14127e-09	2.13633e-08	8197141	8.82095	8.80151	8.9184	8.79343	9.18156	9.20041	9.10378	9.36153
PAS_chr1-4_0158	4090.75	-0.124152	0.0498413	-2.49094	0.0127405	0.0234265	8197142	12.1468	12.0674	12.1982	12.1474	11.9683	12.0405	12.0617	12.0272
PAS_chr1-4_0159	663.596	0.132314	0.0715926	1.84815	0.064581	0.0988124	8197143	9.82077	9.83168	9.6825	9.72088	9.8954	9.86617	9.84053	9.83868
PAS_chr1-4_0160	23301.6	0.35483	0.0909733	3.90037	9.60445e-05	0.000268031	8197144	14.3182	14.3808	14.3101	14.3405	14.4994	14.5021	14.8471	14.8624
PAS_chr1-4_0161	1064.4	-0.195111	0.0601228	-3.24521	0.00117366	0.00268752	8197145	10.4361	10.368	10.4166	10.4865	10.239	10.2438	10.3017	10.2981
PAS_chr1-4_0162	3241.96	-0.135558	0.0719018	-1.88532	0.0593873	0.0917572	8197146	11.7178	11.7555	11.9118	11.9261	11.6288	11.6538	11.7971	11.7378
PAS_chr1-4_0163	7104.87	1.05158	0.0445224	23.6192	2.44649e-123	3.73646e-121	8197147	12.3098	12.2079	12.2495	12.2354	13.2804	13.2524	13.2991	13.2239
PAS_chr1-4_0695	1810.89	0.416584	0.0604797	6.88801	5.65801e-12	3.8556e-11	8197148	10.8577	10.9006	10.7657	10.7224	11.171	11.1908	11.1938	11.1512
PAS_chr1-4_0164	1580.46	0.263798	0.0623453	4.23124	2.32403e-05	7.22139e-05	8197439	10.6852	10.7491	10.7534	10.6773	10.9758	10.8876	11.0319	10.8714
PAS_chr1-4_0165	864.782	0.732294	0.073287	9.99213	1.64992e-23	2.32279e-22	8197149	9.87024	9.85228	9.72664	9.72088	10.3277	10.341	10.4425	10.3506
PAS_chr1-4_0657	797.814	0.296124	0.0712385	4.15679	3.22751e-05	9.78741e-05	8197150	9.83803	9.81866	9.98524	9.93176	10.1614	10.1605	10.068	10.1288
PAS_chr1-4_0658	2565.72	-0.194967	0.0518579	-3.75965	0.000170154	0.000457131	8197866	11.5976	11.5763	11.4949	11.5106	11.4157	11.372	11.3231	11.3519
PAS_chr1-4_0166	1492.45	0.639693	0.0813235	7.86603	3.66075e-15	3.11658e-14	8197867	10.6315	10.2954	10.4535	10.4396	10.9883	10.9614	11.0206	11.0767
PAS_chr1-4_0167	10466.5	-0.217114	0.0879024	-2.46994	0.0135134	0.0246678	8197151	13.6819	13.6055	13.2883	13.3468	13.3081	13.2729	13.2717	13.2581
PAS_chr1-4_0168	2000.54	0.600142	0.108626	5.52486	3.2974e-08	1.5191e-07	8197152	10.9189	10.876	10.7168	10.8505	11.2061	11.1501	11.5908	11.5091
PAS_chr1-4_0169	1566.13	-0.175927	0.0548387	-3.20809	0.0013362	0.00302673	8197153	10.8833	10.9602	10.8817	10.8682	10.7897	10.7255	10.6931	10.7614
PAS_chr1-4_0170	598.717	-0.129187	0.0810733	-1.59346	0.111057	0.159285	8197154	9.70304	9.76255	9.6825	9.84362	9.7115	9.5562	9.69331	9.65644
PAS_chr1-4_0171	1040.68	-0.0758897	0.0740125	-1.02536	0.305192	0.376909	8197155	10.3882	10.2286	10.4008	10.3889	10.1867	10.2932	10.3302	10.3648
PAS_chr1-4_0172	5300.75	-0.751345	0.064281	-11.6884	1.46046e-31	2.94429e-30	8197156	12.6431	12.6688	12.8364	12.8496	11.9874	12.0565	12.0627	12.0414
PAS_chr1-4_0173	968.982	0.225778	0.074364	3.03612	0.0023964	0.00518141	8197157	10.1084	10.1337	10.2201	10.1183	10.1951	10.4119	10.3356	10.367
PAS_chr1-4_0659	2047.63	0.704639	0.0745457	9.45245	3.30989e-21	4.06874e-20	8197158	10.8988	10.7892	10.7901	10.7832	11.3585	11.3433	11.4629	11.5971
PAS_chr1-4_0660	4027.63	0.239065	0.0941524	2.53913	0.0111128	0.020675	8197868	11.8052	11.89	12.0735	11.999	11.9791	12.0706	12.2768	12.3295
PAS_chr1-4_0175	1223.27	0.805294	0.0771533	10.4376	1.66998e-25	2.63847e-24	8197869	10.2315	10.1544	10.0803	10.1019	10.6864	10.8068	10.8206	10.9339
PAS_chr1-4_0176	1360.65	1.0417	0.0712828	14.6136	2.30077e-48	8.52637e-47	8197159	10.2482	10.2089	10.0803	10.0321	10.9989	11.0094	11.0173	11.0507
PAS_chr1-4_0177	676.887	0.30311	0.0741657	4.08693	4.37112e-05	0.000129667	8197160	9.68974	9.70123	9.70073	9.76535	9.97411	9.96449	10.0081	9.83234
PAS_chr1-4_0178	6064.97	-0.460656	0.0743807	-6.19321	5.89509e-10	3.30492e-09	8197161	12.9148	12.9228	12.7003	12.7671	12.2741	12.3362	12.4375	12.4892
PAS_chr1-4_0179	815.832	-0.366713	0.0840893	-4.361	1.29471e-05	4.17487e-05	8197162	10.2132	10.2267	10.0741	10.1976	9.7704	9.83179	9.94402	10.0082
PAS_chr1-4_0181	6869.18	-0.457779	0.114339	-4.0037	6.23594e-05	0.000180265	8197163	13.1062	13.1116	12.8805	12.8924	12.3289	12.3401	12.7329	12.7771
PAS_chr1-4_0182	1053.03	0.235516	0.0633361	3.71852	0.000200396	0.00053298	8197164	10.2997	10.2403	10.2638	10.1532	10.4183	10.4611	10.3968	10.4451
PAS_chr1-4_0183	5219.21	0.373476	0.0688493	5.42454	5.81041e-08	2.58697e-07	8197165	12.3897	12.2542	12.1136	12.1408	12.5952	12.5594	12.579	12.6034
PAS_chr1-4_0184	2243.58	-0.116065	0.0751043	-1.54538	0.122254	0.172472	8197166	11.3862	11.4308	11.2591	11.2552	11.3147	11.3105	11.1633	11.1151
PAS_chr1-4_0185	654.859	-0.0830473	0.0748729	-1.10918	0.267354	0.336782	8197167	9.89844	9.80021	9.84029	9.78534	9.77882	9.66207	9.83899	9.77891
PAS_chr1-4_0186	1482.13	0.372733	0.0579242	6.43484	1.23607e-10	7.3813e-10	8197168	10.5849	10.6292	10.5566	10.5723	10.9363	10.8363	10.8696	10.9721
PAS_chr1-4_0187	900.359	0.439036	0.0712016	6.1661	6.9996e-10	3.89165e-09	8197169	9.9921	10.0453	9.89206	9.95409	10.3631	10.2207	10.3006	10.381
PAS_chr1-4_0188	5789.86	-0.0656771	0.101641	-0.646168	0.518171	0.588459	8197170	12.7367	12.8127	12.3566	12.4084	12.5056	12.4851	12.5426	12.5785
PAS_chr1-4_0189	753.555	0.100337	0.134304	0.74709	0.455009	0.528033	8197171	10.0755	10.1462	9.63691	9.7424	10.1128	9.9075	9.97362	9.95537
PAS_chr1-4_0190	3390.03	-0.294253	0.0863461	-3.40784	0.0006548	0.00156779	8197172	11.995	12.0174	11.9105	11.9167	11.5479	11.5179	11.8229	11.8242
PAS_chr1-4_0191	748.144	0.282141	0.07705	3.66179	0.000250456	0.00065067	8197173	9.9357	9.86753	9.75207	9.77581	10.1117	10.0246	10.0719	9.9813
PAS_chr1-4_0192	641.642	-0.606144	0.0967435	-6.26547	3.71693e-10	2.13607e-09	8197174	9.90988	9.83428	10.1577	10.0066	9.50604	9.62927	9.46332	9.54173
PAS_chr1-4_0193	867.73	-0.253077	0.0686387	-3.68708	0.000226838	0.000595141	8197175	10.2093	10.195	10.2611	10.1769	10.1062	9.99579	9.98612	9.93782
PAS_chr1-4_0194	2836.02	-0.430344	0.0691866	-6.22004	4.97014e-10	2.81139e-09	8197176	11.8164	11.8516	11.6968	11.7324	11.4262	11.4857	11.3338	11.2615
PAS_chr1-4_0195	3004.62	0.167962	0.0645207	2.60323	0.00923509	0.0175046	8197177	11.6513	11.6804	11.5434	11.4727	11.7467	11.7915	11.6752	11.7543
PAS_chr1-4_0196	1330.37	0.29176	0.0881881	3.30838	0.000938367	0.00218649	8197178	10.3672	10.4917	10.5032	10.5904	10.5821	10.6757	10.8464	10.8383
PAS_chr1-4_0197	609.386	0.0407486	0.091462	0.445525	0.655941	0.713564	8197179	9.61722	9.78688	9.75594	9.6646	9.70709	9.8501	9.78574	9.58802
PAS_chr1-4_0198	4588.66	0.149985	0.104586	1.43408	0.15155	0.207783	8197180	12.3401	12.3757	11.9774	11.9225	12.3284	12.2912	12.2774	12.3399
PAS_chr1-4_0199	954.532	0.0846256	0.0724297	1.16838	0.242652	0.310162	8197181	10.204	10.1626	10.2983	10.0853	10.2033	10.2962	10.2523	10.2704
PAS_chr1-4_0200	1201.53	0.807214	0.084247	9.58151	9.56363e-22	1.23275e-20	8197182	10.1056	10.1337	10.1016	10.1439	10.6798	10.6496	10.9198	10.9015
PAS_chr1-4_0201	964.655	0.281249	0.0703741	3.99648	6.42914e-05	0.000185054	8197183	10.1652	10.193	10.0351	10.0804	10.4031	10.2574	10.3302	10.3746
PAS_chr1-4_0202	3147.73	-0.512592	0.069188	-7.40868	1.27559e-13	9.86035e-13	8197184	12.0264	12.0718	11.8537	11.8283	11.4858	11.4767	11.4467	11.479
PAS_chr1-4_0203	789.213	-0.495751	0.0741836	-6.68276	2.34482e-11	1.51124e-10	8197185	10.2773	10.1337	10.1779	10.1465	9.87728	9.81738	9.78574	9.71126
PAS_chr1-4_0204	2881.45	0.16856	0.0556503	3.02892	0.0024543	0.00528844	8197186	11.5633	11.5205	11.4971	11.5467	11.7481	11.7281	11.6878	11.5828
PAS_chr1-4_0205	2134.75	0.118408	0.0591693	2.00118	0.0453732	0.0723674	8197187	11.1472	11.1389	11.1815	11.1873	11.2459	11.1821	11.3766	11.2702
PAS_chr1-4_0693	2301.17	0.00968144	0.0712832	0.135817	0.891966	0.915769	8197188	11.3677	11.3495	11.2902	11.2371	11.4223	11.3905	11.2607	11.1926
PAS_chr1-4_0206	593.755	-0.604098	0.104707	-5.76945	7.95329e-09	3.92601e-08	8197437	10.0165	10.0497	9.72861	9.77146	9.40514	9.48955	9.42229	9.49787
PAS_chr1-4_0207	1418.35	-0.635542	0.0942917	-6.74017	1.58202e-11	1.0355e-10	8197189	11.1267	11.0397	10.7723	10.8143	10.3787	10.44	10.4505	10.3329
PAS_chr1-4_0661	1238.59	0.0605205	0.065578	0.922878	0.356071	0.428927	8197190	10.4748	10.4933	10.5133	10.5444	10.5924	10.6124	10.5932	10.4327
PAS_chr1-4_0208	3528.66	-0.579665	0.103011	-5.62719	1.83167e-08	8.70907e-08	8197870	12.0757	11.9451	12.1765	12.2942	11.4445	11.4149	11.7421	11.7202
PAS_chr1-4_0662	645.199	-0.304013	0.0805661	-3.77346	0.000160996	0.000434845	8196885	9.85846	9.77612	9.9112	10.0014	9.68482	9.65975	9.71532	9.61245
PAS_chr1-4_0209	667.832	0.247675	0.0916456	2.70254	0.00688128	0.0134791	8197871	9.75499	9.66951	9.80157	9.66837	10.0532	9.9589	9.80792	9.80507
PAS_chr1-4_0210	2294.53	0.0275606	0.08089	0.340717	0.733317	0.781047	8196886	11.1287	11.25	11.4422	11.3567	11.2885	11.2545	11.3279	11.4226
PAS_chr1-4_0211	607.656	0.287921	0.073211	3.93276	8.39755e-05	0.000236709	8196887	9.57428	9.60379	9.69266	9.57008	9.87337	9.76681	9.79212	9.84184
PAS_chr1-4_0212	2516.18	0.190349	0.0607179	3.13497	0.00171874	0.00380766	8196888	11.3453	11.4542	11.3429	11.2302	11.5079	11.5328	11.5238	11.4968
PAS_chr1-4_0213	10483.3	-0.118032	0.11787	-1.00137	0.316646	0.388674	8196889	13.6317	13.6833	13.2102	13.1892	13.414	13.4496	13.2426	13.2029
PAS_chr1-4_0215	858.041	0.15577	0.0870306	1.78983	0.0734817	0.110783	8196890	10.1666	10.102	9.93349	9.9395	10.241	10.1814	10.0667	10.1403
PAS_chr1-4_0216	155.186	-0.46191	0.155789	-2.96498	0.00302704	0.00640109	8196891	8.68005	8.40191	8.60596	8.73724	8.40993	8.47586	8.256	8.45509
PAS_chr1-4_0217	700.265	0.513266	0.0728987	7.04081	1.91122e-12	1.35099e-11	8196892	9.67824	9.72665	9.63901	9.62544	10.076	9.94387	10.1142	10.0631
PAS_chr1-4_0218	15287.9	0.827579	0.0921933	8.97657	2.79344e-19	3.08073e-18	8196893	13.6436	13.6029	13.2933	13.2617	14.2519	14.2036	14.3295	14.3066
PAS_chr1-4_0219	2992.19	0.133165	0.0650831	2.04607	0.0407493	0.0659526	8196894	11.4955	11.63	11.6543	11.614	11.6364	11.6758	11.8286	11.7419
PAS_chr1-4_0220	9898.71	0.0677875	0.0614023	1.10399	0.269598	0.339015	8196895	13.3547	13.3481	13.2333	13.1599	13.3754	13.3979	13.3178	13.2727
PAS_chr1-4_0222	1058.02	-0.236154	0.0771277	-3.06186	0.0021997	0.00478484	8196896	10.5335	10.4133	10.3824	10.4161	10.301	10.3267	10.2362	10.1029
PAS_chr1-4_0223	1354.32	-0.11906	0.0671835	-1.77215	0.0763691	0.114417	8196897	10.6624	10.7879	10.6333	10.6837	10.6288	10.661	10.4907	10.5746
PAS_chr1-4_0224	659.627	-0.0894635	0.0897886	-0.996379	0.319066	0.391168	8196898	9.88524	9.70975	9.85657	9.89079	9.79687	9.88797	9.62326	9.78386
PAS_chr1-4_0225	1835.28	0.0889096	0.0544174	1.63385	0.102291	0.148061	8196899	11.0026	10.9461	11.0241	10.9594	11.0322	11.0899	11.0066	11.1196
PAS_chr1-4_0226	4153.18	-0.204284	0.125523	-1.62747	0.103638	0.149838	8196900	12.019	12.0163	12.3541	12.3605	11.7868	11.7987	12.2439	12.1347
PAS_chr1-4_0663	2278.21	-1.81059	0.0765743	-23.6449	1.33218e-123	2.09818e-121	8196901	11.9376	11.9303	11.8421	11.8483	10.4209	10.3538	10.2046	10.1643
PAS_chr1-4_0227	672.56	-1.11734	0.0965341	-11.5745	5.54702e-31	1.08782e-29	8197872	10.3411	10.197	9.97207	10.1892	9.33922	9.39148	9.34292	9.3412
PAS_chr1-4_0228	432.211	-0.235602	0.0856268	-2.7515	0.00593237	0.0117904	8196902	9.41585	9.57597	9.44001	9.36692	9.25967	9.30391	9.25853	9.31592
PAS_chr1-4_0229	254.43	0.471361	0.107411	4.38838	1.142e-05	3.72535e-05	8196903	8.70471	8.82945	8.62921	8.8116	8.99477	9.07015	9.06614	8.94585
PAS_chr1-4_0230	610.292	0.184451	0.073486	2.51002	0.0120725	0.0222714	8196904	9.71434	9.63705	9.68046	9.58912	9.85232	9.77324	9.78574	9.73872
PAS_chr1-4_0231	5943.85	-0.250579	0.0620338	-4.03939	5.35909e-05	0.000156488	8196905	12.5725	12.812	12.7244	12.7307	12.4889	12.4658	12.5184	12.4108
PAS_chr1-4_0232	4078.22	0.118629	0.0585277	2.02688	0.0426743	0.0685182	8196906	11.9733	11.9725	12.0424	12.0968	12.092	12.0552	12.1831	12.2047
PAS_chr1-4_0233	3455.48	-0.182374	0.0600764	-3.03571	0.00239971	0.00518412	8196907	11.8147	12.044	11.9429	11.9429	11.7358	11.7992	11.7835	11.7502
PAS_chr1-4_0234	3377.73	0.592312	0.105263	5.62695	1.83427e-08	8.71321e-08	8196908	11.6952	11.6931	11.4475	11.2054	12.065	12.0719	12.0736	12.0826
PAS_chr1-4_0235	5778.04	0.139563	0.0708207	1.97065	0.0487642	0.0770202	8196909	12.5299	12.3332	12.526	12.5564	12.6585	12.486	12.6918	12.6492
PAS_chr1-4_0236	1405.94	-0.140919	0.0534997	-2.63401	0.00843829	0.0161769	8196910	10.7824	10.7746	10.6961	10.7392	10.6477	10.603	10.6031	10.6503
PAS_chr1-4_0237	392.743	0.503202	0.113062	4.45068	8.56005e-06	2.8402e-05	8196911	9.20104	9.20032	8.98555	9.02341	9.56283	9.46302	9.38854	9.29488
PAS_chr1-4_0238	3229.35	-0.0811598	0.045133	-1.79824	0.0721395	0.109119	8196912	11.7699	11.786	11.7955	11.8507	11.7308	11.7516	11.7287	11.6968
PAS_chr1-4_0239	11269.4	-0.0853485	0.056746	-1.50404	0.13257	0.185084	8196913	13.5567	13.4211	13.6256	13.5217	13.5063	13.4651	13.3988	13.4274
PAS_chr1-4_0240	56.9159	-0.890287	0.230195	-3.86753	0.000109944	0.000302632	8196914	8.04841	8.07638	8.14673	7.99039	7.82898	7.81925	7.88704	7.56829
PAS_chr1-4_0241	10412.4	0.469575	0.102898	4.56348	5.03126e-06	1.72383e-05	8196915	13.1465	13.0306	13.1717	13.1793	13.384	13.3691	13.7637	13.794
PAS_chr1-4_0242	3523.76	-0.625694	0.0451441	-13.8599	1.10781e-43	3.57908e-42	8196916	12.1797	12.0942	12.1217	12.1778	11.569	11.5537	11.5773	11.5447
PAS_chr1-4_0243	3109.15	0.373629	0.0564011	6.62449	3.48451e-11	2.22303e-10	8196917	11.6203	11.5672	11.465	11.4661	11.8663	11.8407	11.8819	11.9124
PAS_chr1-4_0244	2895.23	-0.251834	0.0458011	-5.49843	3.83182e-08	1.74772e-07	8196918	11.7508	11.6994	11.7237	11.7442	11.4732	11.4638	11.5106	11.5438
PAS_chr1-4_0245	1203.58	0.0970581	0.0703281	1.38007	0.167564	0.226535	8196919	10.4769	10.4933	10.4032	10.4574	10.4739	10.4334	10.6332	10.6015
PAS_chr1-4_0246	789.848	0.221014	0.0665146	3.3228	0.000891203	0.00208237	8196920	9.94367	9.92933	9.9181	9.88035	10.1084	10.1637	10.0615	10.0193
PAS_chr1-4_0247	973.613	0.0137401	0.0925687	0.148432	0.882002	0.907573	8196921	10.3193	10.3028	10.1461	10.1879	10.3058	10.4132	10.1205	10.1467
PAS_chr1-4_0248	2117.11	0.163831	0.0592328	2.76589	0.00567684	0.0113672	8196922	11.1655	11.0971	11.1601	11.1051	11.2359	11.1908	11.3247	11.3574
PAS_chr1-4_0249	32590.6	0.390829	0.106556	3.66783	0.00024462	0.00063682	8196923	14.686	14.8762	14.8377	14.7791	15.3576	15.3992	15.0096	14.9078
PAS_chr1-4_0251	131.282	0.105921	0.128095	0.826895	0.408297	0.481418	8196924	8.3942	8.40191	8.30646	8.39442	8.37231	8.40909	8.51605	8.39282
PAS_chr1-4_0252	4176.75	-0.0298154	0.0585626	-0.509121	0.610667	0.673324	8196925	12.0378	12.0979	12.1996	12.1634	12.0298	12.0612	12.1488	12.1498
PAS_chr1-4_0253	2273.64	0.815625	0.0524909	15.5384	1.9065e-54	8.28339e-53	8196926	10.9552	10.8472	10.8651	10.875	11.6208	11.6198	11.5728	11.6687
PAS_chr1-4_0254	1221.63	0.0527836	0.0693395	0.761234	0.446517	0.519733	8196927	10.4802	10.4917	10.4298	10.5679	10.4602	10.4793	10.6217	10.5904
PAS_chr1-4_0255	1094.34	0.449868	0.0676244	6.65244	2.88273e-11	1.84612e-10	8196928	10.2027	10.2247	10.1461	10.1756	10.5042	10.5226	10.5166	10.6776
PAS_chr1-4_0256	349.276	-0.0314686	0.0851155	-0.369716	0.711594	0.762584	8196929	9.17612	9.18787	9.2408	9.11739	9.17283	9.15392	9.10907	9.18689
PAS_chr1-4_0257	555.271	-0.0523365	0.0774773	-0.675508	0.499353	0.571596	8196930	9.6152	9.74885	9.63057	9.58113	9.59675	9.669	9.54944	9.5918
PAS_chr1-4_0258	445.122	0.185248	0.0787546	2.35222	0.0186618	0.0327107	8196931	9.26791	9.33011	9.34934	9.37975	9.42158	9.51815	9.42853	9.48565
PAS_chr1-4_0260	1600.63	-0.328264	0.0960622	-3.4172	0.000632689	0.0015199	8196932	11.0435	11.0039	10.8922	11.0009	10.9057	10.7438	10.6244	10.4945
PAS_chr1-4_0261	325.968	-0.290413	0.106993	-2.71433	0.00664109	0.0130593	8196933	9.26791	9.14977	9.10384	9.23645	9.09386	9.10922	8.95803	8.88261
PAS_chr1-4_0262	2182.42	0.00631403	0.0487628	0.129485	0.896974	0.919599	8196934	11.235	11.2802	11.192	11.2677	11.2553	11.2234	11.2357	11.2828
PAS_chr1-4_0263	1431.47	-0.527215	0.0667806	-7.89473	2.90949e-15	2.51093e-14	8196935	10.7824	10.9115	10.9761	10.9932	10.4585	10.4871	10.4614	10.4665
PAS_chr1-4_0664	3459.63	-0.0514973	0.0579716	-0.88832	0.374369	0.447856	8196936	11.791	11.9498	11.9105	11.8682	11.8084	11.9171	11.8263	11.7748
PAS_chr1-4_0264	16310.2	0.0584075	0.102688	0.568786	0.569501	0.634879	8197873	13.8424	13.8887	14.089	14.1072	13.8852	13.8338	14.2288	14.1865
PAS_chr1-4_0265	1606.13	0.00987962	0.0576294	0.171434	0.863883	0.894958	8196937	10.9028	10.8023	10.8474	10.8432	10.7733	10.8905	10.8784	10.894
PAS_chr1-4_0665	165.349	0.127714	0.131362	0.972233	0.330934	0.402943	8196938	8.52964	8.58537	8.54323	8.4523	8.57746	8.63501	8.68335	8.43155
PAS_chr1-4_0267	2368.84	-0.248754	0.0724754	-3.43225	0.000598588	0.00144593	8197874	11.5531	11.361	11.4633	11.464	11.2021	11.1	11.3242	11.3088
PAS_chr1-4_0268	1188.51	-0.294267	0.0841135	-3.49845	0.00046797	0.00115567	8196939	10.5039	10.6669	10.6187	10.6083	10.3705	10.5201	10.2962	10.2172
PAS_chr1-4_0269	1062.62	-0.268588	0.0788747	-3.40525	0.000661032	0.00158046	8196940	10.387	10.3285	10.5944	10.4901	10.1878	10.3079	10.2396	10.2087
PAS_chr1-4_0270	1171.62	0.569892	0.0892277	6.38694	1.69234e-10	9.98755e-10	8196941	10.3447	10.2168	10.2118	10.0565	10.5877	10.6253	10.6948	10.8107
PAS_chr1-4_0271	1140.77	0.223114	0.0845662	2.63834	0.0083314	0.0159935	8196942	10.3339	10.5014	10.2298	10.2811	10.5806	10.5731	10.5364	10.3896
PAS_chr1-4_0272	3029.01	0.605726	0.0469805	12.8931	4.92137e-38	1.28516e-36	8196943	11.3908	11.3698	11.3913	11.3387	11.9303	11.9052	11.9868	11.8998
PAS_chr1-4_0273	3526.09	-0.500045	0.068176	-7.33462	2.22357e-13	1.68662e-12	8196944	12.1211	12.1006	12.092	12.0752	11.7365	11.7156	11.5691	11.4854
PAS_chr1-4_0274	5967.25	-0.856013	0.0664323	-12.8855	5.43261e-38	1.40412e-36	8196945	12.945	12.8458	13.016	13.0055	12.0432	12.0976	12.1292	12.2625
PAS_chr1-4_0275	13372.3	-0.0620175	0.066943	-0.926423	0.354226	0.42731	8196946	13.7905	13.5949	13.8846	13.771	13.764	13.6797	13.7137	13.6538
PAS_chr1-4_0697	181.505	0.230232	0.114438	2.01185	0.0442357	0.0708221	8196947	8.65911	8.55098	8.46097	8.57304	8.70478	8.73336	8.65328	8.64342
PAS_chr1-4_0276	1234.61	0.277917	0.0778291	3.57086	0.000355813	0.000901608	8197441	10.5177	10.4286	10.3511	10.3293	10.6967	10.7189	10.6261	10.5123
PAS_chr1-4_0277	791.944	0.210124	0.082469	2.54792	0.0108367	0.0202061	8196948	10.0134	9.95092	9.7694	9.95027	10.0567	10.1589	10.0094	10.1288
PAS_chr1-4_0278	3521.22	0.152434	0.0995948	1.53054	0.125882	0.176923	8196949	11.6863	11.7345	11.9177	11.8791	11.8077	11.7612	12.0386	12.1573
PAS_chr1-4_0279	1849.37	0.429826	0.0530593	8.10085	5.45755e-16	4.94713e-15	8196950	10.7816	10.8636	10.8303	10.8452	11.1451	11.2515	11.223	11.2227
PAS_chr1-4_0280	617.529	0.597441	0.078701	7.59127	3.16789e-14	2.57104e-13	8196951	9.42284	9.57597	9.44244	9.5477	9.92339	9.92676	10.0216	9.87918
PAS_chr1-4_0698	828.048	0.0725479	0.103937	0.698	0.485177	0.558031	8196952	10.0683	10.2364	9.8762	9.92397	10.194	10.1261	9.98888	10.0235
PAS_chr1-4_0281	1518.93	0.183743	0.0739086	2.48609	0.0129155	0.0236861	8197442	10.6413	10.7746	10.6691	10.7246	10.9631	10.9231	10.7238	10.8249
PAS_chr1-4_0282	3970.07	-0.177375	0.0608777	-2.91363	0.00357256	0.00741586	8196953	12.1579	11.9988	12.1902	12.1399	11.9145	12.0247	11.9891	11.9006
PAS_chr1-4_0283	892.985	-0.54896	0.0712977	-7.69954	1.36557e-14	1.13047e-13	8196954	10.3882	10.3978	10.3612	10.2474	9.92591	9.81945	9.93257	9.94808
PAS_chr1-4_0284	2385.65	-0.1906	0.08324	-2.28976	0.0220351	0.038083	8196955	11.5725	11.5292	11.2876	11.3827	11.2097	11.1742	11.3236	11.3757
PAS_chr1-4_0699	372.01	0.127705	0.101555	1.25749	0.208576	0.273547	8196956	9.27571	8.99966	9.16216	9.26587	9.33148	9.27648	9.21058	9.2687
PAS_chr1-4_0285	1323.34	0.119862	0.114929	1.04292	0.296983	0.368034	8197443	10.4878	10.823	10.4393	10.4685	10.7312	10.8322	10.586	10.4766
PAS_chr1-4_0286	1179.65	-0.409884	0.0774112	-5.29489	1.19087e-07	5.09506e-07	8196957	10.7405	10.5767	10.5729	10.6388	10.3068	10.4254	10.2187	10.2172
PAS_chr1-4_0287	1549.78	-0.0588854	0.061367	-0.959561	0.337276	0.409608	8196958	10.7999	10.8611	10.88	10.801	10.8512	10.8242	10.7611	10.6915
PAS_chr1-4_0666	2563.32	-0.379314	0.0615297	-6.16473	7.06032e-10	3.91894e-09	8196959	11.5901	11.6315	11.6125	11.644	11.3293	11.3685	11.2259	11.1643
PAS_chr1-4_0288	7716.06	-0.00339194	0.0684542	-0.0495505	0.960481	0.967777	8197875	12.907	12.9287	13.0049	13.003	12.8013	12.9207	13.0714	13.026
PAS_chr1-4_0289	3519.44	-0.0509258	0.0515161	-0.988542	0.322887	0.394892	8197659	11.9606	11.9052	11.8878	11.8612	11.8037	11.813	11.9016	11.9017
PAS_chr1-4_0290	1350.74	-0.310392	0.0531111	-5.8442	5.09002e-09	2.59128e-08	8197740	10.778	10.7746	10.7534	10.7544	10.4984	10.5474	10.508	10.4492
PAS_chr1-4_0291	205.511	0.136156	0.112168	1.21385	0.224805	0.291144	8197741	8.76422	8.55794	8.68321	8.70025	8.69521	8.72863	8.76236	8.84307
PAS_chr1-4_0292	35018.1	-0.381865	0.111046	-3.4388	0.000584296	0.00141647	8197742	15.1396	15.0655	15.4523	15.4349	14.7231	14.7402	15.0718	15.0451
PAS_chr1-4_0293	1173.88	-0.219147	0.0657446	-3.3333	0.000858217	0.00200995	8197743	10.5198	10.5598	10.549	10.5934	10.2609	10.424	10.4365	10.3735
PAS_chr1-4_0294	4693.65	-0.261488	0.0806716	-3.24138	0.00118952	0.0027226	8197744	12.3601	12.3046	12.454	12.4374	11.9931	12.0283	12.2912	12.2342
PAS_chr1-4_0295	39618.1	0.315445	0.106841	2.95247	0.00315242	0.00663667	8197745	14.9901	15.1382	15.196	15.1393	15.607	15.646	15.2431	15.1666
PAS_chr1-4_0296	5314.93	-0.055465	0.0660746	-0.83943	0.401228	0.47525	8197746	12.4548	12.4542	12.4809	12.4848	12.307	12.3176	12.4783	12.5456
PAS_chr1-4_0297	13362.4	-0.274179	0.0434568	-6.30925	2.80399e-10	1.63e-09	8197747	13.8782	13.8154	13.9126	13.8365	13.5507	13.6145	13.6272	13.5753
PAS_chr1-4_0667	5755.99	-0.207442	0.0581723	-3.56599	0.000362481	0.00091712	8197748	12.5611	12.7202	12.6536	12.6549	12.4317	12.5463	12.4418	12.3738
PAS_chr1-4_0668	8361.56	0.628598	0.0736016	8.54055	1.33582e-17	1.37119e-16	8197876	12.8445	12.7877	12.6612	12.6403	13.2243	13.2766	13.4407	13.4268
PAS_chr1-4_0298	3174.08	-0.358435	0.052198	-6.86683	6.56435e-12	4.42896e-11	8197877	11.9034	11.9106	11.8717	11.9072	11.5499	11.4812	11.5782	11.6463
PAS_chr1-4_0299	9311.01	-0.337234	0.0404001	-8.34735	6.98129e-17	6.84547e-16	8197749	13.3651	13.3635	13.3701	13.4122	12.9975	13.0684	13.0752	13.0585
PAS_chr1-4_0300	5192.72	-0.34227	0.0615397	-5.56178	2.67041e-08	1.24159e-07	8197750	12.6761	12.5663	12.5059	12.503	12.2209	12.2817	12.1485	12.296
PAS_chr1-4_0301	220.535	-0.315292	0.145902	-2.16099	0.0306964	0.0514114	8197751	9.00609	8.87289	8.78843	8.75058	8.62599	8.77512	8.49877	8.81256
PAS_chr1-4_0302	4100.91	-0.270103	0.0765027	-3.53063	0.000414569	0.00103591	8197752	12.244	12.2186	12.1999	12.1738	11.8566	11.8012	12.1193	12.0166
PAS_chr1-4_0303	3736.67	-0.466641	0.110198	-4.23457	2.28986e-05	7.11962e-05	8197753	12.346	12.2684	12.0261	11.9801	11.5219	11.6099	11.8702	11.8667
PAS_chr1-4_0669	352.019	-0.519364	0.136296	-3.81056	0.000138654	0.00037672	8197754	9.50614	9.45862	9.08486	9.24032	9.06802	8.87156	8.99028	9.04945
PAS_chr1-4_0304	4195.87	-0.604463	0.0454842	-13.2895	2.66328e-40	7.49885e-39	8197878	12.3155	12.4157	12.386	12.3832	11.8097	11.8196	11.7645	11.8266
PAS_chr1-4_0305	719.149	-0.172883	0.0703438	-2.45769	0.0139834	0.0254152	8197755	9.90008	10.0341	9.97537	9.95333	9.7704	9.9075	9.84359	9.80992
PAS_chr1-4_0306	758.292	0.00693705	0.0699796	0.0991297	0.921035	0.938398	8197756	9.94367	9.97686	9.96543	9.9518	10.0277	9.87215	9.91377	10.0262
PAS_chr1-4_0307	803.607	0.0861028	0.0711168	1.21072	0.226001	0.292513	8197757	9.97355	10.0138	9.8973	10.0699	10.085	10.0737	9.99576	10.0858
PAS_chr1-4_0308	1610.02	-0.0989376	0.0630807	-1.56843	0.116781	0.166359	8197758	10.8435	10.8472	10.9712	10.9294	10.8067	10.9031	10.7434	10.8036
PAS_chr1-4_0309	2382.31	-0.255012	0.050224	-5.07749	3.82446e-07	1.531e-06	8197759	11.4923	11.4796	11.4346	11.4829	11.2851	11.1829	11.2131	11.2776
PAS_chr1-4_0310	1267.89	-0.492136	0.0966318	-5.0929	3.52628e-07	1.41952e-06	8197760	10.7851	10.8153	10.7089	10.7036	10.4297	10.5226	10.1577	10.216
PAS_chr1-4_0311	2843.57	-0.0455081	0.053875	-0.844698	0.398279	0.471868	8197761	11.6402	11.6562	11.6369	11.5289	11.5942	11.6105	11.5682	11.5154
PAS_chr1-4_0312	1510.08	-0.681631	0.0713017	-9.55981	1.17969e-21	1.50904e-20	8197762	11.0161	11.1513	11.0202	10.974	10.538	10.5037	10.3937	10.367
PAS_chr1-4_0313	8297.34	-0.661928	0.0675723	-9.79586	1.17297e-22	1.5681e-21	8197763	13.3997	13.1717	13.4233	13.3796	12.6471	12.6759	12.7829	12.713
PAS_chr1-4_0314	2525.5	-0.200127	0.054281	-3.68687	0.000227029	0.00059533	8197764	11.513	11.4476	11.5882	11.5485	11.3636	11.3823	11.3488	11.2816
PAS_chr1-4_0315	419.319	0.19901	0.087685	2.2696	0.0232316	0.0400026	8197765	9.22281	9.2609	9.3777	9.22997	9.34115	9.36581	9.42645	9.48361
PAS_chr1-4_0316	3036.87	0.327441	0.0596566	5.48876	4.0476e-08	1.83783e-07	8197766	11.533	11.5892	11.5135	11.4563	11.7273	11.8272	11.9081	11.8316
PAS_chr1-4_0317	1097.36	-0.357804	0.0834011	-4.29016	1.78548e-05	5.63837e-05	8197767	10.5071	10.4655	10.5643	10.5699	10.2299	10.1261	10.1466	10.4097
PAS_chr1-4_0318	1027.81	-0.0703151	0.0610764	-1.15127	0.249623	0.317702	8197768	10.3613	10.2785	10.3511	10.3548	10.3068	10.3353	10.2727	10.2123
PAS_chr1-4_0319	4101.25	0.0528566	0.0554064	0.953981	0.340093	0.412731	8197769	12.007	12.0852	12.1246	12.0308	12.1166	12.1233	12.1801	12.0227
PAS_chr1-4_0320	1048.57	0.182992	0.0699876	2.61464	0.00893226	0.0169946	8197770	10.3375	10.1524	10.2557	10.2702	10.4841	10.3762	10.4295	10.3363
PAS_chr1-4_0321	3115.84	-0.308242	0.0458757	-6.71906	1.82906e-11	1.1941e-10	8197771	11.8422	11.8421	11.8453	11.8772	11.5907	11.6128	11.5215	11.5424
PAS_chr1-4_0322	408.348	0.3433	0.0995755	3.44764	0.000565515	0.00137491	8197772	9.18726	9.20032	9.183	9.20636	9.26376	9.58099	9.40763	9.43779
PAS_chr1-4_0323	225.684	0.326443	0.130804	2.49567	0.0125721	0.0231253	8197773	8.68833	8.67029	8.67438	8.75626	9.06326	8.91711	8.75888	8.75996
PAS_chr1-4_0324	6175.75	-0.0400734	0.065325	-0.613446	0.539581	0.608659	8197774	12.5652	12.6408	12.7642	12.699	12.5725	12.5488	12.7295	12.6648
PAS_chr1-4_0325	5068.86	-0.196057	0.0555066	-3.53215	0.000412201	0.0010305	8197775	12.3874	12.4149	12.5343	12.5265	12.2314	12.2621	12.3019	12.3278
PAS_chr1-4_0326	2357.92	0.190265	0.0934131	2.03681	0.0416693	0.0672257	8197776	11.3729	11.4417	11.0522	11.1367	11.4791	11.4605	11.4136	11.3655
PAS_chr1-4_0327	30101.7	0.242995	0.0739112	3.28766	0.00101022	0.00234093	8197777	14.9268	14.7984	14.66	14.654	15.0784	15.0588	14.9654	14.9114
PAS_chr1-4_0670	814.018	-0.0488333	0.0804877	-0.606717	0.544039	0.613002	8197778	10.0654	10.0955	10.097	9.98208	10.1128	10.0771	9.88136	9.9955
PAS_chr1-4_0328	1499.17	0.103506	0.0765153	1.35275	0.176136	0.236664	8197879	10.8561	10.654	10.6981	10.6723	10.8348	10.9297	10.7352	10.7432
PAS_chr1-4_0671	564.719	-0.837123	0.128668	-6.50606	7.7145e-11	4.71286e-10	8197779	10.0344	10.063	9.80344	9.70999	9.44676	9.39148	9.14293	9.22222
PAS_chr1-4_0329	2315.29	0.143841	0.0695185	2.06911	0.038536	0.0628143	8197880	11.235	11.1056	11.358	11.3128	11.3898	11.3802	11.4546	11.3267
PAS_chr1-4_0330	9563.23	0.116806	0.0695693	1.67899	0.0931549	0.136721	8197780	13.1215	13.1064	13.2756	13.2964	13.2185	13.2571	13.4034	13.3803
PAS_chr1-4_0331	766.028	0.436948	0.134482	3.24912	0.00115763	0.00265324	8197781	9.7274	9.70975	9.85116	9.87227	9.89153	9.89777	10.3356	10.3318
PAS_chr1-4_0332	306.217	-0.0130974	0.112715	-0.116199	0.907495	0.927743	8197782	9.03447	8.89405	9.09438	9.16332	9.03435	8.92925	9.0743	9.15058
PAS_chr1-4_0333	470.961	-0.368282	0.0757354	-4.86275	1.15767e-06	4.33479e-06	8197783	9.57221	9.53476	9.57438	9.61864	9.36219	9.35714	9.31613	9.26146
PAS_chr1-4_0334	1203.24	-0.132686	0.081795	-1.62218	0.104764	0.151293	8197784	10.5999	10.5489	10.4178	10.6331	10.4841	10.3955	10.5531	10.3251
PAS_chr1-4_0335	1113.32	-0.417702	0.0771712	-5.41267	6.20917e-08	2.75477e-07	8197785	10.4123	10.5858	10.6871	10.5708	10.2002	10.1877	10.2058	10.2889
PAS_chr1-4_0336	624.441	-0.011065	0.111671	-0.0990858	0.92107	0.938398	8197786	9.88524	9.84716	9.67022	9.5921	9.82013	9.86817	9.60153	9.66185
PAS_chr1-4_0338	16685.9	0.125444	0.0886488	1.41506	0.15705	0.214217	8197787	14.1107	14.0976	13.853	13.8575	14.2057	14.2356	13.9723	14.0009
PAS_chr1-4_0339	20344.9	0.0781106	0.0588052	1.32829	0.184081	0.245636	8197788	14.3536	14.395	14.2207	14.1856	14.3945	14.3604	14.3828	14.3338
PAS_chr1-4_0672	254.805	0.176088	0.134088	1.31323	0.189106	0.251608	8197789	8.96723	8.82945	8.705	8.8454	9.11692	8.96499	8.81675	8.84641
PAS_chr1-4_0340	792.114	-0.292203	0.0819631	-3.56505	0.000363784	0.000919956	8197881	10.0856	10.1606	10.1358	10.095	10.0101	9.94198	9.84665	9.74719
PAS_chr1-4_0341	862.705	0.173929	0.0733823	2.37018	0.0177795	0.0313755	8197790	9.99363	10.1147	10.016	10.019	10.1951	10.2498	10.0483	10.1904
PAS_chr1-4_0342	1398.62	0.310656	0.0554995	5.59745	2.17533e-08	1.02464e-07	8197791	10.6099	10.5395	10.5009	10.5216	10.8047	10.7924	10.7856	10.8507
PAS_chr1-4_0343	748.363	0.268826	0.0961529	2.79582	0.00517681	0.0104323	8197792	9.82943	9.86753	9.69872	9.94182	10.1731	10.1026	9.90354	9.99267
PAS_chr1-4_0344	2229.49	0.0541021	0.0634147	0.853148	0.393577	0.466845	8197793	11.2137	11.2375	11.2477	11.2965	11.3391	11.3782	11.3073	11.1643
PAS_chr1-4_0346	468.352	0.151534	0.0730359	2.07479	0.0380059	0.0620103	8197794	9.41585	9.36706	9.43513	9.3716	9.52803	9.48692	9.51487	9.47333
PAS_chr1-4_0347	8389.76	0.00711861	0.060873	0.116942	0.906906	0.927482	8197795	12.9465	13.0531	13.1567	13.1288	13.0143	13.0644	13.1357	13.106
PAS_chr1-4_0348	1212.04	0.139103	0.0692939	2.00743	0.0447036	0.0714124	8197796	10.4802	10.4438	10.4141	10.4493	10.6333	10.6507	10.5175	10.4471
PAS_chr1-4_0349	1759.98	-1.21251	0.112403	-10.7872	3.95876e-27	6.74059e-26	8197797	11.4918	11.5824	11.2122	11.295	10.5059	10.4347	10.2817	10.1365
PAS_chr1-4_0350	978.577	0.133787	0.0592512	2.25796	0.0239482	0.041138	8197798	10.1961	10.1337	10.2048	10.2424	10.2981	10.2844	10.3062	10.3407
PAS_chr1-4_0351	1124.65	0.188209	0.0729714	2.57922	0.00990244	0.0186783	8197799	10.3423	10.1647	10.4166	10.399	10.5225	10.5024	10.4732	10.4826
PAS_chr1-4_0352	12817.6	-0.0645909	0.054062	-1.19476	0.232182	0.298825	8197800	13.6814	13.6109	13.7689	13.7542	13.6427	13.5692	13.6642	13.69
PAS_chr1-4_0353	16160.1	-0.147206	0.0553581	-2.65915	0.00783375	0.0151214	8197801	14.0749	13.9597	14.1774	14.0724	13.9197	13.9071	13.9734	13.9125
PAS_chr1-4_0354	1188.22	-0.331512	0.0790356	-4.19447	2.73514e-05	8.4158e-05	8197802	10.6345	10.5721	10.6961	10.5535	10.449	10.3914	10.1963	10.3003
PAS_chr1-4_0355	4616.57	-0.186072	0.0480131	-3.87543	0.000106436	0.000294383	8197803	12.3572	12.3462	12.3647	12.2713	12.1898	12.093	12.1724	12.1715
PAS_chr1-4_0673	139.076	0.466257	0.135173	3.44934	0.000561952	0.00136691	8197804	8.22052	8.4411	8.40066	8.25071	8.53418	8.51066	8.52032	8.57007
PAS_chr1-4_0356	4258.52	0.0583037	0.0614183	0.949288	0.342474	0.41512	8197882	12.1589	12.0539	12.1374	12.0896	12.2135	12.2669	12.1109	12.0648
PAS_chr1-4_0357	2443.56	0.139061	0.0460772	3.01801	0.0025444	0.00546158	8197805	11.3512	11.3107	11.3155	11.341	11.477	11.4082	11.459	11.48
PAS_chr1-4_0358	1732.58	-0.116146	0.059901	-1.93897	0.0525054	0.0821569	8197806	11.0146	10.9115	11.0828	10.9844	10.8433	10.9288	10.9404	10.8828
PAS_chr1-4_0359	329.531	-0.0364436	0.0895856	-0.406802	0.684153	0.739625	8197807	9.11604	9.10164	9.20061	9.08875	9.15075	9.1573	9.04135	9.06077
PAS_chr1-4_0360	1702.71	-0.216912	0.0606942	-3.57386	0.000351759	0.000893132	8197808	11.0094	10.9914	11.0155	11.0627	10.9375	10.816	10.7698	10.7923
PAS_chr1-4_0361	6409.66	-0.539537	0.317854	-1.69743	0.0896145	0.132141	8197809	13.2022	13.2254	12.6336	12.5581	12.7339	12.8508	11.907	11.9157
PAS_chr1-4_0362	1220.95	-0.00293993	0.0736975	-0.0398919	0.968179	0.9732	8197810	10.5177	10.49	10.6446	10.4095	10.5258	10.567	10.4355	10.524
PAS_chr1-4_0363	635.334	-0.0758305	0.0840007	-0.902736	0.366666	0.439894	8197811	9.64116	9.88261	9.88855	9.75833	9.72028	9.76466	9.74195	9.71818
PAS_chr1-4_0364	2077.03	0.274655	0.0757957	3.62362	0.000290512	0.00074665	8197812	11.0302	10.9067	11.145	11.1186	11.2229	11.2272	11.3599	11.388
PAS_chr1-4_0365	1220.6	-0.0863473	0.0638102	-1.35319	0.175995	0.236537	8197813	10.5103	10.6409	10.5301	10.5232	10.4031	10.5437	10.4624	10.4995
PAS_chr1-4_0366	3636.53	-0.0461938	0.102557	-0.450422	0.652406	0.710486	8197814	11.8211	11.8121	12.0931	12.0341	11.7823	11.7057	12.0187	12.0714
PAS_chr1-4_0367	34409.4	0.0146667	0.0968412	0.151451	0.87962	0.906046	8197815	14.9633	14.959	15.1628	15.1935	14.8922	14.941	15.2492	15.2343
PAS_chr1-4_0368	12021.9	-0.876983	0.0753119	-11.6447	2.44227e-31	4.88454e-30	8197816	14.0041	14.0525	13.865	13.8671	13.1701	13.2117	12.9873	12.9818
PAS_chr1-4_0369	11715.4	-1.08505	0.0556172	-19.5093	9.15902e-85	7.69358e-83	8197817	14.0699	14.0127	13.9763	13.8607	12.9273	12.8856	12.922	12.9493
PAS_chr1-4_0370	2435.4	-1.3252	0.0769168	-17.229	1.61023e-66	9.77778e-65	8196960	11.9999	11.8924	11.8042	11.7542	10.758	10.7309	10.6191	10.5783
PAS_chr1-4_0674	6636.03	-0.454994	0.0764621	-5.95059	2.67183e-09	1.41153e-08	8196961	13.0168	12.8223	13.0501	12.9094	12.4793	12.3656	12.6319	12.5659
PAS_chr1-4_0371	3388.98	-0.801194	0.0477664	-16.7732	3.83508e-63	2.12404e-61	8197883	12.2183	12.1226	12.1454	12.127	11.3672	11.4162	11.4327	11.421
PAS_chr1-4_0652	3183.82	-0.339	0.0530544	-6.38966	1.66253e-10	9.83471e-10	8196962	11.856	11.9685	11.8287	11.9196	11.5284	11.5952	11.6166	11.5763
PAS_chr1-4_0372	323.405	0.226851	0.0917084	2.47362	0.0133753	0.0244333	8197861	9.02193	8.98021	8.98211	9.09597	9.14853	9.25474	9.11171	9.16886
PAS_chr1-4_0373	564.055	0.249089	0.0841576	2.95979	0.00307845	0.00649995	8196963	9.63124	9.6099	9.44487	9.50286	9.80238	9.74954	9.65873	9.68854
PAS_chr1-4_0374	180.747	0.28987	0.13557	2.13816	0.0325041	0.0540128	8196964	8.71281	8.53694	8.41744	8.49793	8.74844	8.74744	8.6759	8.59504
PAS_chr1-4_0375	2416.84	-0.281897	0.056391	-4.99898	5.76353e-07	2.2553e-06	8196965	11.4477	11.5094	11.5335	11.516	11.2822	11.3205	11.2137	11.165
PAS_chr1-4_0376	892.96	-0.162709	0.0857174	-1.8982	0.0576692	0.0893897	8196966	10.1197	10.3838	10.1678	10.1572	10.104	10.1718	10.0026	10.0262
PAS_chr1-4_0377	634.847	-0.572881	0.104198	-5.49802	3.84077e-08	1.75023e-07	8196967	9.89185	9.88261	10.0849	9.97608	9.60312	9.62452	9.585	9.31824
PAS_chr1-4_0378	1062.54	-0.691522	0.074057	-9.3377	9.84456e-21	1.18135e-19	8196968	10.6148	10.6511	10.5794	10.5708	10.1281	10.1127	9.98335	9.91556
PAS_chr1-4_0379	1462.8	0.0906639	0.0551196	1.64486	0.0999992	0.145244	8196969	10.7305	10.6925	10.6781	10.6901	10.7517	10.8058	10.8297	10.7163
PAS_chr1-4_0380	1267.13	0.741608	0.0674561	10.9939	4.08694e-28	7.17706e-27	8196970	10.2482	10.203	10.1151	10.2823	10.8268	10.8769	10.8916	10.7614
PAS_chr1-4_0381	3617.1	0.284456	0.0654317	4.34737	1.37777e-05	4.41728e-05	8196971	11.6929	11.8004	11.7899	11.8244	11.9554	11.9614	12.105	12.1448
PAS_chr1-4_0382	1425.14	-0.00299692	0.0528204	-0.0567379	0.954754	0.964127	8196972	10.6964	10.7273	10.6569	10.7435	10.7326	10.6925	10.6906	10.7018
PAS_chr1-4_0383	6144.07	-0.504271	0.0650917	-7.7471	9.4016e-15	7.87111e-14	8196973	12.7553	12.9758	12.8796	12.8403	12.406	12.4738	12.3152	12.3203
PAS_chr1-4_0384	4952	-0.402479	0.0485208	-8.29497	1.08616e-16	1.05072e-15	8196974	12.5257	12.5161	12.5109	12.5428	12.0846	12.1018	12.2229	12.151
PAS_chr1-4_0700	2146.37	0.100259	0.0603714	1.6607	0.0967734	0.141087	8196975	11.0739	11.1716	11.245	11.2202	11.2424	11.218	11.2964	11.32
PAS_chr1-4_0385	1965.07	0.349178	0.0503395	6.93646	4.02041e-12	2.77954e-11	8197444	10.9591	10.9614	10.9288	10.9432	11.3014	11.204	11.2887	11.234
PAS_chr1-4_0388	466.004	-0.221465	0.093411	-2.37086	0.0177467	0.0313286	8196976	9.62924	9.50547	9.40797	9.52077	9.37353	9.48692	9.30935	9.29488
PAS_chr1-4_0389	739.025	0.385688	0.1171	3.29366	0.000988917	0.00229367	8196977	9.92768	9.80286	9.58537	9.76623	10.2197	10.1909	9.91522	9.93487
PAS_chr1-4_0390	3904.94	0.243188	0.0446764	5.44332	5.22974e-08	2.34292e-07	8196978	11.8925	11.9351	11.9054	11.8772	12.1789	12.1159	12.1357	12.0875
PAS_chr1-4_0391	786.483	0.360043	0.0774864	4.64654	3.37554e-06	1.18473e-05	8196979	9.90499	9.90494	9.78463	9.82614	10.245	10.1393	10.1028	10.0372
PAS_chr1-4_0392	484.003	0.587548	0.110799	5.30284	1.14017e-07	4.89478e-07	8196980	9.38516	9.39233	9.07206	9.19039	9.58715	9.669	9.65347	9.76398
PAS_chr1-4_0393	1920.85	0.131643	0.197905	0.665181	0.505935	0.576381	8196981	11.3075	11.2708	10.7148	10.675	11.1579	11.2356	11.0685	11.0872
PAS_chr1-4_0675	20129.8	0.0910528	0.0520797	1.74834	0.080406	0.119754	8196982	14.2882	14.3282	14.2264	14.2331	14.2944	14.3027	14.412	14.423
PAS_chr1-4_0394	7207.4	1.25708	0.0421443	29.8281	1.69015e-195	5.67892e-193	8197884	12.177	12.1443	12.1092	12.1168	13.3491	13.2998	13.3623	13.3727
PAS_chr1-4_0395	2058.99	-0.644756	0.25089	-2.56987	0.0101736	0.0191253	8196983	11.7432	11.7542	11.0752	10.9662	11.0345	10.9842	10.6634	10.6975
PAS_chr1-4_0396	314.837	-1.13903	0.188406	-6.0456	1.48856e-09	8.03246e-09	8196984	9.58875	9.55076	9.13486	9.15095	8.78168	8.86734	8.59872	8.44573
PAS_chr1-4_0676	362.973	-0.309697	0.147737	-2.09627	0.0360584	0.0592355	8196985	9.45497	9.45862	9.07848	9.17014	9.1192	9.28262	8.961	9.01194
PAS_chr1-4_0397	2251.92	0.769752	0.0741099	10.3866	2.85281e-25	4.4377e-24	8197885	10.9245	10.832	10.9119	10.9267	11.485	11.4965	11.6284	11.7457
PAS_chr1-4_0398	750.153	-0.0310815	0.068741	-0.452155	0.651158	0.709295	8196986	9.9579	9.96984	9.93179	9.98283	10.0089	9.90556	9.85427	9.97127
PAS_chr1-4_0399	1240.7	0.251927	0.0733983	3.43233	0.000598416	0.00144593	8196987	10.3218	10.4638	10.4997	10.415	10.6272	10.5326	10.6349	10.7432
PAS_chr1-4_0677	420.02	0.56119	0.105596	5.31448	1.06959e-07	4.60949e-07	8196988	9.27051	9.14115	9.10384	9.05054	9.46271	9.51557	9.41184	9.66185
PAS_chr1-4_0400	445.397	0.566013	0.101311	5.58689	2.31173e-08	1.08585e-07	8197886	9.31152	9.20032	9.1889	9.08003	9.6283	9.53604	9.45928	9.67258
PAS_chr1-4_0678	3955.71	0.347578	0.0761415	4.5649	4.9974e-06	1.71339e-05	8196989	11.9575	11.9208	11.8069	11.7712	12.0859	12.0879	12.2865	12.2934
PAS_chr1-4_0401	2155.86	-0.109573	0.0530534	-2.06533	0.0388915	0.0633322	8197887	11.3105	11.2811	11.2544	11.2686	11.1589	11.2679	11.1322	11.1625
PAS_chr1-4_0402	175.854	0.189195	0.122931	1.53903	0.123798	0.174431	8196990	8.57139	8.67029	8.46629	8.50497	8.55603	8.72388	8.67963	8.61948
PAS_chr1-4_0403	12761.7	0.0240622	0.0355368	0.677106	0.498339	0.570695	8196991	13.648	13.6549	13.6624	13.6588	13.7081	13.6906	13.6731	13.646
PAS_chr1-4_0404	829.837	0.191749	0.0831704	2.3055	0.0211388	0.0367251	8196992	9.89679	9.90985	10.097	10.022	10.0973	10.0353	10.2362	10.1681
PAS_chr1-4_0405	426.439	0.409168	0.100257	4.08121	4.48027e-05	0.000132749	8196993	9.2389	9.06549	9.22373	9.29959	9.54802	9.34549	9.5664	9.49381
PAS_chr1-4_0406	1366.87	-0.00586472	0.0681905	-0.0860049	0.931462	0.945723	8196994	10.7423	10.552	10.6497	10.67	10.5687	10.6253	10.6973	10.7146
PAS_chr1-4_0407	1381.26	-0.264712	0.0564868	-4.68626	2.78245e-06	9.89665e-06	8196995	10.7369	10.7813	10.8067	10.7777	10.6041	10.5376	10.5678	10.4826
PAS_chr1-4_0408	875.796	-0.120622	0.0894077	-1.34912	0.177299	0.237845	8196996	10.0581	10.0564	10.2598	10.286	10.0486	9.97377	10.1305	10.1467
PAS_chr1-4_0409	5302.16	-0.0446611	0.0663358	-0.673257	0.500784	0.572714	8196997	12.3831	12.3848	12.5708	12.4931	12.3298	12.3694	12.4693	12.4968
PAS_chr1-4_0410	6905.26	-1.38289	0.083995	-16.4639	6.66217e-61	3.42626e-59	8196998	13.2324	13.2753	13.3796	13.3914	11.8399	11.863	12.1326	12.1137
PAS_chr1-4_0411	1195.42	-0.390938	0.0561361	-6.96411	3.30485e-12	2.30699e-11	8196999	10.6992	10.6009	10.6322	10.6425	10.352	10.305	10.2884	10.3251
PAS_chr1-4_0412	9118.5	0.128944	0.0604123	2.1344	0.0328097	0.0544488	8197000	13.2012	12.9712	13.1982	13.1358	13.258	13.2502	13.2761	13.2381
PAS_chr1-4_0413	1907.8	0.0344349	0.0725465	0.474659	0.63503	0.695923	8197001	11.0041	10.9799	11.1053	11.133	11.027	10.9779	11.1711	11.1705
PAS_chr1-4_0679	3084.37	0.218708	0.0521597	4.19305	2.75234e-05	8.4584e-05	8197002	11.602	11.5695	11.5722	11.644	11.7248	11.7904	11.8591	11.8281
PAS_chr1-4_0414	230.077	-0.00476833	0.105638	-0.0451382	0.963997	0.970157	8197888	8.76422	8.80715	8.82026	8.84715	8.90361	8.7521	8.83981	8.72359
PAS_chr1-4_0415	2921.81	-0.682104	0.0497927	-13.6989	1.03107e-42	3.14944e-41	8197003	11.8803	11.8918	11.9015	11.9657	11.3123	11.2864	11.2224	11.3111
PAS_chr1-4_0416	692.45	0.590353	0.0776042	7.60722	2.80046e-14	2.28018e-13	8197004	9.65298	9.72104	9.52953	9.57612	9.99221	10.0874	10.043	10.1275
PAS_chr1-4_0417	2071.01	-0.0301265	0.050738	-0.593766	0.552668	0.620367	8197005	11.1404	11.2288	11.1701	11.2262	11.1409	11.2001	11.139	11.1822
PAS_chr1-4_0418	6484.93	0.0250306	0.0601647	0.416035	0.677384	0.732951	8197006	12.7669	12.8023	12.6168	12.6294	12.7366	12.7818	12.6767	12.7208
PAS_chr1-4_0419	1156.06	-0.1911	0.114402	-1.67043	0.0948342	0.138822	8197007	10.7131	10.5934	10.3498	10.426	10.4688	10.5239	10.2716	10.1793
PAS_chr1-4_0420	333.355	0.178725	0.125686	1.42199	0.155028	0.21186	8197008	9.1306	9.22082	8.92924	8.98159	9.19455	9.34549	9.06886	9.08865
PAS_chr1-4_0421	31990.5	0.0682018	0.0577507	1.18097	0.237615	0.304805	8197009	14.9847	15.0235	14.8841	14.8724	14.9571	14.9395	15.071	15.0676
PAS_chr1-4_0422	15163.1	-0.284171	0.0440134	-6.45646	1.07177e-10	6.45369e-10	8197010	14.0801	13.9629	14.0615	14.0721	13.7588	13.7804	13.7862	13.7379
PAS_chr1-4_0680	13393.5	-0.0542406	0.0510936	-1.06159	0.288421	0.35919	8197011	13.7794	13.6449	13.8223	13.7965	13.734	13.6983	13.6952	13.7108
PAS_chr1-4_0423	915.943	-0.0132027	0.0703583	-0.18765	0.851151	0.884072	8197424	10.2211	10.2345	10.127	10.1399	10.2095	10.2514	10.0938	10.1159
PAS_chr1-4_0424	1354.22	-0.250705	0.0736211	-3.40534	0.000660807	0.00158046	8197012	10.7964	10.7786	10.7284	10.6769	10.608	10.6183	10.4849	10.4013
PAS_chr1-4_0425	3515.63	-0.0952944	0.0495863	-1.92179	0.0546322	0.0851674	8197013	11.9817	11.9469	11.8457	11.9128	11.8	11.8307	11.8452	11.8568
PAS_chr1-4_0426	33643.9	-0.234214	0.0487524	-4.80414	1.55418e-06	5.72594e-06	8197014	15.0997	15.114	15.2179	15.206	14.8966	14.8855	14.9528	14.9754
PAS_chr1-4_0427	590.698	-0.080967	0.0971721	-0.833232	0.404714	0.478212	8197015	9.76406	9.89009	9.54088	9.6646	9.70856	9.6713	9.5997	9.64376
PAS_chr1-4_0428	4545.77	-0.192909	0.0642086	-3.00442	0.00266091	0.00569227	8197016	12.2859	12.1812	12.3504	12.433	12.0835	12.1241	12.1658	12.1629
PAS_chr1-4_0429	1138.7	0.0729004	0.0547869	1.33062	0.183315	0.244809	8197017	10.3812	10.4064	10.3774	10.4369	10.4824	10.4374	10.4505	10.4786
PAS_chr1-4_0430	1258.13	-0.134424	0.0689456	-1.94971	0.051211	0.0804562	8197018	10.6577	10.4605	10.6343	10.6635	10.5453	10.4506	10.5204	10.4665
PAS_chr1-4_0431	129.114	0.768184	0.151169	5.08164	3.74186e-07	1.50032e-06	8197019	8.10696	8.18072	8.20287	8.29423	8.54151	8.66037	8.5786	8.40751
PAS_chr1-4_0432	2868.22	-0.0609879	0.050175	-1.2155	0.224174	0.290447	8197020	11.6075	11.6497	11.6809	11.5978	11.602	11.6193	11.5719	11.5139
PAS_chr1-4_0433	705.611	-0.10317	0.0835507	-1.23481	0.2169	0.28211	8197021	10.0089	9.92448	9.85477	9.88839	9.96068	9.86217	9.7937	9.73361
PAS_chr1-4_0434	621.578	-0.129682	0.0847752	-1.52972	0.126087	0.177112	8197022	9.80681	9.72944	9.72664	9.88759	9.79134	9.59079	9.72537	9.66723
PAS_chr1-4_0435	722.592	0.231688	0.104825	2.21023	0.0270894	0.0459854	8197023	9.78382	9.9885	9.75401	9.72809	10.0428	10.1491	9.92392	9.82757
PAS_chr1-4_0436	1472.86	-0.480314	0.0777064	-6.18114	6.36401e-10	3.55594e-09	8197024	10.8988	10.9438	10.9818	10.9302	10.547	10.3353	10.5476	10.6468
PAS_chr1-4_0437	341.633	0.0949974	0.0907546	1.04675	0.295215	0.36617	8197025	9.05918	9.05629	9.15915	9.17963	9.16184	9.17405	9.25853	9.1267
PAS_chr1-4_0681	1622.29	0.610349	0.114848	5.31441	1.07006e-07	4.60949e-07	8197026	10.524	10.2633	10.7419	10.7215	11.0107	11.0165	11.2265	11.1718
PAS_chr1-4_0438	738.294	0.361149	0.0764815	4.72205	2.33479e-06	8.39325e-06	8197425	9.80857	9.76255	9.68046	9.86984	9.99341	10.0805	10.0602	10.1237
PAS_chr1-4_0439	786.507	0.198456	0.0809784	2.45073	0.0142568	0.0258468	8197027	9.86688	9.81341	10.0446	9.9472	10.0324	10.0067	10.1129	10.1543
PAS_chr1-4_0440	892.483	-0.225718	0.0761333	-2.96477	0.00302909	0.00640109	8197028	10.1948	10.3065	10.1707	10.2548	10.1226	10.1094	9.92103	10.0468
PAS_chr1-4_0441	625.948	0.206522	0.149401	1.38233	0.166869	0.225717	8197029	9.77308	9.88261	9.56553	9.43214	10.0289	9.91524	9.56077	9.74211
PAS_chr1-4_0442	1424.78	0.527911	0.0826295	6.38889	1.67091e-10	9.87269e-10	8197030	10.2911	10.5221	10.4745	10.5424	11.0001	10.9742	10.8592	10.8123
PAS_chr1-4_0443	774.051	0.129926	0.075793	1.71422	0.086488	0.127942	8197031	9.84658	9.94854	9.94703	9.97608	10.0065	10.1589	9.98612	9.97987
PAS_chr1-4_0444	146.692	-0.0575283	0.149228	-0.385507	0.699862	0.752251	8197032	8.37263	8.63835	8.54818	8.38403	8.44631	8.57181	8.37938	8.41719
PAS_chr1-4_0445	7254.38	-1.23604	0.0765303	-16.1509	1.11878e-58	5.52809e-57	8197033	13.3133	13.2293	13.4491	13.3968	12.1282	11.9972	12.2238	12.2732
PAS_chr1-4_0446	753.653	0.138483	0.0709883	1.95079	0.0510822	0.0803039	8197034	9.9516	9.97453	9.80157	9.86903	10.0277	10.0317	9.95537	10.0025
PAS_chr1-4_0447	842.62	0.0793464	0.0699909	1.13367	0.256934	0.325119	8197035	10.0493	10.043	10.0128	10.0839	10.0715	10.03	10.2164	10.1185
PAS_chr1-4_0448	322.058	0.19827	0.0903626	2.19416	0.0282238	0.0477181	8197036	8.98032	9.11053	9.0262	9.0173	9.09851	9.1022	9.18344	9.22222
PAS_chr1-4_0449	681.347	0.198095	0.0702475	2.81996	0.00480297	0.00974124	8197037	9.73666	9.74885	9.85116	9.72449	9.93843	9.96263	9.88434	9.87149
PAS_chr1-4_0450	4069.47	0.251397	0.0800549	3.14031	0.00168768	0.00375206	8197038	12.1238	12.0252	11.8246	11.8184	12.1274	12.1992	12.1852	12.2457
PAS_chr1-4_0451	681.705	0.139147	0.113403	1.22702	0.219816	0.285608	8197039	9.85338	9.99082	9.66403	9.63028	10.0006	9.95703	9.76968	9.82757
PAS_chr1-4_0452	1204.91	-0.105101	0.0599088	-1.75436	0.0793696	0.118245	8197040	10.4964	10.5828	10.5212	10.5743	10.5051	10.3776	10.4751	10.4563
PAS_chr1-4_0453	1070.39	0.334732	0.0790255	4.23575	2.27786e-05	7.09104e-05	8197041	10.1598	10.1358	10.3153	10.2337	10.3995	10.4064	10.5642	10.5783
PAS_chr1-4_0454	1790.15	0.13591	0.051273	2.65071	0.00803218	0.015463	8197042	10.9093	10.9103	10.9076	10.9888	11.0831	11.0472	11.0418	11.0345
PAS_chr1-4_0682	324.468	0.542812	0.119637	4.53718	5.70122e-06	1.93626e-05	8197043	9.04688	9.04236	8.83199	8.76378	9.26376	9.32486	9.18593	9.24199
PAS_chr1-4_0455	837.378	0.230605	0.0832651	2.76953	0.00561379	0.0112633	8197426	10.0985	10.016	9.82934	9.95639	10.0816	10.2238	10.138	10.1941
PAS_chr1-4_0456	1753.48	0.00923155	0.0788855	0.117025	0.906841	0.927482	8197044	10.7478	11.0308	11.0569	10.9914	10.951	10.9558	10.9649	11.005
PAS_chr1-4_0457	516.938	0.118794	0.0914674	1.29876	0.194027	0.257071	8197045	9.55335	9.6099	9.33887	9.51657	9.64843	9.62689	9.52262	9.56121
PAS_chr1-4_0458	8043.66	-0.158606	0.0758084	-2.0922	0.0364206	0.059733	8197046	13.1856	13.1993	13.0049	12.9691	12.8864	12.8573	12.9298	13.0724
PAS_chr1-4_0459	800.251	0.201007	0.0883144	2.27604	0.0228435	0.039442	8197047	9.92285	10.0739	9.90947	9.86088	10.1689	9.93439	10.1698	10.0897
PAS_chr1-4_0460	388.795	0.519947	0.0869392	5.98058	2.22339e-09	1.18206e-08	8197048	9.01878	9.10609	9.15915	9.06832	9.47498	9.46836	9.42229	9.33892
PAS_chr1-4_0461	1094.98	0.226246	0.0892486	2.535	0.0112446	0.0208905	8197049	10.2848	10.5062	10.1907	10.1585	10.4541	10.4638	10.5003	10.4715
PAS_chr1-4_0462	500.035	0.0432163	0.0786687	0.549346	0.582768	0.647092	8197050	9.5105	9.54438	9.53636	9.41754	9.48021	9.59566	9.52069	9.51798
PAS_chr1-4_0463	9174.17	-0.0385755	0.0429461	-0.898229	0.369064	0.442245	8197051	13.1954	13.2206	13.25	13.218	13.1163	13.1937	13.1996	13.2232
PAS_chr1-4_0464	596.209	0.00482096	0.0694547	0.0694116	0.944662	0.955468	8197052	9.72554	9.61598	9.75787	9.68238	9.71297	9.68047	9.70351	9.70779
PAS_chr1-4_0465	11679.6	-1.25659	0.0767896	-16.3641	3.44954e-60	1.73857e-58	8197053	13.9973	13.8864	14.0794	14.1413	12.6949	12.7077	12.9048	12.8901
PAS_chr1-4_0466	349.086	0.502453	0.085524	5.875	4.22855e-09	2.17913e-08	8197054	8.99004	8.99482	8.95771	9.04306	9.30797	9.30391	9.39068	9.27349
PAS_chr1-4_0467	314.624	-0.0379466	0.117263	-0.323602	0.746239	0.792197	8197055	8.99327	8.9753	9.15915	9.19306	9.17939	8.95319	9.1222	8.98831
PAS_chr1-4_0468	1792.25	-0.262014	0.0537121	-4.87812	1.07101e-06	4.03731e-06	8197056	11.1802	11.0703	11.0638	11.0986	10.8975	10.8837	10.8762	10.8359
PAS_chr1-4_0469	577.79	0.02313	0.0750454	0.308213	0.75792	0.802672	8197057	9.62924	9.57909	9.72861	9.68052	9.70562	9.68047	9.60153	9.71299
PAS_chr1-4_0470	948.584	-0.134598	0.0681407	-1.9753	0.0482338	0.0763261	8197058	10.176	10.312	10.2353	10.3439	10.1804	10.1734	10.1079	10.183
PAS_chr1-4_0471	15121.2	-0.0546273	0.0435181	-1.25528	0.209378	0.274309	8197059	13.9526	13.8519	13.9705	13.9603	13.8618	13.9028	13.8835	13.8773
PAS_chr1-4_0472	3119.66	-1.40638	0.0738913	-19.0331	9.06783e-81	6.92453e-79	8197060	12.1228	12.1215	12.3375	12.2967	10.8784	10.8592	10.993	10.9974
PAS_chr1-4_0473	584.592	-0.315328	0.0880801	-3.58002	0.000343571	0.000873662	8197061	9.62124	9.83428	9.90253	9.78275	9.57098	9.58099	9.57387	9.50191
PAS_chr1-4_0474	915.513	-0.13484	0.0674959	-1.99775	0.0457439	0.0728664	8197062	10.1706	10.3028	10.1893	10.2474	10.1878	10.1426	10.0732	10.0684
PAS_chr1-4_0475	2494.76	-0.228275	0.0548607	-4.161	3.16863e-05	9.63784e-05	8197063	11.5025	11.4633	11.5786	11.5385	11.2514	11.2857	11.374	11.3437
PAS_chr1-4_0476	1907.83	-0.236359	0.051683	-4.57324	4.80231e-06	1.64875e-05	8197064	11.1128	11.1482	11.2212	11.2092	10.9467	10.9788	10.9711	10.9649
PAS_chr1-4_0683	5193.56	0.220062	0.0659493	3.33683	0.000847399	0.00198646	8197065	12.3332	12.157	12.3331	12.3721	12.4561	12.4387	12.5726	12.5767
PAS_chr1-4_0478	2263.7	0.15784	0.0739837	2.13345	0.032888	0.0545068	8197427	11.3677	11.223	11.0904	11.1898	11.3768	11.4501	11.3182	11.3066
PAS_chr1-4_0479	4381.5	-1.22001	0.118408	-10.3034	6.79943e-25	1.0291e-23	8197066	12.5616	12.6085	12.7266	12.6584	11.2588	11.2264	11.6803	11.7282
PAS_chr1-4_0480	5990.36	0.0491039	0.0760661	0.645542	0.518576	0.588786	8197067	12.4879	12.4768	12.6561	12.7001	12.5407	12.5454	12.703	12.7269
PAS_chr1-4_0481	1856.09	-2.10286	0.0813587	-25.8468	2.64553e-147	5.55561e-145	8197068	11.7369	11.679	11.6482	11.6171	9.73911	9.82151	10.0364	9.87918
PAS_chr1-4_0482	876.29	0.359576	0.0888152	4.04859	5.15265e-05	0.00015116	8197069	9.88689	10.0319	10.0015	9.97533	10.1194	10.1956	10.2795	10.4244
PAS_chr1-4_0483	1025.29	0.0326715	0.0738676	0.442298	0.658274	0.715793	8197070	10.225	10.2804	10.3333	10.3299	10.2023	10.2932	10.4203	10.3594
PAS_chr1-4_0484	2354.28	0.268651	0.0863455	3.11135	0.00186235	0.00411316	8197071	11.1218	11.2481	11.279	11.2224	11.3232	11.3191	11.6126	11.5674
PAS_chr1-4_0485	476.13	-0.257594	0.102456	-2.51419	0.0119305	0.0220417	8197072	9.48856	9.61294	9.47368	9.6351	9.50604	9.20367	9.39918	9.36601
PAS_chr1-4_0486	1663.99	-0.178501	0.0901105	-1.98091	0.047601	0.0754194	8197073	11.1149	11.0864	10.8076	10.8714	10.7503	10.7417	10.874	10.8985
PAS_chr1-4_0487	6086.47	-0.40202	0.0919082	-4.37415	1.21905e-05	3.95367e-05	8197074	12.9898	12.9084	12.6197	12.6914	12.3683	12.3122	12.4634	12.5399
PAS_chr1-4_0684	3277.77	0.018078	0.0555373	0.325512	0.744794	0.791098	8197075	11.7668	11.7965	11.8133	11.7285	11.7308	11.7297	11.8328	11.8701
PAS_chr1-4_0488	984.906	0.0897078	0.0806672	1.11207	0.266107	0.335463	8197428	10.1841	10.2267	10.2584	10.2224	10.1699	10.2098	10.3559	10.4306
PAS_chr1-4_0489	2762.75	0.0835699	0.0711687	1.17425	0.240294	0.307538	8197076	11.6325	11.5862	11.3586	11.4795	11.6473	11.5833	11.5939	11.5485
PAS_chr1-4_0490	5225.39	-0.00446862	0.0653331	-0.0683975	0.945469	0.956092	8197077	12.4416	12.248	12.5257	12.4528	12.383	12.4334	12.425	12.4284
PAS_chr1-4_0491	13558.6	-0.216038	0.0596385	-3.62247	0.000291807	0.000749597	8197078	13.8909	13.7413	13.9471	13.8351	13.5536	13.675	13.6867	13.6564
PAS_chr1-4_0492	1710.84	-0.122631	0.0649032	-1.88945	0.058832	0.0909551	8197079	10.9905	11.0682	10.9085	10.9792	10.9356	10.9306	10.7754	10.8683
PAS_chr1-4_0493	2412.36	-0.182826	0.0705735	-2.59057	0.0095817	0.0181004	8197080	11.2848	11.4853	11.5636	11.4845	11.3142	11.3312	11.2602	11.2615
PAS_chr1-4_0495	474.733	0.0419141	0.0964701	0.434478	0.663942	0.721081	8197081	9.50833	9.32259	9.37514	9.56401	9.50262	9.38298	9.557	9.47745
PAS_chr1-4_0496	1098.74	0.257137	0.0704179	3.65158	0.000260628	0.000676049	8197082	10.1987	10.2208	10.3307	10.3537	10.5042	10.3996	10.5457	10.5162
PAS_chr1-4_0685	3819.2	0.0802752	0.0572061	1.40326	0.160538	0.218443	8197083	11.886	11.8764	11.9971	12.04	12.0258	11.9842	12.0333	12.0701
PAS_chr1-4_0497	752.888	-0.156061	0.0816846	-1.91053	0.0560651	0.0871854	8197429	9.84658	10.0408	10.0864	10.0614	9.94216	9.82563	9.89619	9.89597
PAS_chr1-4_0498	1671.9	-0.0997386	0.0499377	-1.99726	0.045797	0.0729279	8197084	10.9645	10.9247	10.9381	10.9624	10.8506	10.872	10.9004	10.8226
PAS_chr1-4_0499	12704.2	0.161507	0.0551598	2.92798	0.00341169	0.00711122	8197085	13.5394	13.5977	13.5706	13.6118	13.6813	13.6467	13.7904	13.8276
PAS_chr1-4_0500	802.305	0.201455	0.0666846	3.02101	0.00251933	0.00541468	8197086	9.97976	9.91718	9.96377	9.91536	10.1518	10.0246	10.1478	10.0684
PAS_chr1-4_0501	906.836	0.0949148	0.0856748	1.10785	0.267927	0.337419	8197087	10.1197	10.2972	10.0711	10.0073	10.2126	10.2799	10.128	10.1693
PAS_chr1-4_0502	1079.98	0.652305	0.0746581	8.73723	2.38905e-18	2.51374e-17	8197088	10.1801	10.0341	10.1136	9.9708	10.6134	10.6836	10.6004	10.5404
PAS_chr1-4_0503	2418.77	0.186372	0.0606036	3.07526	0.00210319	0.00458678	8197089	11.2222	11.2783	11.3467	11.3245	11.4152	11.3864	11.5448	11.5012
PAS_chr1-4_0504	7109.72	0.114211	0.0876662	1.3028	0.192644	0.255311	8197090	12.8642	12.5228	12.916	12.8231	12.9397	12.8002	12.9838	12.8705
PAS_chr1-4_0506	3167.88	-0.100885	0.0547023	-1.84426	0.0651448	0.0995845	8197091	11.7251	11.8603	11.7586	11.7943	11.7372	11.6532	11.7344	11.6338
PAS_chr1-4_0507	968.089	0.286166	0.073311	3.90345	9.48301e-05	0.000264935	8197092	10.1881	10.102	10.1166	10.0671	10.2187	10.3955	10.4071	10.3735
PAS_chr1-4_0508	1072.46	0.163265	0.0603213	2.70659	0.00679773	0.0133413	8197093	10.3351	10.3212	10.2421	10.272	10.473	10.3706	10.4485	10.4034
PAS_chr1-4_0510	14552.9	-0.313811	0.0536235	-5.85212	4.85338e-09	2.47581e-08	8197094	14.018	13.9747	14.0059	14.0008	13.6606	13.5993	13.6944	13.8038
PAS_chr1-4_0511	4090.95	0.202399	0.0901296	2.24564	0.024727	0.0423029	8197095	12.0563	12.2059	11.8314	11.8145	12.1474	12.1485	12.2166	12.1881
PAS_chr1-4_0512	866.017	0.285741	0.0770977	3.70622	0.000210372	0.000557454	8197096	9.96887	10.1399	9.97867	9.88759	10.1752	10.2284	10.1998	10.26
PAS_chr1-4_0513	868.465	0.308371	0.0657313	4.69139	2.71358e-06	9.66534e-06	8197097	10.0119	10.0206	9.99504	9.92631	10.2258	10.1925	10.1903	10.3037
PAS_chr1-4_0514	3247.66	0.222769	0.0575224	3.87274	0.000107619	0.000297205	8197098	11.7256	11.6461	11.6939	11.591	11.8811	11.9503	11.855	11.7961
PAS_chr1-4_0515	1298.59	-0.414474	0.0747295	-5.54633	2.91731e-08	1.34892e-07	8197099	10.9004	10.7546	10.7294	10.6274	10.395	10.444	10.3916	10.3842
PAS_chr1-4_0516	7404.02	-3.45047	0.142824	-24.1589	6.01875e-129	1.01115e-126	8197100	14.0626	13.9704	13.4035	13.4618	10.644	10.6496	10.4405	10.3896
PAS_chr1-4_0517	2286.17	-0.468689	0.0560146	-8.36726	5.89725e-17	5.85082e-16	8197101	11.5715	11.5362	11.4966	11.4077	11.0652	11.0815	11.0991	11.0694
PAS_chr1-4_0518	2037.82	0.359561	0.0752029	4.78121	1.74241e-06	6.37283e-06	8197102	11.0995	11.0832	10.8447	10.9155	11.3626	11.2454	11.3193	11.3043
PAS_chr1-4_0519	1497.89	-0.255928	0.0558133	-4.58543	4.53059e-06	1.56506e-05	8197103	10.9316	10.8773	10.8739	10.8139	10.693	10.6277	10.6261	10.6565
PAS_chr1-4_0520	1225.01	-0.0218936	0.0763907	-0.2866	0.774419	0.815859	8197104	10.4123	10.6812	10.519	10.4969	10.5421	10.5609	10.5013	10.4286
PAS_chr1-4_0521	2120.43	0.130517	0.0614523	2.12388	0.0336801	0.0556367	8197105	11.1513	11.2064	11.1231	11.117	11.2117	11.3622	11.3035	11.1816
PAS_chr1-4_0522	1294.99	-0.481594	0.0699066	-6.8891	5.61462e-12	3.83438e-11	8197106	10.7269	10.7038	10.842	10.8251	10.2787	10.3325	10.4465	10.4192
PAS_chr1-4_0523	465.759	0.400985	0.079608	5.03699	4.72907e-07	1.86062e-06	8197107	9.27051	9.27268	9.37258	9.27971	9.54139	9.5736	9.52841	9.65644
PAS_chr1-4_0524	1562.13	0.802588	0.0650642	12.3353	5.84613e-35	1.33929e-33	8197108	10.4594	10.4965	10.3049	10.4595	11.1825	11.1331	11.1054	11.0747
PAS_chr1-4_0525	395.894	-0.706526	0.101508	-6.96032	3.3951e-12	2.36671e-11	8197109	9.51268	9.56027	9.53409	9.38439	8.90631	8.99593	9.12481	9.08865
PAS_chr1-4_0526	11823.4	-0.485754	0.0925807	-5.24681	1.54754e-07	6.5133e-07	8197110	13.7439	13.6935	13.8342	13.8355	13.0913	13.1563	13.4661	13.4572
PAS_chr1-4_0686	937.012	-0.124466	0.0683215	-1.82176	0.0684909	0.104162	8197111	10.2584	10.3047	10.2325	10.2091	10.0405	10.1685	10.1771	10.2075
PAS_chr1-4_0527	1890.52	-0.47433	0.0817288	-5.8037	6.48659e-09	3.24974e-08	8197430	11.1987	11.2025	11.2837	11.3338	10.6791	10.7861	10.9951	10.8683
PAS_chr1-4_0528	1756.97	-0.129749	0.0571085	-2.27196	0.0230887	0.0397971	8197112	11.0803	10.9753	11.0043	11.0309	10.9151	10.9466	10.8267	10.9513
PAS_chr1-4_0529	2536.94	-0.249587	0.0805462	-3.09868	0.00194386	0.00428005	8197113	11.3914	11.4517	11.7076	11.6363	11.3307	11.2731	11.3735	11.3244
PAS_chr1-4_0530	3372.42	0.0135453	0.0552587	0.245126	0.806359	0.844566	8197661	11.8439	11.7655	11.8345	11.8182	11.7372	11.8282	11.832	11.915
PAS_chr1-4_0531	194.509	0.222573	0.156239	1.42456	0.154284	0.211069	8197662	8.73285	8.53694	8.40066	8.74678	8.73613	8.71433	8.62632	8.86299
PAS_chr1-4_0532	2438.56	-0.0776502	0.0606324	-1.28067	0.200309	0.264282	8197663	11.3495	11.4079	11.5	11.4443	11.3428	11.3248	11.3002	11.4518
PAS_chr1-4_0533	1592.26	-0.575964	0.0811684	-7.09592	1.28496e-12	9.26497e-12	8197664	10.9799	10.9271	11.1885	11.1705	10.6402	10.567	10.4926	10.5895
PAS_chr1-4_0534	787.925	0.225914	0.06707	3.36834	0.000756224	0.00179022	8197665	9.86352	10.0023	9.89556	9.89637	10.1314	10.0633	10.1117	10.0372
PAS_chr1-4_0535	776.3	-0.0210375	0.0769077	-0.273542	0.784436	0.824254	8197666	9.95633	10.0977	9.91465	10.011	10.0658	9.94198	9.89766	9.99691
PAS_chr1-4_0687	1101.38	-0.451213	0.0762531	-5.9173	3.27262e-09	1.71812e-08	8197667	10.6634	10.5934	10.4117	10.5822	10.2095	10.2453	10.2022	10.1159
PAS_chr1-4_0536	1388.76	-0.426092	0.079265	-5.37553	7.63576e-08	3.35229e-07	8197431	10.9958	10.8945	10.7342	10.7378	10.4602	10.4307	10.5251	10.4965
PAS_chr1-4_0537	2922.98	-0.498536	0.0540451	-9.22445	2.85033e-20	3.30245e-19	8197668	11.9099	11.8453	11.8219	11.793	11.3377	11.3334	11.4232	11.4334
PAS_chr1-4_0688	1789.17	-0.286768	0.0844147	-3.39714	0.000680943	0.00162498	8197669	11.244	11.005	11.0668	11.119	10.9449	10.9503	10.8404	10.6889
PAS_chr1-4_0538	16990.7	-2.74102	0.245211	-11.1782	5.21123e-29	9.51616e-28	8197432	15.0634	15.115	14.5934	14.5984	12.4757	12.493	11.7917	11.8468
PAS_chr1-4_0539	2157.19	-0.505929	0.108289	-4.67202	2.98252e-06	1.05266e-05	8197670	11.5136	11.6072	11.3019	11.3192	11.121	11.1453	10.8051	10.839
PAS_chr1-4_0540	1270.11	-0.334004	0.0809585	-4.12562	3.69735e-05	0.000111053	8197671	10.7423	10.846	10.6124	10.5802	10.3286	10.4716	10.4009	10.4523
PAS_chr1-4_0541	1556.01	-0.321459	0.0634372	-5.06737	4.03359e-07	1.60579e-06	8197672	10.8527	10.9834	10.9638	10.9829	10.6219	10.7641	10.6288	10.6592
PAS_chr1-4_0542	450.754	-0.0123072	0.0956136	-0.128718	0.897581	0.920034	8197673	9.35619	9.6099	9.36745	9.33248	9.39592	9.37156	9.44706	9.39693
PAS_chr1-4_0543	748.11	0.042387	0.0759736	0.557917	0.576901	0.641567	8197674	9.94843	9.9533	9.8183	9.98657	9.98258	9.96077	9.87239	10.0304
PAS_chr1-4_0544	2489.91	0.129323	0.0551799	2.34367	0.0190951	0.0334048	8197675	11.3665	11.4492	11.3239	11.2983	11.5194	11.4586	11.4347	11.4869
PAS_chr1-4_0545	1544.8	0.122441	0.0647118	1.8921	0.0584779	0.0904908	8197676	10.688	10.7599	10.6781	10.8658	10.8473	10.8896	10.8426	10.8584
PAS_chr1-4_0689	349.996	0.467285	0.112056	4.17009	3.04479e-05	9.29483e-05	8197677	9.12479	9.02356	8.93284	8.96575	9.37164	9.44955	9.18094	9.22222
PAS_chr1-4_0546	18471.2	-0.0841171	0.0623677	-1.34873	0.177424	0.237951	8197433	14.1038	14.2155	14.3135	14.2919	14.1477	14.1451	14.2337	14.0714
PAS_chr1-4_0547	378.328	-0.104033	0.104765	-0.993018	0.320701	0.392696	8197678	9.34884	9.237	9.33624	9.1877	9.19455	9.04097	9.30935	9.26388
PAS_chr1-4_0548	946.425	-0.430006	0.0636008	-6.76101	1.37033e-11	9.02803e-11	8197679	10.3719	10.3358	10.4464	10.3445	9.99461	10.0702	10.068	9.98557
PAS_chr1-4_0549	625.509	-0.230666	0.0849461	-2.71544	0.00661875	0.0130205	8197680	9.7274	9.92448	9.7997	9.87065	9.68332	9.7711	9.58685	9.59935
PAS_chr1-4_0550	981.448	0.184645	0.0687219	2.68685	0.00721302	0.0140687	8197681	10.2341	10.0891	10.1314	10.2418	10.3315	10.3983	10.3182	10.2751
PAS_chr1-4_0551	8461.55	0.0622067	0.0476042	1.30675	0.191299	0.253923	8197682	13.0695	13.134	13.0215	13.0081	13.1655	13.1181	13.1045	13.0848
PAS_chr1-4_0552	1568.56	0.09956	0.0720838	1.38117	0.167227	0.22614	8197683	10.8325	10.6953	10.8149	10.7768	10.8387	10.7449	10.8828	10.9932
PAS_chr1-4_0553	566.202	-0.202133	0.075093	-2.69176	0.00710753	0.0138737	8197684	9.75681	9.61294	9.74039	9.7424	9.56283	9.50002	9.61063	9.60685
PAS_chr1-4_0554	46.0488	-0.252382	0.201306	-1.25372	0.209944	0.274907	8197685	7.86368	7.86523	7.89922	7.89532	7.81343	7.78278	7.74315	7.89106
PAS_chr1-4_0555	3066.69	-0.711533	0.0796754	-8.93039	4.24495e-19	4.60097e-18	8197686	11.9745	12.1215	11.9211	11.9215	11.4401	11.4203	11.2195	11.2203
PAS_chr1-4_0556	587.167	-0.506924	0.0923299	-5.49036	4.01117e-08	1.82293e-07	8197687	9.77667	9.72104	9.87797	10.0147	9.50091	9.48428	9.51097	9.46089
PAS_chr1-4_0557	946.471	-0.187738	0.0640152	-2.93271	0.00336017	0.00701281	8197688	10.2263	10.2557	10.3333	10.3223	10.1084	10.2098	10.1129	10.1172
PAS_chr1-4_0558	463.223	-0.640032	0.0948862	-6.74526	1.52755e-11	1.00115e-10	8197689	9.48856	9.66659	9.6348	9.75216	9.13957	9.2672	9.19337	9.21723
PAS_chr1-4_0559	977.908	0.256412	0.0967225	2.651	0.00802528	0.0154557	8197690	10.2172	10.312	10.0383	9.9955	10.3399	10.3093	10.4693	10.2693
PAS_chr1-4_0560	3496.59	-0.20374	0.113133	-1.80089	0.0717205	0.10855	8197691	11.8925	11.8095	12.0409	12.0919	11.5773	11.5549	11.9936	11.9142
PAS_chr1-4_0561	43117.9	-0.47016	0.103857	-4.527	5.98265e-06	2.02502e-05	8197692	15.5191	15.5309	15.7039	15.7116	14.9219	14.9624	15.3365	15.3336
PAS_chr1-4_0562	3775.36	-0.607497	0.0524706	-11.5779	5.33674e-31	1.05067e-29	8197693	12.1447	12.2079	12.2899	12.2785	11.6752	11.6629	11.6862	11.6262
PAS_chr1-4_0563	602.029	0.427222	0.0925837	4.61445	3.94142e-06	1.37187e-05	8197694	9.51268	9.50547	9.53181	9.61181	9.97167	9.94952	9.717	9.78056
PAS_chr1-4_0564	370.618	0.437336	0.106748	4.09689	4.18737e-05	0.00012473	8197695	8.93054	9.22082	9.03947	9.09741	9.4033	9.44955	9.29797	9.26629
PAS_chr1-4_0565	690.338	0.00863821	0.0872748	0.0989771	0.921156	0.938398	8197696	9.8173	9.86246	9.91981	9.81436	9.96068	9.92676	9.69331	9.84184
PAS_chr1-4_0566	600.963	0.0214981	0.1063	0.202239	0.83973	0.874248	8197697	9.70304	9.61598	9.75401	9.71907	9.92716	9.72763	9.57014	9.60872
PAS_chr1-4_0567	3115.21	0.301465	0.0511443	5.8944	3.76056e-09	1.95394e-08	8197698	11.5715	11.4764	11.642	11.5808	11.8386	11.8532	11.8639	11.8441
PAS_chr1-4_0568	288.698	-0.172388	0.131089	-1.31505	0.188495	0.25106	8197699	9.20652	9.02828	8.94711	9.00034	9.06088	9.02613	8.92189	8.74917
PAS_chr1-4_0569	23724.6	-0.355349	0.0667454	-5.32395	1.01536e-07	4.39263e-07	8197700	14.7052	14.6112	14.7556	14.78	14.2597	14.2772	14.4475	14.4562
PAS_chr1-4_0570	158103	0.486775	0.251866	1.93268	0.0532762	0.0832111	8197701	16.6784	16.7242	17.2544	17.2718	17.11	17.1186	17.7738	17.8191
PAS_chr1-4_0690	1047.32	0.436583	0.154188	2.8315	0.00463302	0.00942691	8197702	9.96418	9.93174	10.253	10.3651	10.247	10.2635	10.7466	10.6724
PAS_chr1-4_0571	4830.34	0.102079	0.0553982	1.84264	0.0653816	0.0999161	8197434	12.1962	12.2792	12.34	12.2284	12.4142	12.3928	12.3405	12.2829
PAS_chr1-4_0572	376.681	-0.0140076	0.110411	-0.126868	0.899045	0.921348	8197703	9.23623	9.4518	9.10697	9.17286	9.29406	9.15392	9.25382	9.21222
PAS_chr1-4_0573	3092.64	0.243652	0.0846965	2.87677	0.00401774	0.00826506	8197704	11.7351	11.7036	11.4428	11.4531	11.8314	11.8586	11.8464	11.7164
PAS_chr1-4_0703	895.883	0.381257	0.0887497	4.29587	1.74013e-05	5.49859e-05	8197705	10.1447	10.0023	9.92153	9.88357	10.4129	10.2346	10.2489	10.2635
PAS_chr1-4_0575	1968.48	-0.497594	0.0699669	-7.11185	1.14497e-12	8.26742e-12	8197446	11.4199	11.2113	11.3226	11.308	10.7863	10.8242	10.9453	10.9398
PAS_chr1-4_0576	2075.37	0.596843	0.0872024	6.84434	7.68282e-12	5.12188e-11	8197706	10.9737	10.9543	10.7515	10.873	11.327	11.2967	11.4536	11.5962
PAS_chr1-4_0577	427.965	0.359746	0.0884631	4.06662	4.76995e-05	0.000140779	8197707	9.20652	9.22082	9.30429	9.20504	9.39592	9.479	9.4306	9.59369
PAS_chr1-4_0578	451.228	0.483909	0.0857212	5.64514	1.65046e-08	7.89213e-08	8197708	9.1677	9.38516	9.20643	9.19973	9.59036	9.59322	9.51487	9.55927
PAS_chr1-4_0579	1568.87	0.390006	0.0532268	7.32726	2.34914e-13	1.77262e-12	8197709	10.688	10.5858	10.6333	10.6681	10.9907	10.9987	11.0092	10.9434
PAS_chr1-4_0580	327.126	0.065067	0.0898085	0.724508	0.468754	0.542273	8197710	9.08343	9.18369	9.06561	9.02948	9.13733	9.1873	9.08778	9.08865
PAS_chr1-4_0581	143.282	0.216761	0.121432	1.78504	0.0742552	0.111682	8197711	8.45644	8.28392	8.41744	8.43998	8.5231	8.4934	8.54148	8.48722
PAS_chr1-4_0582	56.5971	0.0614763	0.199001	0.308925	0.757379	0.802267	8197712	7.93565	8.01946	7.77504	7.95853	7.8882	7.89809	8.01577	7.97091
PAS_chr1-4_0583	2.92126	-1.57735	0.860913	-1.83218	0.0669242	0.102057	8197713	7.25452	7.3142	7.12674	7.29503	7.15567	7.13461	7.11568	7.16995
PAS_chr1-4_0584	1093.41	0.150748	0.0918949	1.64044	0.100913	0.146361	8197714	10.3974	10.4201	10.2104	10.2424	10.495	10.5755	10.2806	10.4055
PAS_chr1-4_0585	2090.48	0.160139	0.0894714	1.78983	0.0734808	0.110783	8197715	11.2137	11.2172	11.0241	11.0035	11.3622	11.374	11.1079	11.1785
PAS_chr1-4_0586	283198	-0.320348	0.0656019	-4.88321	1.04373e-06	3.94037e-06	8197716	18.3728	18.2336	18.2556	18.1871	17.8296	17.8855	18.0059	18.044
PAS_chr1-4_0587	2997.93	0.075728	0.0537391	1.40918	0.158783	0.216346	8197717	11.6952	11.6655	11.5543	11.6016	11.7112	11.6679	11.6672	11.7482
PAS_chr1-4_0691	12252.9	-0.155737	0.0741552	-2.10014	0.0357161	0.0587689	8197718	13.7269	13.6891	13.639	13.6822	13.394	13.4065	13.6656	13.6396
PAS_chr1-4_0588	26972.9	-0.610402	0.0619865	-9.84733	7.03858e-23	9.53614e-22	8197435	15.0663	14.9333	15.0328	14.9784	14.3336	14.2949	14.4499	14.5073
PAS_chr1-4_0589	19608.8	-0.392527	0.0522659	-7.51018	5.90443e-14	4.68635e-13	8197719	14.4612	14.361	14.5451	14.4605	14.0938	14.1143	14.0415	14.0336
PAS_chr1-4_0590	4485.05	-0.0390239	0.0511938	-0.762279	0.445894	0.519128	8197720	12.2748	12.2674	12.2003	12.1692	12.2163	12.1302	12.2419	12.1691
PAS_chr1-4_0591	920.909	-0.0439211	0.0983186	-0.446723	0.655075	0.71293	8197721	10.1475	10.3556	10.1299	10.1565	10.2981	10.2574	10.0496	10.0235
PAS_chr1-4_0692	2820.15	-0.114314	0.0532431	-2.14701	0.0317922	0.053022	8197722	11.5911	11.679	11.6245	11.6463	11.5021	11.4984	11.4954	11.6194
PAS_chr1-4_0592	3535.3	-0.170774	0.0473783	-3.60449	0.000312771	0.000801405	8197436	11.9055	11.9696	12.0099	11.969	11.7834	11.7706	11.8145	11.8464
PAS_chr1-4_0593	4355.25	-0.346972	0.108742	-3.19076	0.00141897	0.00320412	8197723	12.2405	12.2123	12.3863	12.4436	11.8158	11.7664	12.1385	12.2113
PAS_chr1-4_0594	2915.46	0.00275225	0.0503019	0.0547145	0.956366	0.96489	8197724	11.6675	11.574	11.6543	11.6078	11.5828	11.5987	11.6718	11.6617
PAS_chr1-4_0595	1529.74	0.0553389	0.0880602	0.628421	0.529728	0.599692	8197725	10.547	10.7693	10.8186	10.9144	10.7925	10.7673	10.8244	10.8858
PAS_chr1-4_0596	3231.26	0.105408	0.0494773	2.13043	0.0331362	0.0548282	8197726	11.7292	11.6526	11.7154	11.759	11.7816	11.7743	11.8482	11.851
PAS_chr1-4_0597	3443.2	0.197231	0.0531467	3.71106	0.00020639	0.000547765	8197727	11.7141	11.6811	11.8228	11.7968	11.9266	11.9152	11.9912	11.9274
PAS_chr1-4_0598	9020.07	0.0849936	0.0407228	2.08712	0.0368769	0.0603617	8197728	13.1327	13.1869	13.138	13.0901	13.2313	13.2165	13.2348	13.1932
PAS_chr1-4_0599	637.928	-0.126908	0.142923	-0.887946	0.37457	0.447884	8197729	10.0566	9.97453	9.56775	9.61083	9.81197	9.78388	9.55322	9.72162
PAS_chr1-4_0600	1664.37	0.271648	0.0657352	4.13245	3.58915e-05	0.000108125	8197730	10.8051	10.8561	10.6931	10.7483	10.9883	11.0058	11.1098	10.9405
PAS_chr1-4_0601	5805.38	-0.557863	0.0584355	-9.54665	1.33956e-21	1.70921e-20	8197731	12.7968	12.918	12.7244	12.7832	12.2562	12.2319	12.2461	12.3508
PAS_chr1-4_0602	1985.61	-0.0958285	0.118171	-0.810933	0.417404	0.491178	8197732	11.3636	11.3316	11.0123	10.9089	11.1964	11.1813	10.9683	10.9571
PAS_chr1-4_0603	2185.89	0.0758266	0.0700075	1.08312	0.278755	0.348616	8197733	11.3406	11.1369	11.1758	11.1937	11.1767	11.2642	11.3498	11.335
PAS_chr1-4_0604	3392.36	0.0670087	0.0892744	0.750593	0.452898	0.526188	8197734	11.6765	11.6562	11.9408	11.898	11.7741	11.75	11.9263	11.984
PAS_chr1-4_0605	408.64	0.1745	0.086089	2.02698	0.0426649	0.0685182	8197735	9.30899	9.17107	9.31235	9.22606	9.41795	9.43868	9.31388	9.32286
PAS_chr1-4_0606	654.478	0.145061	0.0733383	1.97797	0.0479326	0.0759209	8197736	9.7087	9.75709	9.7694	9.73973	9.92716	9.87414	9.85275	9.7455
PAS_chr1-4_0607	761.341	0.313562	0.0769812	4.07323	4.63666e-05	0.00013698	8197737	9.83631	9.9533	9.84936	9.72449	10.0995	10.0616	10.1167	10.029
PAS_chr1-4_0608	7430.39	0.284985	0.0656865	4.33857	1.43415e-05	4.58637e-05	8197738	12.847	12.8524	12.6654	12.678	12.9897	12.9756	13.1097	13.0736
PAS_chr1-4_0609	647.284	0.159814	0.0981045	1.62902	0.103309	0.149405	8197739	9.55335	9.82388	9.833	9.68331	9.80513	9.73644	9.87987	9.94223
PAS_chr1-4_0610	175.664	0.554156	0.136394	4.06292	4.84626e-05	0.000142754	8197818	8.38885	8.51553	8.48211	8.43749	8.89276	8.69499	8.72709	8.58262
PAS_chr1-4_0611	1842.4	0.613766	0.0644448	9.5239	1.66805e-21	2.10174e-20	8197819	10.6946	10.8166	10.6721	10.7457	11.2259	11.1915	11.316	11.3536
PAS_chr1-4_0612	1604.99	-0.309506	0.0651349	-4.75177	2.01643e-06	7.30612e-06	8197820	10.8586	11.0419	10.9522	11.0655	10.7305	10.7135	10.7139	10.6941
PAS_chr1-4_0613	1856.23	0.839641	0.0863287	9.72609	2.33395e-22	3.08084e-21	8197821	10.5645	10.776	10.5837	10.5555	11.471	11.454	11.2837	11.2131
PAS_chr1-4_0614	487.963	0.662959	0.125661	5.27576	1.3221e-07	5.62788e-07	8197822	9.26006	9.3413	9.11944	9.23903	9.8296	9.88403	9.54564	9.50796
PAS_chr1-4_0615	15163.1	-0.61857	0.0581097	-10.6449	1.84265e-26	3.07516e-25	8197823	14.1295	14.1658	14.232	14.2081	13.6181	13.6273	13.4368	13.6148
PAS_chr1-4_0616	1851.09	0.216803	0.0632848	3.42584	0.000612913	0.00147591	8197824	11.0398	10.9139	10.8973	10.885	11.0522	11.163	11.106	11.1847
PAS_chr1-4_0617	2872.61	-0.0974598	0.062229	-1.56615	0.117314	0.166977	8197825	11.6599	11.5695	11.6829	11.691	11.4816	11.531	11.5554	11.6779
PAS_chr1-4_0618	2296.07	0.305175	0.0655905	4.65273	3.27569e-06	1.15129e-05	8197826	11.053	11.1451	11.2605	11.2064	11.5004	11.3629	11.4751	11.435
PAS_chr1-4_0619	4571.39	-0.0362022	0.0661847	-0.546987	0.584388	0.648462	8197827	12.1704	12.3327	12.2817	12.2216	12.2772	12.3003	12.1988	12.0859
PAS_chr1-4_0620	1036.68	-0.0684271	0.0697119	-0.981571	0.326311	0.398193	8197828	10.4192	10.2403	10.3624	10.3606	10.3677	10.2438	10.3215	10.2328
PAS_chr1-4_0696	920.673	0.266553	0.0756849	3.52188	0.000428498	0.00106701	8197829	10.135	10.1378	9.90947	10.0874	10.2669	10.305	10.242	10.3207
PAS_chr1-4_0621	270.114	0.516923	0.0938452	5.50826	3.62407e-08	1.65747e-07	8197440	8.83565	8.84045	8.73064	8.72954	9.09153	9.06292	9.09581	9.0692
PAS_chr1-4_0622	1332.39	0.394779	0.0604018	6.53589	6.32326e-11	3.91033e-10	8197830	10.4394	10.4455	10.3861	10.4985	10.7454	10.8612	10.7434	10.7745
PAS_chr1-4_0623	1728.77	-0.315293	0.0588965	-5.35333	8.63503e-08	3.76801e-07	8197831	11.0251	11.0062	11.1737	11.1024	10.7959	10.8322	10.7896	10.7964
PAS_chr1-4_0624	603.745	0.239728	0.106871	2.24315	0.0248873	0.0425337	8197832	9.65298	9.64894	9.60276	9.58013	9.90819	9.93058	9.76645	9.5515
PAS_chr1-4_0625	520.808	0.0181365	0.078408	0.231309	0.817075	0.854369	8197833	9.54277	9.49225	9.65158	9.51447	9.60471	9.57113	9.49724	9.58041
PAS_chr1-4_0626	420.677	0.0419061	0.083842	0.499823	0.6172	0.678745	8197834	9.44358	9.28824	9.28529	9.30082	9.40698	9.31891	9.34953	9.35479
PAS_chr1-4_0627	844.549	0.0871547	0.0815173	1.06916	0.285	0.355368	8197835	10.0625	10.1062	10.0224	10.0029	10.0405	9.99579	10.1577	10.2494
PAS_chr1-4_0628	1401.65	0.156177	0.0729462	2.14099	0.0322746	0.0537732	8197836	10.7558	10.5782	10.4872	10.6293	10.7362	10.7069	10.7698	10.7883
PAS_chr1-4_0629	1739.58	-0.0392733	0.0742576	-0.528879	0.596889	0.660299	8197837	10.9753	11.0811	10.8669	10.9598	10.9032	11.0747	10.8614	10.903
PAS_chr1-4_0630	399.199	0.256319	0.132344	1.93676	0.0527753	0.0825535	8197838	9.32907	9.21675	9.17708	9.09453	9.45741	9.57113	9.1455	9.29015
PAS_chr1-4_0704	265.856	-0.39237	0.130052	-3.01702	0.00255273	0.00547478	8197839	9.11017	8.77291	9.09754	9.12446	8.87077	8.72863	8.87836	8.75996
PAS_chr1-4_0631	4010.11	-0.099715	0.0723471	-1.37829	0.168115	0.227219	8197447	11.9931	12.0424	12.2128	12.1526	11.9322	11.9317	12.12	12.0448
PAS_chr1-4_0632	3237.26	-0.255077	0.0467856	-5.45204	4.97955e-08	2.2388e-07	8197840	11.8355	11.9184	11.8886	11.8823	11.6586	11.6853	11.6362	11.5952
PAS_chr1-4_0633	425.03	-0.602134	0.120681	-4.98947	6.05437e-07	2.35994e-06	8197841	9.35862	9.50218	9.61353	9.66555	8.99978	9.06292	9.21788	9.25904
PAS_chr1-4_0634	2095.57	-0.292683	0.073589	-3.97726	6.97131e-05	0.00019986	8197842	11.1987	11.2433	11.4083	11.411	10.9805	11.028	11.0871	11.1317
PAS_chr1-4_0635	1196.52	0.0287627	0.0562822	0.511045	0.60932	0.671985	8197843	10.4932	10.4081	10.4975	10.5103	10.4933	10.4742	10.5345	10.5172
PAS_chr1-4_0636	167.525	0.43619	0.137081	3.18198	0.00146273	0.00329409	8197844	8.62481	8.34456	8.36047	8.4523	8.71741	8.67037	8.58266	8.71246
PAS_chr1-4_0637	489.501	0.0315826	0.0879532	0.359084	0.719532	0.769007	8197845	9.54701	9.40302	9.48315	9.49436	9.63608	9.49741	9.44706	9.43567
PAS_chr1-4_0638	1169.03	0.179603	0.0698281	2.57207	0.0101091	0.0190253	8197846	10.3719	10.4455	10.3384	10.3889	10.5916	10.6265	10.4264	10.4916
PAS_chr1-4_0639	1636.8	-0.32288	0.0555002	-5.81763	5.96867e-09	3.01122e-08	8197847	10.9783	10.9684	11.0798	11.0187	10.6879	10.7135	10.7762	10.7457
PAS_chr1-4_0640	3223.32	0.0719846	0.0629872	1.14285	0.253103	0.32132	8197848	11.758	11.8037	11.6436	11.7043	11.6993	11.7585	11.8385	11.8754
PAS_chr1-4_0641	2808.4	-0.128589	0.063306	-2.03124	0.0422309	0.0679144	8197849	11.487	11.6497	11.6939	11.7025	11.5071	11.4908	11.5182	11.5552
PAS_chr1-4_0642	1112.52	0.343413	0.065815	5.21785	1.81016e-07	7.55119e-07	8197850	10.1801	10.3322	10.2665	10.2418	10.4696	10.5264	10.5373	10.6143
PAS_chr1-4_0643	187.041	0.375337	0.107616	3.48775	0.000487107	0.00119787	8197851	8.56224	8.56486	8.47686	8.57525	8.72368	8.72863	8.80338	8.70873
PAS_chr1-4_0644	3388.51	-0.122165	0.061312	-1.99251	0.0463156	0.073684	8197852	11.8155	11.7952	12.0051	11.9119	11.7854	11.7951	11.7768	11.7282
PAS_chr1-4_0701	667.832	0.562187	0.0759173	7.40526	1.30897e-13	1.00874e-12	8197853	9.52781	9.66367	9.57438	9.61181	9.97046	9.93058	10.0861	10.0644
PAS_chr1-4_0645	1482.27	0.1892	0.0784125	2.41289	0.0158268	0.0282661	8197445	10.5747	10.6554	10.661	10.7781	10.7198	10.7725	10.9011	10.9339
PAS_chr1-4_0646	4926.44	0.105489	0.058382	1.80687	0.0707824	0.107356	8197854	12.2797	12.3228	12.2659	12.28	12.3043	12.3058	12.4637	12.466
PAS_chr1-4_0647	1190.33	0.199845	0.082636	2.41837	0.01559	0.0278729	8197855	10.4112	10.4505	10.3269	10.4073	10.4455	10.4598	10.7114	10.6288
PAS_chr1-4_0648	2398.03	-0.0460344	0.0638473	-0.721008	0.470904	0.544293	8197856	11.328	11.3235	11.4369	11.4643	11.2734	11.3032	11.4014	11.4153
PAS_chr1-4_0649	4812.57	0.302614	0.0572805	5.28301	1.27079e-07	5.4278e-07	8197857	12.1324	12.0905	12.2083	12.1845	12.4007	12.3559	12.4915	12.5176
PAS_chr1-4_0650	3395.19	-0.0477776	0.0482881	-0.989428	0.322454	0.394458	8197858	11.8498	11.803	11.8665	11.891	11.7554	11.8216	11.8026	11.8595
PAS_chr1-4_0651	1609.1	0.129873	0.0724718	1.79205	0.0731255	0.110411	8197859	10.835	10.7135	10.7929	10.8448	10.8188	11.0138	10.9883	10.8242
PAS_c121_0002	847.941	0.459986	0.0846214	5.43582	5.45457e-08	2.44148e-07	8197860	9.82251	9.84202	9.92496	9.97156	10.1529	10.2191	10.4061	10.2411
PAS_c121_0003	1314.14	0.74774	0.0818935	9.13063	6.81007e-20	7.71298e-19	8197502	10.3459	10.2935	10.1693	10.2116	10.9057	10.7255	10.8865	11.0099
PAS_c121_0004	4563.5	0.268878	0.0563324	4.77306	1.81447e-06	6.62197e-06	8197503	12.0312	12.1802	12.0961	12.0908	12.2948	12.3301	12.4442	12.3448
PAS_c121_0018	838.507	0.113674	0.0680438	1.6706	0.0948003	0.138813	8197504	10.0957	9.9792	10.054	9.98433	10.0951	10.0511	10.1807	10.139
PAS_c121_0005	1535.5	0.113313	0.0715091	1.5846	0.113057	0.161739	8197518	10.7763	10.7464	10.6781	10.7879	10.9564	10.9031	10.7809	10.7365
PAS_c121_0006	440.575	-0.0872049	0.0800374	-1.08955	0.275911	0.345488	8197505	9.439	9.42763	9.46892	9.35159	9.38477	9.28262	9.38427	9.37047
PAS_c121_0007	2299.95	0.00330295	0.0720402	0.0458487	0.963431	0.969941	8197506	11.1479	11.3994	11.3598	11.3349	11.2259	11.3747	11.3424	11.3189
PAS_c121_0008	2550.13	-0.440589	0.0557928	-7.89687	2.85992e-15	2.47239e-14	8197507	11.572	11.6359	11.6543	11.6822	11.16	11.2981	11.268	11.2167
PAS_c121_0009	1043.66	0.436056	0.094562	4.61133	4.00105e-06	1.38975e-05	8197508	10.1028	10.3502	10.0894	10.0007	10.3986	10.4559	10.5751	10.5337
PAS_c121_0010	883.344	0.498953	0.0921783	5.41291	6.20079e-08	2.75348e-07	8197509	9.83631	10.0363	9.92324	9.88999	10.1836	10.2315	10.3559	10.4756
PAS_c121_0011	278.922	0.185672	0.120771	1.53739	0.124198	0.174849	8197510	8.92715	8.91486	8.78034	9.00034	8.85121	9.13004	9.05518	9.05229
PAS_c121_0012	1241.69	0.0734742	0.0553413	1.32766	0.184291	0.245852	8197511	10.4813	10.5644	10.4745	10.5016	10.5299	10.5743	10.6004	10.5595
PAS_c121_0019	611.43	0.0501798	0.0821554	0.610792	0.541338	0.610282	8197512	9.85168	9.63705	9.60708	9.71363	9.74771	9.74082	9.7287	9.76398
PAS_c121_0013	888.784	-0.367579	0.0664904	-5.5283	3.23349e-08	1.49101e-07	8197519	10.3387	10.2614	10.2462	10.2677	10.0417	10.0406	9.93113	9.93044
PAS_c121_0014	865.539	0.106291	0.0786985	1.3506	0.176822	0.237333	8197513	10.1529	9.89009	10.0509	10.1465	10.171	10.1458	10.1466	10.1555
PAS_c121_0015	1397.15	0.222754	0.0746355	2.98456	0.00283983	0.00604169	8197514	10.6509	10.6925	10.4952	10.4896	10.8141	10.678	10.773	10.8139
PAS_c121_0016	50.6924	0.490955	0.237195	2.06984	0.0384675	0.0627228	8197515	7.97764	7.74257	7.69137	7.79742	8.08441	7.8873	7.95764	7.88263
PAS_c121_0017	5053.8	-0.0869261	0.0581131	-1.49581	0.134704	0.187706	8197516	12.5004	12.4447	12.3466	12.3594	12.359	12.3985	12.3014	12.2611
PAS_FragB_0071	1488.28	-0.0300487	0.0572783	-0.524609	0.599855	0.662562	8197517	10.8094	10.7546	10.7439	10.7781	10.7719	10.7715	10.6566	10.7835
PAS_FragB_0002	2431.41	0.0252331	0.0702809	0.359032	0.719571	0.769007	8196512	11.3328	11.3135	11.3986	11.4521	11.4518	11.4984	11.3823	11.2574
PAS_FragB_0003	843.933	-0.153329	0.111456	-1.37568	0.168919	0.228245	8197448	10.033	9.89506	10.2611	10.3211	10.0839	10.0754	9.98058	9.94369
PAS_FragB_0004	421.501	0.0178287	0.0893539	0.199529	0.841849	0.876093	8197449	9.31907	9.24101	9.38279	9.40506	9.43063	9.28262	9.40341	9.29488
PAS_FragB_0005	3112.86	-0.302728	0.0475797	-6.36256	1.98425e-10	1.16421e-09	8197450	11.8202	11.8906	11.8345	11.8501	11.6204	11.5761	11.5545	11.5178
PAS_FragB_0006	2853.91	-0.141572	0.0515281	-2.74748	0.00600558	0.0119166	8197451	11.668	11.5907	11.6889	11.6996	11.4938	11.4952	11.5723	11.5711
PAS_FragB_0007	3968.43	-0.17891	0.0752092	-2.37882	0.0173679	0.0307462	8197452	12.1535	12.1504	12.0905	12.1019	12.0447	12.0921	11.8764	11.7901
PAS_FragB_0008	940.576	-0.206767	0.0710345	-2.91079	0.00360514	0.0074804	8197453	10.2405	10.323	10.2187	10.3543	10.085	10.2098	10.051	10.1378
PAS_FragB_0009	3238.84	0.428846	0.0792043	5.41443	6.14855e-08	2.73269e-07	8197454	11.6915	11.6012	11.4375	11.4811	11.9812	11.7966	12.0137	12.0104
PAS_FragB_0010	562.782	-0.00897548	0.0838758	-0.107009	0.914782	0.933111	8197455	9.71808	9.7378	9.55214	9.5569	9.64689	9.68276	9.59237	9.60498
PAS_FragB_0011	7076.16	-0.163891	0.0508309	-3.22425	0.00126305	0.00287784	8197456	12.9984	12.8191	12.9308	12.9096	12.7415	12.7732	12.7765	12.7417
PAS_FragB_0012	3501.64	-0.187915	0.0796954	-2.35791	0.0183781	0.0323076	8197457	11.7513	11.9445	12.0837	12.0317	11.7837	11.7675	11.8624	11.7147
PAS_FragB_0072	894.062	0.0921915	0.0682519	1.35076	0.176774	0.237331	8197458	10.1239	10.1789	10.016	10.1203	10.2218	10.1718	10.1117	10.2232
PAS_FragB_0013	1638.08	0.0608341	0.0526932	1.1545	0.248297	0.316414	8196513	10.8652	10.8422	10.887	10.816	10.9139	10.9586	10.8828	10.8653
PAS_FragB_0014	4835.45	-0.129879	0.0510845	-2.54243	0.0110085	0.0204961	8197459	12.4224	12.4405	12.3152	12.3113	12.2304	12.2342	12.2487	12.2809
PAS_FragB_0015	8677.41	0.11329	0.0994121	1.1396	0.254455	0.322532	8197460	13.0931	12.9818	13.0691	13.1251	12.9657	12.9831	13.3654	13.3491
PAS_FragB_0018	81.8629	0.424967	0.174306	2.43805	0.0147669	0.026647	8197461	7.97764	8.05404	7.95467	8.13116	8.1659	8.20999	8.10917	8.30018
PAS_FragB_0019	896.28	0.360601	0.0807765	4.46418	8.03755e-06	2.67388e-05	8197462	10.0957	9.88511	9.94027	10.0529	10.257	10.3692	10.3334	10.1904
PAS_FragB_0020	1253.8	0.367392	0.0720219	5.10112	3.37654e-07	1.36689e-06	8197463	10.3789	10.4737	10.391	10.301	10.7802	10.7363	10.6488	10.5978
PAS_FragB_0073	3840.06	-0.0550622	0.0590781	-0.932023	0.351324	0.424215	8197464	11.971	12.0169	12.1017	12.003	11.9251	11.8864	12.0191	12.0498
PAS_FragB_0022	517.188	-0.130471	0.0825609	-1.5803	0.114038	0.162866	8196514	9.66664	9.59766	9.6006	9.51867	9.48887	9.58099	9.40763	9.52792
PAS_FragB_0023	4675.93	0.39669	0.107754	3.68145	0.000231912	0.000607189	8197465	12.2264	12.2773	11.843	11.8644	12.3619	12.4043	12.42	12.5727
PAS_FragB_0024	6589.67	0.880131	0.0966263	9.10861	8.34411e-20	9.42922e-19	8197466	12.1593	12.1747	12.3594	12.3186	12.9851	12.8761	13.285	13.2233
PAS_FragB_0025	1354.22	-0.0155153	0.0672756	-0.230623	0.817607	0.854748	8197467	10.7113	10.7301	10.5675	10.5866	10.5939	10.5983	10.7065	10.6351
PAS_FragB_0026	355.697	0.296917	0.111926	2.65279	0.00798299	0.0153801	8197468	9.24157	9.04702	9.04606	9.00962	9.33922	9.13004	9.37567	9.24199
PAS_FragB_0027	2012.32	0.275282	0.0545392	5.04741	4.47831e-07	1.76748e-06	8197469	11.0617	10.9532	10.9907	11.0416	11.2354	11.2522	11.3269	11.2251
PAS_FragB_0028	646.586	-0.021341	0.0927247	-0.230154	0.817972	0.85488	8197470	9.87692	9.82649	9.68046	9.78275	9.84701	9.87612	9.7567	9.61617
PAS_FragB_0029	921.455	0.118515	0.0682506	1.73647	0.0824814	0.122627	8197471	10.2263	10.0998	10.0649	10.1352	10.2208	10.271	10.2648	10.1606
PAS_FragB_0030	492.502	0.355827	0.130832	2.71972	0.0065338	0.0128634	8197472	9.53638	9.48225	9.21222	9.22737	9.65914	9.76896	9.42229	9.59935
PAS_FragB_0031	3886.26	-0.114763	0.0573159	-2.00229	0.0452539	0.0722228	8197473	12.1359	11.9892	12.1017	12.0373	11.9151	11.8956	12.0006	12.022
PAS_FragB_0032	451.396	0.158742	0.0845308	1.87792	0.0603915	0.0931374	8197474	9.35862	9.31882	9.44487	9.30819	9.5213	9.52585	9.39281	9.42074
PAS_FragB_0033	253	-0.0843198	0.099603	-0.846559	0.397241	0.470749	8197475	8.98032	8.87289	8.91477	8.8783	8.94349	8.77967	8.84632	8.86299
PAS_FragB_0034	2103.48	-0.0223346	0.0971652	-0.229863	0.818199	0.85488	8197476	11.1855	11.1213	11.2341	11.2885	11.0533	10.9851	11.3344	11.3476
PAS_FragB_0035	551.784	-0.229812	0.0817745	-2.81032	0.00494927	0.0100138	8197477	9.66469	9.66074	9.72268	9.73795	9.45387	9.45765	9.63578	9.57659
PAS_FragB_0036	10378.6	0.0475443	0.0674007	0.705397	0.480563	0.553862	8197478	13.4357	13.1827	13.4396	13.3371	13.3816	13.3353	13.4489	13.4284
PAS_FragB_0037	1404.95	-0.00604705	0.0676804	-0.0893471	0.928806	0.943977	8197479	10.6413	10.6054	10.7496	10.7518	10.7112	10.7662	10.6609	10.6052
PAS_FragB_0038	1364.88	-0.099989	0.086689	-1.15342	0.248737	0.316895	8197480	10.5262	10.6321	10.7429	10.8476	10.5806	10.708	10.5995	10.55
PAS_FragB_0074	10357.4	-0.705349	0.0456922	-15.437	9.2343e-54	3.911e-52	8197481	13.7289	13.6849	13.6318	13.659	12.9458	12.952	13.0305	13.0232
PAS_FragB_0075	18123	-0.0803706	0.233019	-0.34491	0.730162	0.778181	8196515	14.0192	14.0834	14.3591	14.3267	13.6499	13.6419	14.527	14.4411
PAS_FragB_0039	5557.57	0.373684	0.101335	3.68762	0.000226362	0.000594201	8196516	12.2924	12.2172	12.3703	12.371	12.4497	12.4902	12.8338	12.8641
PAS_FragB_0076	201.587	0.400468	0.125955	3.17944	0.00147558	0.00331709	8197482	8.53905	8.68905	8.52322	8.61841	8.66604	8.75674	8.88467	8.89872
PAS_FragB_0040	2118.37	0.277915	0.0750722	3.70197	0.000213931	0.000565991	8196517	11.0789	10.9187	11.1587	11.1393	11.3161	11.2103	11.3911	11.3885
PAS_FragB_0041	2289.38	0.435821	0.103826	4.19762	2.6973e-05	8.30954e-05	8197483	11.0931	10.9982	11.1253	11.1708	11.2812	11.3177	11.6393	11.6869
PAS_FragB_0042	998.281	0.20926	0.107428	1.9479	0.0514263	0.0807693	8197484	10.4226	10.2325	10.0741	9.98955	10.2845	10.341	10.3812	10.4171
PAS_FragB_0043	310.528	-0.28707	0.109413	-2.62372	0.00869755	0.0166044	8197485	9.19555	9.10164	9.18595	9.11172	9.13056	8.89247	8.97572	8.85969
PAS_FragB_0044	1189.18	-0.0350708	0.0718817	-0.487896	0.625624	0.68666	8197486	10.4985	10.4047	10.502	10.5748	10.4975	10.5609	10.4604	10.3605
PAS_FragB_0045	870.598	-0.438092	0.0915467	-4.78545	1.70602e-06	6.25336e-06	8197487	10.2848	10.3394	10.2159	10.2775	10.0794	10.0049	9.76321	9.85908
PAS_FragB_0046	2892.64	-0.685664	0.0540234	-12.692	6.55123e-37	1.61854e-35	8197488	11.8355	11.869	11.9483	11.9366	11.3194	11.2805	11.2026	11.2678
PAS_FragB_0048	2755.8	-0.643017	0.056265	-11.4284	3.01767e-30	5.80499e-29	8197489	11.8121	11.8121	11.8101	11.8361	11.2553	11.2157	11.1241	11.3122
PAS_FragB_0049	2772.68	-0.00484455	0.0514501	-0.0941602	0.924982	0.941419	8197490	11.5623	11.5929	11.5368	11.5616	11.4866	11.5316	11.6148	11.598
PAS_FragB_0050	586.295	-0.11593	0.0701962	-1.65151	0.0986345	0.143468	8197491	9.70304	9.7461	9.72664	9.72088	9.68632	9.58834	9.58685	9.68147
PAS_FragB_0051	908.172	-0.0331661	0.0757369	-0.437913	0.661449	0.718781	8197492	10.2873	10.2422	10.1136	10.0685	10.1497	10.1685	10.118	10.1631
PAS_FragB_0052	181362	-0.317094	0.0381947	-8.30204	1.02337e-16	9.93795e-16	8197493	17.6675	17.6168	17.6088	17.5864	17.3062	17.3279	17.3155	17.2637
PAS_FragB_0053	8639.92	0.392954	0.0426286	9.21808	3.02475e-20	3.4965e-19	8197494	12.8545	12.9219	12.9165	12.9633	13.2878	13.3275	13.2929	13.279
PAS_FragB_0054	1076.85	0.462387	0.0873033	5.29633	1.18153e-07	5.05939e-07	8197495	10.1516	10.3394	10.0288	10.1183	10.4533	10.6288	10.4917	10.5839
PAS_FragB_0055	543.861	0.595064	0.0938058	6.34357	2.24502e-10	1.31111e-09	8197496	9.50177	9.30362	9.25206	9.41075	9.7591	9.81324	9.72703	9.89749
PAS_FragB_0056	770.427	0.08218	0.0718034	1.14451	0.252411	0.320602	8197497	9.82424	9.99544	9.95375	9.99994	9.97411	10.0529	10.004	10.011
PAS_FragB_0057	209.68	0.575265	0.140996	4.08	4.50348e-05	0.00013328	8197498	8.70877	8.4411	8.61997	8.49321	9.00976	8.94128	8.79664	8.75278
PAS_FragB_0058	1618.23	0.110202	0.0749889	1.46958	0.141677	0.195953	8197499	10.7692	10.814	10.8607	10.8147	11.0013	11.0174	10.8449	10.7672
PAS_FragB_0059	640.58	0.404092	0.0825294	4.89635	9.7635e-07	3.69707e-06	8197500	9.51268	9.64003	9.67022	9.64086	10.0266	9.92101	9.8251	9.88989
PAS_FragB_0061	304183	0.289184	0.0877361	3.29606	0.000980501	0.00227729	8197501	18.1643	18.1514	17.9622	17.9655	18.4882	18.488	18.2109	18.1971
PAS_FragB_0062	752.699	0.0964956	0.080934	1.19227	0.233154	0.299769	8196505	9.90825	9.87509	9.94534	9.92709	10.1259	10.0193	9.89471	9.90505
PAS_FragB_0063	1512.72	0.0472311	0.0715351	0.660251	0.509093	0.579586	8196506	10.8051	10.7301	10.7676	10.7321	10.907	10.8572	10.7611	10.6618
PAS_FragB_0064	3695.59	-1.15056	0.0905381	-12.7081	5.33408e-37	1.3375e-35	8196507	12.3389	12.306	12.435	12.453	11.1799	11.1315	11.4307	11.4765
PAS_FragB_0077	3395.84	-0.721786	0.057864	-12.4738	1.03713e-35	2.43123e-34	8196508	12.1803	12.1407	12.129	12.0656	11.4505	11.3545	11.5355	11.4795
PAS_FragB_0065	9270.32	0.163611	0.252116	0.648951	0.51637	0.586546	8196518	13.3753	13.503	12.7364	12.7593	13.5514	13.561	13.0188	12.9292
PAS_FragB_0066	2416.71	0.0623839	0.065519	0.95215	0.341021	0.413757	8196509	11.3683	11.3566	11.3505	11.3297	11.2734	11.383	11.4402	11.5236
PAS_FragB_0067	41381.7	-0.159143	0.106996	-1.48737	0.136916	0.190466	8196510	15.1609	15.2493	15.6193	15.602	15.1517	15.2002	15.403	15.2897
PAS_FragB_0069	1105.71	0.866902	0.0667073	12.9956	1.29585e-38	3.47397e-37	8196511	10.0784	9.91962	9.99667	9.98133	10.7333	10.7767	10.6838	10.6387
PAS_chr2-1_0002	296.647	1.21816	0.401896	3.03104	0.00243712	0.00525367	8198301	8.90317	8.59885	8.36631	8.51428	9.68032	9.65743	8.87836	8.8761
PAS_chr2-1_0003	2.40743	-1.04793	0.935477	-1.12021	0.262625	0.331321	8198122	7.21924	6.99059	7.29457	7.25035	7.22391	6.99059	7.11568	7.16995
PAS_chr2-1_0004	4.78277	-1.31023	0.699269	-1.87371	0.0609702	0.0939724	8198123	7.21924	7.27099	7.47931	7.26606	7.19271	7.19417	7.20711	7.21019
PAS_chr2-1_0005	732.57	0.0885253	0.078156	1.13268	0.257351	0.325564	8198124	9.88358	9.77882	10.0064	9.86984	9.91454	9.90944	9.96242	10.0359
PAS_chr2-1_0006	1146.69	0.0910244	0.086242	1.05545	0.291218	0.361954	8198125	10.5262	10.4455	10.3549	10.2714	10.4004	10.5899	10.5204	10.3864
PAS_chr2-1_0007	913.624	-0.139283	0.0693476	-2.00848	0.0445925	0.0713028	8198126	10.225	10.1274	10.2851	10.2585	10.0498	10.101	10.1927	10.1224
PAS_chr2-1_0008	4479.24	-0.381918	0.0451085	-8.46664	2.52572e-17	2.54592e-16	8198127	12.3362	12.3564	12.409	12.4056	12.0223	11.966	12.0513	12.0214
PAS_chr2-1_0009	6846.38	-0.396452	0.0416926	-9.50895	1.92605e-21	2.41475e-20	8198128	12.9703	13.0256	12.9633	12.9282	12.6089	12.5951	12.5848	12.5664
PAS_chr2-1_0010	1510.71	-0.228065	0.0537523	-4.24288	2.20673e-05	6.88238e-05	8198129	10.8317	10.9319	10.8509	10.8766	10.6356	10.7124	10.6677	10.6863
PAS_chr2-1_0011	531.249	0.684569	0.128325	5.33465	9.57269e-08	4.15201e-07	8198130	9.39705	9.43804	9.2408	9.17421	9.95083	9.92293	9.717	9.56314
PAS_chr2-1_0012	549.041	1.0949	0.0843906	12.9742	1.7148e-38	4.56769e-37	8198131	9.2282	9.20856	9.15312	9.10601	10.0336	9.97931	9.88434	9.86839
PAS_chr2-1_0013	115.664	-0.184367	0.162178	-1.13682	0.255613	0.323772	8198132	8.39952	8.23832	8.30646	8.45963	8.22647	8.14743	8.33479	8.40263
PAS_chr2-1_0014	1289.79	0.310839	0.0678014	4.58455	4.5496e-06	1.57055e-05	8198133	10.3242	10.4786	10.4535	10.515	10.6724	10.661	10.7682	10.7298
PAS_chr2-1_0015	5.93074	0.585225	0.64351	0.909426	0.363125	0.436686	8198134	7.28557	7.3142	7.29457	7.19605	7.44108	7.13461	7.24053	7.39063
PAS_chr2-1_0016	725.569	0.0435538	0.0887471	0.490763	0.623594	0.68488	8198135	9.92446	9.86246	9.83483	9.95027	9.84167	9.83384	9.92392	10.1003
PAS_chr2-1_0017	19289.8	-0.608515	0.0851138	-7.14943	8.71397e-13	6.33743e-12	8198136	14.6404	14.5984	14.426	14.4156	14.029	14.0571	13.7683	13.8158
PAS_chr2-1_0018	474.829	0.0720924	0.0890519	0.809555	0.418196	0.491766	8198137	9.42747	9.40656	9.43513	9.47934	9.59994	9.53604	9.3583	9.45463
PAS_chr2-1_0019	244.418	-0.12373	0.108537	-1.13999	0.254291	0.322422	8198138	9.03447	8.74954	8.87407	8.88512	8.83419	8.84169	8.83326	8.7883
PAS_chr2-1_0020	455.543	-0.128361	0.0812235	-1.58034	0.114029	0.162866	8198139	9.4685	9.51857	9.48315	9.39821	9.29805	9.42497	9.41812	9.35929
PAS_chr2-1_0021	1354.01	-0.268967	0.0619277	-4.34324	1.40397e-05	4.4984e-05	8198140	10.7549	10.7093	10.8177	10.7215	10.4764	10.6054	10.4663	10.5433
PAS_chr2-1_0022	12565.5	-0.303642	0.0603664	-5.02998	4.90525e-07	1.92543e-06	8198141	13.7971	13.6339	13.8556	13.85	13.4644	13.4571	13.5337	13.5024
PAS_chr2-1_0023	8160.49	0.239027	0.0613886	3.89368	9.87368e-05	0.000274936	8198142	12.9136	12.8414	12.9022	13.0075	13.0875	13.064	13.2227	13.2184
PAS_chr2-1_0024	1676.64	0.40065	0.07446	5.38074	7.41813e-08	3.26242e-07	8198143	10.7205	10.7314	10.7158	10.7259	11.0379	10.9155	11.101	11.2203
PAS_chr2-1_0806	1876.57	-0.101782	0.0511787	-1.98877	0.0467268	0.0742209	8198144	11.0874	11.0474	11.1399	11.1075	10.9764	10.976	11.0411	11.0325
PAS_chr2-1_0025	3321.11	-0.185333	0.063025	-2.94062	0.00327551	0.00686705	8198082	11.9353	11.976	11.7927	11.8337	11.7575	11.7664	11.6895	11.6329
PAS_chr2-1_0026	2753.69	0.185111	0.110899	1.66919	0.095079	0.1391	8198145	11.4982	11.3733	11.5252	11.4569	11.4778	11.3531	11.8557	11.7905
PAS_chr2-1_0027	2629.63	-0.654678	0.0557683	-11.7393	8.01912e-32	1.64294e-30	8198146	11.6779	11.7311	11.7996	11.8203	11.1752	11.2072	11.1123	11.1531
PAS_chr2-1_0028	1586.52	-0.112251	0.0685702	-1.63703	0.101624	0.147222	8198147	10.9829	10.9283	10.7929	10.8395	10.8315	10.8322	10.7927	10.6949
PAS_chr2-1_0029	2519.61	0.0609809	0.0617657	0.987293	0.323499	0.395353	8198148	11.2742	11.4401	11.4452	11.4582	11.4081	11.4618	11.5125	11.4655
PAS_chr2-1_0030	3779.43	0.0800617	0.0608132	1.31652	0.188	0.250468	8198149	11.8664	11.8967	11.9875	11.9952	11.9617	12.1257	11.9731	11.991
PAS_chr2-1_0031	1519.86	0.254232	0.0674128	3.77127	0.000162419	0.000438452	8198150	10.7816	10.5949	10.6921	10.6069	10.8301	10.9466	10.8621	10.9244
PAS_chr2-1_0032	3531.83	-0.37712	0.0726965	-5.1876	2.13027e-07	8.80766e-07	8198151	12.1255	12.12	11.9757	11.9735	11.7786	11.7925	11.5975	11.6103
PAS_chr2-1_0033	3754.51	0.259314	0.0530303	4.88992	1.00876e-06	3.81693e-06	8198152	11.9198	11.8516	11.789	11.7999	12.0258	12.0825	12.0908	12.1341
PAS_chr2-1_0034	1485.16	-0.166087	0.0767386	-2.16433	0.0304393	0.0510856	8198153	10.8077	10.7464	10.7882	10.9504	10.6341	10.5851	10.7147	10.7955
PAS_chr2-1_0035	59.3462	-0.587104	0.217816	-2.69542	0.00703009	0.0137485	8198154	8.18194	8.07638	7.87001	8.03608	7.81343	7.7574	7.88704	7.95554
PAS_chr2-1_0036	1682.28	0.164315	0.0678879	2.42039	0.0155039	0.0277386	8198155	10.8602	10.9461	10.702	10.8403	10.9332	11.0253	11.0126	10.9578
PAS_chr2-1_0037	4842.53	0.424567	0.139689	3.03937	0.00237074	0.00513254	8198156	12.3374	12.359	11.8056	11.7898	12.3138	12.4201	12.6514	12.5967
PAS_chr2-1_0038	3546.18	-0.0717908	0.107023	-0.670795	0.502351	0.573725	8198157	11.9091	11.8389	11.9084	12.0302	11.6417	11.6487	12.028	12.0538
PAS_chr2-1_0039	1634.49	-0.0188011	0.0659008	-0.285294	0.775419	0.816571	8198158	10.8016	10.8204	10.9272	10.9781	10.8867	10.8068	10.9248	10.8576
PAS_chr2-1_0040	697.221	-0.123636	0.0750744	-1.64684	0.0995907	0.144776	8198159	9.8935	9.89009	9.88503	9.97683	9.74485	9.82563	9.92392	9.78714
PAS_chr2-1_0041	1020.15	0.76207	0.0932101	8.17583	2.93843e-16	2.73242e-15	8198160	9.74402	9.94854	10.0224	10.0867	10.6064	10.6427	10.554	10.5054
PAS_chr2-1_0042	7211.29	1.92433	0.123876	15.5343	2.0337e-54	8.76057e-53	8198161	11.923	11.8591	11.4113	11.4063	13.6099	13.5848	13.433	13.4008
PAS_chr2-1_0043	1875	1.10079	0.0747342	14.7294	4.1717e-49	1.55744e-47	8198162	10.5979	10.5489	10.4202	10.3805	11.5009	11.4586	11.3482	11.4998
PAS_chr2-1_0044	446.11	0.853892	0.0870987	9.80373	1.08503e-22	1.4544e-21	8198163	9.12479	9.00927	9.1101	9.08003	9.72174	9.634	9.55133	9.72677
PAS_chr2-1_0045	449.82	0.543245	0.0838242	6.48076	9.12626e-11	5.52841e-10	8198164	9.22551	9.249	9.25766	9.13008	9.63608	9.60051	9.50314	9.57468
PAS_chr2-1_0046	2533.05	0.0336669	0.0734756	0.458204	0.646806	0.705912	8198165	11.4405	11.2997	11.4743	11.4803	11.3799	11.3503	11.5309	11.558
PAS_chr2-1_0047	548.965	-0.0795146	0.0949475	-0.837459	0.402335	0.476225	8198166	9.70681	9.47554	9.69266	9.66743	9.5364	9.50002	9.57201	9.72162
PAS_chr2-1_0048	4494.01	-0.928222	0.06558	-14.154	1.76332e-45	6.04568e-44	8198167	12.4657	12.524	12.6755	12.6626	11.6913	11.6395	11.7494	11.7502
PAS_chr2-1_0049	3600.18	-0.0357507	0.062924	-0.568157	0.569928	0.635214	8198168	12.0003	11.9931	11.83	11.8813	11.9833	11.8772	11.8317	11.8766
PAS_chr2-1_0807	5738.87	-0.43638	0.0631482	-6.91041	4.8325e-12	3.3273e-11	8198169	12.6104	12.7864	12.831	12.7324	12.3356	12.3975	12.3055	12.255
PAS_chr2-1_0050	6163.86	-0.0455664	0.0649498	-0.701563	0.482952	0.556106	8198083	12.5649	12.6181	12.7345	12.7496	12.5778	12.5515	12.7215	12.6454
PAS_chr2-1_0051	617.071	0.228911	0.0778722	2.93958	0.00328658	0.00688461	8198170	9.77308	9.63406	9.61994	9.56502	9.82555	9.79233	9.82043	9.82438
PAS_chr2-1_0052	4126.81	-0.109219	0.048167	-2.26751	0.0233591	0.0401808	8198171	12.1576	12.1168	12.1529	12.1564	12.0692	12.1047	12.028	11.9702
PAS_chr2-1_0053	89.9146	1.02949	0.167918	6.13087	8.73988e-10	4.8141e-09	8198172	7.86368	8.01946	7.87001	8.03978	8.29281	8.32449	8.34487	8.42679
PAS_chr2-1_0054	408.308	0.157142	0.0804123	1.9542	0.0506771	0.0797416	8198173	9.29629	9.249	9.21511	9.27846	9.31388	9.42221	9.3296	9.4078
PAS_chr2-1_0055	888.725	1.08831	0.0822879	13.2256	6.24063e-40	1.72818e-38	8198174	9.7385	9.53153	9.69063	9.61767	10.5175	10.6242	10.4545	10.415
PAS_chr2-1_0056	158.682	0.202118	0.145566	1.3885	0.164986	0.22341	8198175	8.43608	8.57174	8.55802	8.36028	8.66604	8.45805	8.49002	8.65129
PAS_chr2-1_0057	1739.38	0.70613	0.107679	6.55772	5.46356e-11	3.41219e-10	8198176	10.4715	10.5949	10.6831	10.6901	11.0697	11.0218	11.4009	11.3911
PAS_chr2-1_0058	1229.39	0.356669	0.0701555	5.08397	3.69618e-07	1.48375e-06	8198177	10.3812	10.4286	10.346	10.3117	10.5453	10.7255	10.6436	10.739
PAS_chr2-1_0059	398.393	-0.37884	0.0855701	-4.42725	9.54412e-06	3.13371e-05	8198178	9.42051	9.39946	9.35194	9.46415	9.2074	9.2134	9.16081	9.06639
PAS_chr2-1_0060	2166.91	-1.01359	0.146956	-6.89723	5.30255e-12	3.6311e-11	8198179	11.9238	11.8672	11.281	11.2783	10.7698	10.6622	10.7635	10.6547
PAS_chr2-1_0061	832.516	-0.286437	0.0936269	-3.05935	0.00221821	0.00482095	8198180	10.2973	10.2403	10.0351	10.1135	10.0884	9.93439	9.89176	9.86219
PAS_chr2-1_0062	1278.09	0.0474604	0.069041	0.687424	0.491816	0.564636	8198181	10.5512	10.6712	10.4963	10.4849	10.5647	10.678	10.5457	10.568
PAS_chr2-1_0063	1466.99	-0.0394106	0.0562643	-0.700454	0.483644	0.556648	8198182	10.8154	10.7666	10.7148	10.7365	10.6988	10.6825	10.7295	10.7818
PAS_chr2-1_0064	4285.28	-0.134639	0.0564378	-2.38562	0.0170504	0.0302584	8198183	12.3222	12.2099	12.1217	12.177	12.0538	12.0765	12.0895	12.1079
PAS_chr2-1_0065	6041.91	-0.32311	0.0556344	-5.80774	6.33213e-09	3.17868e-08	8198461	12.7142	12.8862	12.7145	12.745	12.4374	12.5076	12.4507	12.4266
PAS_chr2-1_0066	883.246	-0.0263626	0.0684699	-0.385025	0.700219	0.752474	8198462	10.0165	10.2149	10.1722	10.1664	10.1194	10.1294	10.1242	10.1159
PAS_chr2-1_0067	590.358	0.375291	0.0766056	4.899	9.63272e-07	3.6503e-06	8198463	9.55757	9.57285	9.55214	9.49968	9.85629	9.87811	9.70351	9.82597
PAS_chr2-1_0068	880.849	-0.134848	0.0795419	-1.6953	0.0900179	0.132658	8198464	10.2836	10.269	10.1255	10.0493	10.0771	10.0959	10.0797	10.0386
PAS_chr2-1_0069	338.777	-0.01044	0.111364	-0.0937463	0.925311	0.941564	8198465	9.09538	8.9851	9.14706	9.30328	9.0892	9.2134	9.16334	9.10509
PAS_chr2-1_0070	472.129	0.337244	0.109529	3.07904	0.00207672	0.00453691	8198466	9.38754	9.16684	9.32833	9.4366	9.73623	9.48164	9.47939	9.57659
PAS_chr2-1_0071	1123.06	-0.0263455	0.0824952	-0.319357	0.749456	0.795044	8198467	10.5324	10.5221	10.2891	10.3525	10.4679	10.3524	10.4485	10.3363
PAS_chr2-1_0072	195624	0.252132	0.0440656	5.72175	1.05432e-08	5.14044e-08	8198468	17.3876	17.4046	17.4961	17.5008	17.6752	17.6979	17.7168	17.7099
PAS_chr2-1_0073	9843.7	0.445004	0.0684693	6.49933	8.06798e-11	4.91094e-10	8198469	13.1816	13.0561	12.9824	13.0462	13.4459	13.5031	13.4097	13.6394
PAS_chr2-1_0074	1703.75	1.24427	0.0589595	21.1037	7.34865e-99	7.71608e-97	8198470	10.3542	10.3466	10.1992	10.2647	11.3558	11.3946	11.3413	11.3794
PAS_chr2-1_0075	830.353	0.780904	0.0757394	10.3104	6.32384e-25	9.60005e-24	8198471	9.74952	9.77612	9.6006	9.76097	10.2728	10.424	10.2984	10.3429
PAS_chr2-1_0076	644.199	0.00908716	0.080886	0.112345	0.91055	0.92967	8198472	9.73111	9.8055	9.74039	9.82865	9.82825	9.87016	9.78734	9.64921
PAS_chr2-1_0077	1212.43	0.129177	0.0598282	2.15913	0.0308397	0.0515701	8198473	10.4899	10.4081	10.4429	10.4606	10.5671	10.6404	10.4984	10.5385
PAS_chr2-1_0078	1229.01	-0.513521	0.145736	-3.52364	0.000425663	0.001061	8198474	10.8393	10.8384	10.6124	10.5817	10.4359	10.5875	10.0719	9.98557
PAS_chr2-1_0079	3763.87	0.0871157	0.0485385	1.79477	0.0726897	0.109819	8198475	11.8889	11.8764	11.9802	11.967	12.0004	11.9756	12.0428	12.0272
PAS_chr2-1_0080	1128.27	-0.0797817	0.0665928	-1.19805	0.230896	0.297398	8198476	10.4192	10.4252	10.5544	10.4095	10.376	10.4703	10.3442	10.3561
PAS_chr2-1_0081	285.991	-0.717935	0.148945	-4.82013	1.43468e-06	5.31285e-06	8198477	9.02508	8.99966	9.32036	9.34921	8.67258	8.66037	8.78986	8.90829
PAS_chr2-1_0082	995.52	-0.720723	0.0981815	-7.34072	2.12446e-13	1.61742e-12	8198478	10.3071	10.4721	10.6579	10.6654	9.92591	9.89386	9.97223	10.0137
PAS_chr2-1_0083	326.65	-0.110486	0.0958345	-1.15288	0.24896	0.317018	8198479	9.08643	9.21675	9.14097	9.12727	9.16845	9.10922	8.99317	9.00313
PAS_chr2-1_0084	647.666	-0.264753	0.0774256	-3.41945	0.000627488	0.00151029	8198480	9.7856	9.87258	9.906	9.95562	9.74055	9.72099	9.60881	9.67258
PAS_chr2-1_0085	1774.96	-0.240454	0.0621463	-3.86916	0.000109209	0.00030089	8198481	11.0753	11.1003	11.0328	11.1227	10.9734	10.8622	10.8606	10.7818
PAS_chr2-1_0086	18071.4	-0.106741	0.0518534	-2.05851	0.039541	0.064286	8198482	14.2463	14.0913	14.2687	14.2391	14.0839	14.0944	14.1367	14.1169
PAS_chr2-1_0087	8903.24	-0.271988	0.0559041	-4.86527	1.143e-06	4.28626e-06	8198483	13.279	13.1618	13.3502	13.3463	13.0411	13.039	13.036	12.9733
PAS_chr2-1_0088	2802.8	-1.18949	0.0636351	-18.6923	5.71485e-78	4.29893e-76	8198484	11.9529	11.9309	12.0958	12.0829	10.8675	10.9164	10.9978	10.9499
PAS_chr2-1_0089	20821.9	0.482527	0.0785114	6.14594	7.94891e-10	4.38801e-09	8198485	14.1123	14.2523	14.0386	14.0063	14.6692	14.6947	14.5134	14.434
PAS_chr2-1_0090	610.972	0.357091	0.0999451	3.57287	0.000353088	0.000895604	8198486	9.70115	9.49888	9.58756	9.54872	9.95576	9.94764	9.67266	9.80831
PAS_chr2-1_0091	616.232	-0.112795	0.0822419	-1.3715	0.170218	0.229815	8198487	9.83288	9.70692	9.75207	9.80334	9.7844	9.61736	9.60153	9.75561
PAS_chr2-1_0092	3844.52	-0.73222	0.0611594	-11.9723	4.96163e-33	1.08254e-31	8198488	12.2676	12.2632	12.3133	12.3608	11.6526	11.7243	11.5388	11.5428
PAS_chr2-1_0093	3588.16	-0.13701	0.0886614	-1.54531	0.12227	0.172472	8198489	11.8292	11.8881	12.075	12.066	11.7112	11.727	11.9758	11.9307
PAS_chr2-1_0094	4488.25	-0.518199	0.102417	-5.05972	4.19874e-07	1.66861e-06	8198490	12.208	12.2843	12.6171	12.5847	11.8307	11.8743	12.0343	12.0282
PAS_chr2-1_0808	2144.86	-0.482197	0.0931047	-5.17908	2.22979e-07	9.20407e-07	8198491	11.4439	11.4122	11.3065	11.5256	11.1964	11.0227	10.8404	10.8805
PAS_chr2-1_0095	3361.29	-0.388823	0.066781	-5.82236	5.80223e-09	2.93312e-08	8198084	11.9602	12.0129	12.0206	11.9578	11.7442	11.678	11.5746	11.4924
PAS_chr2-1_0096	3140.66	-0.171593	0.0729503	-2.35219	0.0186634	0.0327107	8198492	11.8078	11.9789	11.7458	11.6719	11.6604	11.6797	11.6315	11.604
PAS_chr2-1_0097	15081.1	-0.0626718	0.0409668	-1.52982	0.126061	0.177112	8198493	13.952	13.9534	13.9067	13.9271	13.8525	13.9331	13.8722	13.8338
PAS_chr2-1_0098	124.642	-0.27225	0.179199	-1.51926	0.128696	0.180325	8198494	8.36717	8.64481	8.40066	8.26834	8.20168	8.39015	8.37452	8.21614
PAS_chr2-1_0099	999.414	0.0109941	0.0660538	0.166441	0.86781	0.897779	8198495	10.2748	10.2728	10.2678	10.2775	10.2659	10.1653	10.3345	10.3495
PAS_chr2-1_0100	513.522	-0.213805	0.0892083	-2.3967	0.0165435	0.029421	8198496	9.54277	9.5822	9.71275	9.61962	9.43603	9.5537	9.52456	9.34347
PAS_chr2-1_0101	491.378	0.528044	0.103528	5.10048	3.38793e-07	1.3704e-06	8198497	9.15071	9.38875	9.43268	9.22737	9.56446	9.6713	9.74688	9.68324
PAS_chr2-1_0102	1092.2	-0.310474	0.0863405	-3.59593	0.000323235	0.000825282	8198498	10.4417	10.4852	10.5533	10.5313	10.3324	10.3831	10.0797	10.1805
PAS_chr2-1_0103	1102.81	-0.187369	0.067815	-2.76295	0.00572814	0.0114381	8198499	10.394	10.4371	10.4768	10.5535	10.245	10.3845	10.3237	10.3094
PAS_chr2-1_0104	2297.15	-0.174714	0.0687981	-2.53952	0.0111003	0.0206594	8198500	11.4745	11.2942	11.3492	11.4349	11.2334	11.1175	11.2466	11.3261
PAS_chr2-1_0809	20965.8	-0.121013	0.039317	-3.07789	0.00208471	0.00455043	8198501	14.4117	14.4021	14.4642	14.4474	14.3123	14.3227	14.346	14.2664
PAS_chr2-1_0105	4452.15	-0.0550851	0.0411924	-1.33726	0.181137	0.242028	8198085	12.2503	12.2094	12.2248	12.2154	12.1368	12.1859	12.2043	12.165
PAS_chr2-1_0106	862.794	0.194689	0.0744332	2.61563	0.00890643	0.0169582	8198502	9.92446	10.0183	10.1136	10.0436	10.2299	10.2468	10.1117	10.1352
PAS_chr2-1_0107	1493.59	0.0468994	0.0730554	0.641971	0.520892	0.59115	8198503	10.6315	10.6525	10.8249	10.8448	10.7545	10.7524	10.8343	10.7988
PAS_chr2-1_0108	1118.5	-0.176053	0.0579442	-3.03833	0.00237896	0.0051459	8198504	10.4996	10.415	10.478	10.5221	10.3077	10.3692	10.3171	10.3572
PAS_chr2-1_0109	1294.14	0.198138	0.064161	3.08814	0.00201412	0.00440972	8198505	10.5604	10.5142	10.4226	10.5036	10.7205	10.5947	10.6279	10.7231
PAS_chr2-1_0810	1289.16	0.571708	0.0670491	8.5267	1.50587e-17	1.53947e-16	8198506	10.3494	10.432	10.2366	10.2665	10.804	10.7851	10.7554	10.8576
PAS_chr2-1_0110	2509.4	-0.240916	0.0494553	-4.87139	1.10814e-06	4.16792e-06	8198086	11.5173	11.5197	11.592	11.5085	11.287	11.3671	11.3198	11.2868
PAS_chr2-1_0111	1071.02	-0.382643	0.08519	-4.49164	7.06785e-06	2.37163e-05	8198507	10.5512	10.352	10.5457	10.5664	10.1773	10.0511	10.2222	10.3117
PAS_chr2-1_0112	2061.69	-0.000355145	0.0655206	-0.00542036	0.995675	0.996466	8198508	11.2013	11.0779	11.1906	11.2133	11.0533	11.2103	11.1783	11.2481
PAS_chr2-1_0113	3151.8	-0.127768	0.0615579	-2.07557	0.0379334	0.0619121	8198509	11.6984	11.7304	11.9156	11.8043	11.699	11.6909	11.6466	11.6498
PAS_chr2-1_0114	824.863	-0.264446	0.0669982	-3.94706	7.91163e-05	0.000224015	8198510	10.208	10.1274	10.1963	10.0908	9.91581	9.9075	9.99988	9.95973
PAS_chr2-1_0115	857.675	-0.502692	0.0676882	-7.42657	1.11447e-13	8.6815e-13	8198511	10.2935	10.3249	10.2638	10.2548	9.92716	9.96635	9.82043	9.82757
PAS_chr2-1_0116	7510.8	-0.44024	0.0599093	-7.34844	2.00533e-13	1.52902e-12	8198512	13.0029	13.1093	13.1953	13.164	12.6904	12.6069	12.7378	12.7363
PAS_chr2-1_0117	2364.03	-0.634137	0.0740872	-8.55934	1.1352e-17	1.17242e-16	8198513	11.6257	11.727	11.5898	11.4882	10.927	11.0049	11.0653	11.133
PAS_chr2-1_0118	384.841	0.187567	0.102502	1.82989	0.0672658	0.102516	8198514	9.17612	9.21675	9.21799	9.18098	9.34692	9.22626	9.48338	9.19454
PAS_chr2-1_0119	821.495	0.251029	0.073418	3.41917	0.000628124	0.0015111	8198515	10.0028	9.96984	9.85297	9.96475	10.238	10.1572	10.0977	10.0844
PAS_chr2-1_0120	4702.37	-0.133981	0.0711351	-1.88348	0.0596356	0.0920562	8198516	12.2766	12.2361	12.4234	12.4	12.1675	12.0875	12.3109	12.2617
PAS_chr2-1_0121	911.15	0.225328	0.0619092	3.63965	0.000273005	0.000705974	8198517	10.0828	10.0138	10.0633	10.1291	10.2269	10.2962	10.2396	10.2739
PAS_chr2-1_0122	3320.24	0.225181	0.0651563	3.45601	0.000548235	0.00133419	8198518	11.6426	11.5541	11.7774	11.7808	11.883	11.8932	11.9425	11.8957
PAS_chr2-1_0123	3027.42	0.221316	0.0771326	2.8693	0.00411385	0.0084421	8198519	11.5438	11.4207	11.6953	11.6121	11.7407	11.6814	11.9012	11.7768
PAS_chr2-1_0811	1450.3	-0.575142	0.0688635	-8.35191	6.71663e-17	6.61169e-16	8198520	10.8569	11.0208	10.9514	10.9766	10.5258	10.5264	10.3978	10.3799
PAS_chr2-1_0812	68633.8	-0.156164	0.0389162	-4.01282	5.99969e-05	0.000174156	8198087	16.1363	16.1595	16.1587	16.1361	16.0401	16.011	15.9764	15.9387
PAS_chr2-1_0124	6565.5	0.102687	0.0968084	1.06073	0.288814	0.35959	8198088	12.5374	12.5605	12.7903	12.8259	12.6475	12.6359	12.9379	12.8882
PAS_chr2-1_0125	6719.85	-0.114255	0.0571841	-1.99803	0.0457136	0.0728411	8198521	12.7259	12.7521	12.9156	12.8811	12.7012	12.7251	12.697	12.7229
PAS_chr2-1_0126	1580.18	0.0332412	0.0594958	0.558716	0.576356	0.641102	8198522	10.7387	10.7984	10.858	10.8754	10.8081	10.8292	10.8509	10.9082
PAS_chr2-1_0127	1272.09	-0.32565	0.0750537	-4.33889	1.43207e-05	4.58262e-05	8198523	10.7982	10.7038	10.5588	10.7122	10.3714	10.5163	10.3665	10.4317
PAS_chr2-1_0128	110.103	-0.217291	0.145914	-1.48917	0.136442	0.189959	8198524	8.44121	8.31034	8.3187	8.25956	8.18139	8.26884	8.30919	8.19845
PAS_chr2-1_0129	7218.07	-1.10849	0.246357	-4.49954	6.81022e-06	2.29129e-05	8198525	13.594	13.6422	12.8936	12.9107	12.4553	12.4151	11.9471	12.0608
PAS_chr2-1_0130	593.826	0.125728	0.0791372	1.58873	0.112121	0.160536	8198526	9.64708	9.768	9.55438	9.62156	9.66826	9.73863	9.76645	9.77561
PAS_chr2-1_0131	711.803	0.153514	0.0810561	1.89393	0.0582349	0.0901465	8198527	9.84998	9.84716	9.74819	9.86984	9.82149	9.92484	9.99301	10.0455
PAS_chr2-1_0132	700.869	-0.296802	0.0875831	-3.38881	0.000701966	0.00167119	8198528	9.83803	10.0274	9.98032	10.065	9.72028	9.85212	9.79529	9.65464
PAS_chr2-1_0133	620.638	-0.0135544	0.13714	-0.0988366	0.921268	0.938398	8198608	9.95318	9.91474	9.5454	9.5239	9.61577	9.68047	9.75996	9.86839
PAS_chr2-1_0134	234.954	0.25555	0.15327	1.66732	0.0954506	0.139478	8198529	8.88575	8.91486	8.64294	8.54178	8.77571	8.90074	8.97865	8.89872
PAS_chr2-1_0813	4270.76	0.258487	0.0499306	5.17692	2.25578e-07	9.30369e-07	8198450	11.9579	12.0985	12.0354	11.9694	12.2871	12.2452	12.2461	12.2556
PAS_chr2-1_0135	675.012	0.255322	0.0895033	2.85265	0.00433562	0.00886471	8198089	9.77667	9.865	9.62633	9.66083	10.0089	9.97377	9.84971	9.85127
PAS_chr2-1_0136	7241.01	-0.123865	0.0466142	-2.65723	0.00787856	0.0151906	8198451	12.8694	12.9195	12.9297	12.997	12.7722	12.7994	12.8389	12.8311
PAS_chr2-1_0137	2534.83	0.0526337	0.0595506	0.883849	0.376778	0.450097	8198452	11.4063	11.5181	11.358	11.3897	11.5166	11.5072	11.4447	11.3901
PAS_chr2-1_0138	306.35	0.179221	0.102717	1.74481	0.081018	0.120558	8198453	9.01245	9.09718	8.84746	9.01116	9.15742	9.1573	9.05242	9.04089
PAS_chr2-1_0139	2207.19	0.0318582	0.0666463	0.478019	0.632637	0.693602	8198454	11.1608	11.2433	11.2691	11.308	11.3014	11.351	11.3008	11.1443
PAS_chr2-1_0140	44744.6	0.632133	0.0620924	10.1805	2.42269e-24	3.55987e-23	8198455	15.1245	15.1589	15.0838	15.0689	15.8277	15.827	15.667	15.6173
PAS_chr2-1_0141	1697.16	-0.151316	0.0633163	-2.38984	0.0168557	0.0299445	8198456	10.9372	10.9438	11.0202	11.049	10.8181	10.7767	10.885	10.9427
PAS_chr2-1_0142	821.025	0.00305345	0.0740913	0.041212	0.967127	0.972918	8198457	10.1557	9.90494	10.0462	10.0692	10.0816	10.0282	10.0404	10.0617
PAS_chr2-1_0143	3456.24	-0.308061	0.0694127	-4.4381	9.07567e-06	2.99355e-05	8198458	12.0822	12.0707	11.8808	11.9261	11.7519	11.7806	11.6336	11.6458
PAS_chr2-1_0144	763.8	-0.143514	0.101028	-1.42054	0.155451	0.212209	8198459	10.1461	10.0934	10.0064	9.83366	9.96191	10.021	9.8032	9.84341
PAS_chr2-1_0145	764.934	0.0117562	0.0724386	0.162292	0.871076	0.900196	8198460	10.0404	9.90001	9.95877	9.95486	10.0113	10.0563	9.92969	9.90203
PAS_chr2-1_0146	1054.06	0.172941	0.0660012	2.62026	0.00878622	0.016761	8198530	10.1961	10.2538	10.238	10.3646	10.3914	10.4294	10.3823	10.441
PAS_chr2-1_0147	87.3196	-0.239317	0.193359	-1.23768	0.215835	0.280908	8198531	8.2817	8.35294	8.00669	8.1278	7.995	8.16345	8.15256	8.09829
PAS_chr2-1_0148	109.154	0.181441	0.158185	1.14702	0.251374	0.319689	8198532	8.31097	8.1506	8.15393	8.33052	8.43833	8.32449	8.28294	8.24493
PAS_chr2-1_0149	2788.78	-0.688972	0.0776922	-8.86796	7.44959e-19	8.00553e-18	8198533	11.7118	11.7467	11.9676	11.9537	11.2518	11.2864	11.1651	11.1705
PAS_chr2-1_0150	453.637	0.208498	0.0761862	2.7367	0.00620597	0.0122804	8198534	9.41352	9.33758	9.3177	9.31186	9.44676	9.49217	9.51681	9.49381
PAS_chr2-1_0151	1542.17	-0.0653971	0.0704429	-0.92837	0.353216	0.426397	8198535	10.8972	10.8623	10.6691	10.8838	10.7489	10.8302	10.7777	10.7449
PAS_chr2-1_0152	780.185	0.0533989	0.0737091	0.724455	0.468786	0.542273	8198536	9.87859	9.94854	10.0509	9.99772	9.99819	10.0494	9.93401	10.0711
PAS_chr2-1_0153	467.445	-0.810722	0.126222	-6.42301	1.33605e-10	7.96888e-10	8198537	9.50614	9.5283	9.86909	9.84031	9.19023	9.07015	9.07971	9.22966
PAS_chr2-1_0154	1266.44	-0.104012	0.0796929	-1.30516	0.191839	0.254507	8198538	10.5656	10.5078	10.6208	10.7068	10.4138	10.44	10.5959	10.6088
PAS_chr2-1_0156	1854.63	-0.109924	0.067875	-1.61951	0.105338	0.152077	8198539	11.0139	11.0703	11.129	11.121	10.8545	10.9833	11.0431	11.0628
PAS_chr2-1_0157	674.091	0.0789869	0.0663774	1.18997	0.234059	0.300626	8198540	9.77846	9.75982	9.8815	9.78015	9.86289	9.85212	9.86788	9.85752
PAS_chr2-1_0158	3572.4	-0.0195559	0.0499201	-0.391744	0.695248	0.748888	8198541	11.954	11.9315	11.8917	11.8618	11.8753	11.8277	11.9376	11.9183
PAS_chr2-1_0159	2413.31	0.419316	0.0557381	7.52296	5.3551e-14	4.26377e-13	8198542	11.1815	11.2567	11.163	11.1014	11.5353	11.6158	11.5295	11.5361
PAS_chr2-1_0160	32251.1	-0.00861621	0.0693423	-0.124256	0.901112	0.923278	8198543	15.0074	15.0894	14.9373	14.9309	15.074	15.0861	14.9051	14.8568
PAS_chr2-1_0161	1098.94	-0.0359674	0.0789658	-0.45548	0.648764	0.707283	8198544	10.4867	10.432	10.341	10.3548	10.49	10.4267	10.275	10.2912
PAS_chr2-1_0162	3103.66	-0.22393	0.0548779	-4.08052	4.49358e-05	0.000133065	8198545	11.745	11.7649	11.8929	11.8361	11.6058	11.6117	11.6466	11.5514
PAS_chr2-1_0163	2567.18	-0.0181913	0.108635	-0.167453	0.867013	0.897279	8198546	11.2983	11.3672	11.613	11.5663	11.2553	11.3148	11.6397	11.5594
PAS_chr2-1_0164	771.252	0.327333	0.0805616	4.06314	4.84177e-05	0.000142754	8198547	9.72926	9.83428	9.92667	9.88678	10.0895	10.0891	10.2034	10.0165
PAS_chr2-1_0165	253.931	0.0604403	0.113625	0.531927	0.594776	0.658684	8198548	8.86809	8.73171	8.9038	8.94971	8.92504	9.02613	8.88782	8.79875
PAS_chr2-1_0166	866.094	-0.370339	0.0790662	-4.68391	2.81457e-06	9.99678e-06	8198549	10.2748	10.189	10.2366	10.2968	10.0782	9.85816	9.87389	10.0039
PAS_chr2-1_0167	642.661	-0.000147512	0.082724	-0.00178318	0.998577	0.998961	8198550	9.72926	9.6519	9.89206	9.8211	9.78718	9.81116	9.70351	9.82118
PAS_chr2-1_0814	623.738	0.0550869	0.0925116	0.59546	0.551536	0.619648	8198551	9.64116	9.64598	9.77323	9.82949	9.86814	9.65975	9.70182	9.83393
PAS_chr2-1_0168	13317.6	0.0723903	0.0423943	1.70755	0.0877205	0.129537	8198090	13.6751	13.767	13.6589	13.6665	13.7466	13.7633	13.7838	13.7582
PAS_chr2-1_0169	2328.59	-0.164812	0.0614612	-2.68156	0.00732788	0.0142655	8198552	11.4483	11.283	11.4393	11.4352	11.2199	11.2295	11.3381	11.2322
PAS_chr2-1_0170	446.82	0.407727	0.0928292	4.39223	1.12195e-05	3.6647e-05	8198553	9.36591	9.13682	9.19477	9.30697	9.62048	9.51815	9.53801	9.47126
PAS_chr2-1_0171	1592.16	0.0647199	0.0642973	1.00657	0.31414	0.386163	8198554	10.9221	10.7519	10.7304	10.844	10.8944	10.8867	10.8865	10.8218
PAS_chr2-1_0172	2106.49	-0.740155	0.0838439	-8.82777	1.06779e-18	1.13777e-17	8198555	11.5361	11.6562	11.3937	11.3743	10.7277	10.784	10.9262	10.8775
PAS_chr2-1_0173	7789.51	-0.0311019	0.068147	-0.456394	0.648107	0.706719	8198556	12.8549	12.9096	13.0912	13.0815	12.9283	12.9301	13.03	12.9428
PAS_chr2-1_0174	3391.16	0.132116	0.0513095	2.57489	0.0100271	0.0188922	8198557	11.7712	11.8192	11.7091	11.7688	11.8363	11.8581	11.9488	11.9142
PAS_chr2-1_0175	4883.77	0.372667	0.0999831	3.7273	0.000193541	0.000515837	8198558	12.1866	12.1478	12.092	12.1243	12.2643	12.3122	12.6548	12.6872
PAS_chr2-1_0176	926.067	0.0537668	0.0675373	0.796105	0.425971	0.49951	8198559	10.2289	10.0564	10.175	10.1885	10.2054	10.2724	10.154	10.2136
PAS_chr2-1_0815	1656.55	0.03788	0.0628963	0.602261	0.547001	0.615453	8198560	10.8561	10.832	10.9687	10.8472	10.8512	10.873	10.9971	10.9141
PAS_chr2-1_0177	2277.08	0.152781	0.0520529	2.9351	0.00333439	0.00696449	8198091	11.2401	11.1896	11.3032	11.1911	11.413	11.3559	11.3556	11.3508
PAS_chr2-1_0178	3025.99	-0.206409	0.0488984	-4.22118	2.43029e-05	7.51452e-05	8198561	11.7611	11.7528	11.8092	11.7544	11.5378	11.6087	11.6328	11.5342
PAS_chr2-1_0816	2211.27	-0.0761158	0.0465348	-1.63567	0.101908	0.147548	8198562	11.2995	11.2708	11.3277	11.2906	11.2082	11.2612	11.2437	11.2047
PAS_chr2-1_0179	498.59	0.0345091	0.0854936	0.403646	0.686473	0.741497	8198092	9.50833	9.43804	9.48551	9.55588	9.41064	9.57854	9.5051	9.61245
PAS_chr2-1_0180	1577.74	0.108976	0.085035	1.28154	0.200005	0.263949	8198563	10.7656	10.881	10.8339	10.6505	10.9461	11.0005	10.8059	10.7432
PAS_chr2-1_0182	498.526	0.231844	0.0914111	2.53628	0.0112037	0.0208287	8198564	9.48191	9.54118	9.26323	9.4243	9.62362	9.5335	9.56265	9.63828
PAS_chr2-1_0183	889.437	0.211089	0.084141	2.50875	0.0121159	0.0223187	8198565	10.0942	9.93415	9.96543	10.1963	10.2054	10.1669	10.2784	10.2506
PAS_chr2-1_0184	566.781	0.119462	0.0830743	1.43801	0.150431	0.206643	8198566	9.63918	9.51857	9.53636	9.68795	9.64996	9.74518	9.74688	9.62173
PAS_chr2-1_0185	20674.4	-0.441634	0.0569037	-7.76108	8.42118e-15	7.06202e-14	8198567	14.4648	14.5575	14.588	14.6051	14.0765	14.0315	14.2001	14.1602
PAS_chr2-1_0186	6494.94	-0.395218	0.0868094	-4.55271	5.29601e-06	1.80839e-05	8198568	12.7717	12.7705	13.0238	13.0036	12.4267	12.3893	12.6276	12.6107
PAS_chr2-1_0187	401.611	0.475975	0.120797	3.94029	8.13825e-05	0.000229786	8198569	9.31404	9.15406	8.89273	9.13708	9.52299	9.46033	9.38641	9.41859
PAS_chr2-1_0188	3188.64	0.391031	0.0525888	7.43563	1.04069e-13	8.13188e-13	8198570	11.5971	11.499	11.5695	11.5487	11.8363	11.9176	11.946	11.9684
PAS_chr2-1_0189	1009.13	0.361225	0.151056	2.39133	0.0167877	0.0298342	8198571	10.3637	10.301	9.8762	9.93409	10.2816	10.1845	10.5959	10.596
PAS_chr2-1_0190	1652.26	-0.242759	0.061863	-3.92414	8.70401e-05	0.000244937	8198572	10.9683	10.9485	11.0745	10.9751	10.7911	10.7809	10.8524	10.6924
PAS_chr2-1_0191	2141.81	-0.11243	0.0652111	-1.72409	0.0846914	0.125506	8198573	11.202	11.1756	11.3328	11.3636	11.1237	11.1461	11.1944	11.2233
PAS_chr2-1_0192	31735.4	-0.316232	0.0817116	-3.87009	0.000108794	0.000300122	8198574	15.0495	15.0541	15.1697	15.1762	14.6785	14.6285	14.9505	14.9147
PAS_chr2-1_0193	1000	0.0736899	0.0776592	0.948888	0.342678	0.415267	8198575	10.2405	10.1062	10.3422	10.2847	10.301	10.2051	10.377	10.3451
PAS_chr2-1_0194	581.672	0.308177	0.0751091	4.10306	4.07722e-05	0.000121737	8198576	9.57636	9.44149	9.57879	9.60691	9.84034	9.77324	9.7713	9.74719
PAS_chr2-1_0195	792.466	0.0230899	0.068677	0.33621	0.736712	0.783836	8198577	10.0315	9.96041	10.0757	9.93718	10.0726	10.0049	9.97919	10.0123
PAS_chr2-1_0196	706.098	0.00517943	0.0698861	0.0741124	0.940921	0.953255	8198578	9.84487	9.88261	9.86909	9.91221	9.80787	9.97377	9.87539	9.88072
PAS_chr2-1_0197	1142.16	-0.384128	0.0588585	-6.5263	6.74157e-11	4.1436e-10	8198579	10.5512	10.5489	10.6071	10.6322	10.3058	10.2438	10.2962	10.2244
PAS_chr2-1_0198	214.194	0.953842	0.123568	7.71918	1.1708e-14	9.76955e-14	8198580	8.37806	8.63186	8.45562	8.425	8.96167	8.99593	8.87202	9.06359
PAS_chr2-1_0199	2391.35	0.923648	0.0573297	16.1112	2.12989e-58	1.02235e-56	8198581	10.9768	10.9259	10.8167	10.8374	11.7418	11.7188	11.6853	11.7436
PAS_chr2-1_0200	1295	0.364246	0.0741325	4.91344	8.94909e-07	3.40918e-06	8198582	10.4372	10.5659	10.2996	10.3934	10.8013	10.732	10.6855	10.7052
PAS_chr2-1_0201	2400.72	-0.712442	0.0640958	-11.1153	1.05726e-28	1.90307e-27	8198583	11.7017	11.6854	11.5861	11.654	11.0107	11.1125	10.8938	11.0277
PAS_chr2-1_0202	4187.15	0.13338	0.0520524	2.56241	0.0103948	0.0194684	8198584	12.0567	12.0396	12.0479	12.0608	12.2641	12.1906	12.1582	12.0908
PAS_chr2-1_0203	8829.53	-0.380295	0.071755	-5.2999	1.15864e-07	4.96982e-07	8198585	13.3645	13.4207	13.2845	13.2097	13.0469	13.0294	12.895	12.8243
PAS_chr2-1_0204	1345.22	0.519658	0.0741943	7.00402	2.48721e-12	1.74833e-11	8198586	10.4009	10.4522	10.3922	10.345	10.8054	10.7694	10.7658	10.9939
PAS_chr2-1_0205	1406.77	-0.132681	0.062766	-2.1139	0.0345237	0.0569184	8198587	10.7214	10.8384	10.703	10.7188	10.693	10.653	10.554	10.6161
PAS_chr2-1_0206	1221.86	0.4475	0.0608708	7.35164	1.95797e-13	1.49517e-12	8198588	10.3447	10.3285	10.2917	10.3051	10.6507	10.623	10.718	10.7696
PAS_chr2-1_0207	11741.2	0.190742	0.0878087	2.17225	0.0298369	0.0501762	8198589	13.3373	13.3815	13.5445	13.5392	13.4981	13.4898	13.7847	13.7622
PAS_chr2-1_0208	1668.8	0.341323	0.0743156	4.59288	4.37161e-06	1.51221e-05	8198590	10.7478	10.6883	10.7352	10.8056	10.9239	10.9623	11.1347	11.1462
PAS_chr2-1_0209	636.122	0.674949	0.10625	6.35243	2.11936e-10	1.2406e-09	8198591	9.68016	9.53476	9.37002	9.38555	10.0906	9.8919	10.0443	9.93782
PAS_chr2-1_0210	38346.3	-0.170643	0.0543712	-3.13848	0.00169826	0.00376915	8198592	15.413	15.2665	15.2881	15.3022	15.0683	15.127	15.1793	15.2175
PAS_chr2-1_0211	1151.05	-0.00881789	0.0743745	-0.118561	0.905624	0.926958	8198593	10.3132	10.4868	10.4593	10.5242	10.461	10.4105	10.3676	10.522
PAS_chr2-1_0212	5688.8	-0.36271	0.0885639	-4.09546	4.21328e-05	0.000125428	8198594	12.4938	12.5777	12.8659	12.8253	12.3086	12.3148	12.4303	12.3533
PAS_chr2-1_0213	981.486	0.209955	0.0743449	2.82407	0.00474181	0.00962494	8198595	10.0899	10.2208	10.1563	10.2001	10.395	10.4347	10.2534	10.2623
PAS_chr2-1_0214	2073.99	-0.134	0.0774559	-1.73001	0.0836283	0.124222	8198596	11.1574	11.1906	11.329	11.2731	11.2339	11.1931	11.0536	10.9848
PAS_chr2-1_0817	2416.33	-0.56449	0.0621319	-9.08536	1.03357e-19	1.16277e-18	8198597	11.7214	11.633	11.5641	11.5282	11.0691	11.0713	11.101	11.1575
PAS_chr2-1_0818	382.477	-0.000935557	0.0934669	-0.0100095	0.992014	0.993752	8198093	9.18448	9.24501	9.3415	9.2429	9.32953	9.24531	9.29339	9.13204
PAS_chr2-1_0215	2932.42	-0.0457002	0.0686298	-0.665895	0.505478	0.575992	8198094	11.5654	11.6554	11.7491	11.6491	11.622	11.7426	11.5416	11.5428
PAS_chr2-1_0216	666.5	0.216228	0.0911791	2.37146	0.0177179	0.0312888	8198598	9.82424	9.78419	9.64949	9.67586	9.93718	10.0317	9.80635	9.79858
PAS_chr2-1_0217	4301.06	-0.22557	0.0421884	-5.34674	8.95511e-08	3.90009e-07	8198599	12.2125	12.2618	12.2912	12.2532	12.02	12.0453	12.0665	12.0343
PAS_chr2-1_0218	28681.6	0.47407	0.0581621	8.15083	3.61431e-16	3.31202e-15	8198600	14.6384	14.5242	14.5551	14.546	14.9725	14.9414	15.1196	15.1037
PAS_chr2-1_0219	6304.15	-0.00056334	0.0416571	-0.0135233	0.98921	0.991177	8198601	12.6705	12.6921	12.6594	12.6922	12.6307	12.724	12.6646	12.6934
PAS_chr2-1_0220	1044.98	0.187982	0.0687479	2.73437	0.00625007	0.0123482	8198602	10.301	10.2576	10.1963	10.2474	10.467	10.3566	10.4742	10.3105
PAS_chr2-1_0221	2958.44	0.657832	0.112735	5.83521	5.3724e-09	2.72404e-08	8198603	11.5485	11.4062	11.063	11.1853	11.8064	11.793	12.0204	12.0353
PAS_chr2-1_0222	2655.45	0.0936597	0.054796	1.70925	0.0874055	0.129148	8198604	11.4339	11.4501	11.4949	11.4609	11.5722	11.6163	11.5434	11.4488
PAS_chr2-1_0223	1296.43	0.2196	0.0725321	3.02763	0.00246483	0.00530207	8198605	10.6364	10.4884	10.4452	10.3951	10.6937	10.6599	10.6384	10.718
PAS_chr2-1_0224	410.793	-0.0617505	0.0901098	-0.68528	0.493167	0.56593	8198606	9.38516	9.30743	9.42531	9.25443	9.3829	9.25787	9.30026	9.24688
PAS_chr2-1_0225	1404.99	-0.0807641	0.0696586	-1.15943	0.246282	0.314164	8198607	10.6099	10.6996	10.8158	10.7553	10.7184	10.5767	10.6279	10.6837
PAS_chr2-1_0226	984.459	0.652901	0.0891061	7.32724	2.34942e-13	1.77262e-12	8198685	9.90988	10.0069	9.98688	9.98133	10.3787	10.358	10.6445	10.5885
PAS_chr2-1_0227	568.622	0.447131	0.0869393	5.14303	2.70346e-07	1.10417e-06	8198776	9.42747	9.53153	9.45213	9.49329	9.79549	9.94387	9.67613	9.77891
PAS_chr2-1_0228	1672.84	-0.368882	0.0739183	-4.99041	6.02521e-07	2.35039e-06	8198777	11.1335	11.0671	10.8809	11.134	10.7383	10.7513	10.6813	10.7729
PAS_chr2-1_0229	6833.96	-0.441895	0.0748638	-5.90264	3.57723e-09	1.86638e-08	8198778	13.0978	13.1226	12.8577	12.8529	12.5363	12.593	12.5688	12.5478
PAS_chr2-1_0230	1305.1	-0.288316	0.0620018	-4.65011	3.3175e-06	1.16517e-05	8198779	10.7701	10.7599	10.6951	10.635	10.5233	10.424	10.4485	10.4715
PAS_chr2-1_0231	4620.21	0.300984	0.0702149	4.28661	1.81423e-05	5.7184e-05	8198780	12.056	11.9806	12.2475	12.1021	12.3041	12.3534	12.4563	12.4256
PAS_chr2-1_0232	2491.11	0.279584	0.050219	5.56729	2.58725e-08	1.20515e-07	8198781	11.3659	11.2548	11.2584	11.2641	11.5182	11.5476	11.5355	11.5646
PAS_chr2-1_0233	1083.92	-0.179219	0.101849	-1.75966	0.0784656	0.117175	8198782	10.6158	10.5206	10.3269	10.2932	10.2659	10.4585	10.2175	10.2304
PAS_chr2-1_0234	2643.55	0.10794	0.0712523	1.5149	0.129799	0.181517	8198783	11.503	11.5448	11.2837	11.4473	11.5777	11.5993	11.4624	11.5419
PAS_chr2-1_0235	2199.39	0.0847426	0.0769603	1.10112	0.270844	0.340328	8198784	11.2761	11.3459	11.1565	11.0849	11.3284	11.372	11.2753	11.1914
PAS_chr2-1_0236	837.713	0.0369936	0.0799542	0.462685	0.64359	0.703164	8198785	10.1056	10.193	9.96543	9.96702	10.1324	10.1026	10.0297	10.0711
PAS_chr2-1_0237	1366.21	0.195286	0.0884548	2.20775	0.027262	0.0462628	8198786	10.6824	10.6482	10.4826	10.4482	10.8486	10.7965	10.6514	10.6225
PAS_chr2-1_0238	29605.3	-0.829032	0.0444926	-18.633	1.73463e-77	1.28567e-75	8198787	15.2019	15.1855	15.2605	15.2268	14.3733	14.3941	14.3495	14.4699
PAS_chr2-1_0819	3675.24	-0.254147	0.071618	-3.54865	0.000387208	0.000972845	8198788	12.1037	12.0942	12.054	11.9567	11.9463	11.8432	11.7772	11.6761
PAS_chr2-1_0239	871.502	-0.308059	0.0823859	-3.73921	0.000184596	0.000494086	8198095	10.2973	10.2325	10.1693	10.2381	9.94464	9.92484	9.92103	10.1568
PAS_chr2-1_0240	1283.74	-0.17633	0.0824309	-2.13912	0.0324259	0.0539718	8198789	10.7232	10.569	10.7284	10.5674	10.5331	10.6369	10.4254	10.3949
PAS_chr2-1_0241	996.77	0.0686156	0.0743506	0.922864	0.356078	0.428927	8198790	10.2898	10.2916	10.1693	10.235	10.3409	10.1621	10.3843	10.3026
PAS_chr2-1_0242	3521.07	0.185548	0.0617002	3.00725	0.00263625	0.0056419	8198791	11.7611	11.7098	11.8033	11.8827	11.9529	11.8869	11.96	12.0575
PAS_chr2-1_0243	1403.32	0.294585	0.0712253	4.13596	3.53477e-05	0.000106678	8198792	10.6596	10.5473	10.4722	10.5359	10.8407	10.7036	10.7825	10.8918
PAS_chr2-1_0820	613.487	0.0707033	0.121522	0.581814	0.560692	0.627696	8198793	9.80506	9.86246	9.68046	9.43772	9.79549	9.86217	9.68646	9.65464
PAS_chr2-1_0244	865.278	0.096229	0.0874943	1.09983	0.271405	0.340719	8198096	10.1475	10.1544	9.9836	9.9955	10.239	10.2315	10.0549	10.0468
PAS_chr2-1_0245	4475.07	0.0190306	0.0673379	0.282614	0.777473	0.818051	8198794	12.0524	12.2447	12.2505	12.2321	12.097	12.2527	12.2461	12.2599
PAS_chr2-1_0246	3814.76	0.000370173	0.0957941	0.00386426	0.996917	0.997511	8198795	11.9568	11.7795	12.0898	12.1045	11.9176	11.8292	12.0214	12.1684
PAS_chr2-1_0247	937.358	-0.176425	0.08846	-1.99441	0.0461077	0.0733995	8198796	10.135	10.185	10.431	10.3128	10.0895	10.0581	10.2093	10.158
PAS_chr2-1_0248	1541.13	-0.130077	0.0605689	-2.14759	0.0317464	0.0529632	8198797	10.8784	10.7971	10.8896	10.8654	10.7719	10.6712	10.829	10.7044
PAS_chr2-1_0249	1300.86	-0.943777	0.0787293	-11.9876	4.12603e-33	9.04138e-32	8198798	11.0034	11.0118	10.8783	10.8407	10.2023	10.2392	10.0615	10.0523
PAS_chr2-1_0250	2639.12	-0.196435	0.0448211	-4.38265	1.17244e-05	3.81724e-05	8198799	11.5981	11.619	11.5711	11.5452	11.3871	11.4102	11.4034	11.408
PAS_chr2-1_0251	277.691	-0.329134	0.132504	-2.48395	0.0129933	0.0237959	8198800	9.04688	9.28824	8.86652	9.0127	8.92238	8.76136	8.83326	8.91146
PAS_chr2-1_0252	851.186	0.136581	0.0640852	2.13124	0.0330692	0.0547532	8198801	10.0448	9.97218	10.0509	10.0699	10.1857	10.0754	10.1771	10.139
PAS_chr2-1_0253	3482.54	0.162104	0.0455241	3.56085	0.000369663	0.000932483	8198802	11.8376	11.7662	11.806	11.7434	11.9487	11.9138	11.9596	11.9344
PAS_chr2-1_0254	11105.4	-0.942123	0.0677745	-13.9008	6.26002e-44	2.03552e-42	8198803	13.8405	13.7893	13.899	13.9051	12.8561	12.8137	13.0262	13.0473
PAS_chr2-1_0255	3715.87	-0.124414	0.089411	-1.39149	0.164078	0.222359	8198804	11.921	12.0868	12.0544	11.9759	11.7173	11.758	12.0251	12.0434
PAS_chr2-1_0256	4359.54	-0.42112	0.0611546	-6.88615	5.73213e-12	3.89352e-11	8198805	12.2487	12.2982	12.418	12.4483	11.9352	11.9204	12.0023	11.9741
PAS_chr2-1_0257	1028.42	0.165321	0.0811833	2.03639	0.0417108	0.0672712	8198806	10.1706	10.3376	10.1822	10.2702	10.235	10.3538	10.4732	10.4317
PAS_chr2-1_0258	1466.09	-0.436157	0.0904442	-4.82238	1.41852e-06	5.25688e-06	8198807	11.0638	11.0485	10.7525	10.773	10.5216	10.5413	10.5669	10.5269
PAS_chr2-1_0259	537.302	-0.396509	0.093737	-4.23001	2.33677e-05	7.25048e-05	8198808	9.78738	9.865	9.64111	9.59705	9.38103	9.46569	9.42021	9.48156
PAS_chr2-1_0260	2091.16	-0.557877	0.0842098	-6.62485	3.476e-11	2.22041e-10	8198809	11.4729	11.537	11.3181	11.3395	11.0007	11.0402	10.8113	10.8107
PAS_chr2-1_0261	2129.98	0.208749	0.0729316	2.86225	0.00420644	0.00861457	8198810	11.1902	11.1985	11.0507	11.0316	11.4245	11.2967	11.2809	11.2083
PAS_chr2-1_0262	12387.9	0.813625	0.0622077	13.0792	4.33158e-39	1.18648e-37	8198811	13.1969	13.2613	13.1048	13.126	13.878	13.9074	14.0269	14.058
PAS_chr2-1_0263	3256.4	0.0456419	0.0592098	0.77085	0.440796	0.513905	8198812	11.7726	11.8134	11.742	11.6897	11.8852	11.8277	11.7429	11.7219
PAS_chr2-1_0264	336.611	0.376756	0.0932053	4.04221	5.29487e-05	0.000155062	8198813	9.08643	9.01881	8.94356	8.99724	9.34692	9.21016	9.23717	9.18689
PAS_chr2-1_0265	289.916	0.164246	0.10413	1.57733	0.114721	0.163701	8198814	9.06833	9.02828	8.83587	8.87316	9.05129	9.04097	9.05793	9.03802
PAS_chr2-1_0266	262.788	0.222525	0.0915128	2.43163	0.0150311	0.0270173	8198815	8.82095	8.83496	8.89643	8.8489	8.9796	9.01489	8.93102	9.00018
PAS_chr2-1_0267	1996.3	0.3362	0.0680522	4.94033	7.79893e-07	2.99137e-06	8198816	11.0609	10.9741	10.8809	10.9714	11.3	11.3789	11.2061	11.2035
PAS_chr2-1_0268	532.336	0.0138763	0.0871636	0.159198	0.873513	0.901983	8198817	9.54064	9.60379	9.51809	9.62641	9.52467	9.73424	9.57201	9.50796
PAS_chr2-1_0269	7036.87	0.076505	0.0609376	1.25546	0.20931	0.274291	8198818	12.7849	12.8705	12.7729	12.7468	12.792	12.7881	12.9769	12.9044
PAS_chr2-1_0270	635.336	-1.98836	0.238097	-8.35108	6.76436e-17	6.64569e-16	8198819	10.5768	10.5903	9.92153	9.94336	8.86243	8.95319	8.86564	8.89551
PAS_chr2-1_0821	1369.59	-0.193964	0.0654324	-2.96434	0.00303331	0.00640732	8198820	10.6413	10.6897	10.8393	10.7674	10.6111	10.5313	10.5678	10.5746
PAS_chr2-1_0822	59.0294	-0.2066	0.241992	-0.853744	0.393247	0.466564	8198097	7.70701	8.14035	8.0478	8.00971	7.93662	7.83102	7.92701	7.97091
PAS_chr2-1_0271	987.011	-0.0539281	0.072184	-0.747092	0.455008	0.528033	8198098	10.1406	10.3412	10.2878	10.3548	10.2669	10.2589	10.2081	10.228
PAS_chr2-1_0272	454.822	0.0673858	0.0881056	0.764831	0.444372	0.517476	8198821	9.33404	9.33385	9.44729	9.45978	9.50774	9.49217	9.33405	9.44624
PAS_chr2-1_0273	672.517	0.349097	0.0746232	4.67813	2.89501e-06	1.02249e-05	8198822	9.7274	9.77342	9.6348	9.63124	9.96191	10.0139	9.87838	9.94808
PAS_chr2-1_0274	703.405	0.444402	0.106597	4.169	3.0594e-05	9.33376e-05	8198823	9.85507	9.82909	9.58974	9.50074	10.0544	10.0546	10.031	9.99125
PAS_chr2-1_0275	497.58	-0.0243237	0.0842056	-0.288861	0.772688	0.814547	8198824	9.54701	9.43458	9.58318	9.50604	9.42882	9.479	9.61425	9.48565
PAS_chr2-1_0276	2998.56	-0.320493	0.0775881	-4.1307	3.61656e-05	0.000108886	8198825	11.6537	11.6945	11.9194	11.9307	11.512	11.4958	11.5471	11.4859
PAS_chr2-1_0277	1103.11	0.307118	0.0735333	4.17658	2.9593e-05	9.05578e-05	8198826	10.2289	10.2422	10.1921	10.3674	10.4429	10.4651	10.5614	10.5923
PAS_chr2-1_0278	1238.03	0.0329483	0.0650994	0.506124	0.61277	0.674708	8198827	10.4528	10.5253	10.5697	10.5252	10.4593	10.5125	10.6067	10.6024
PAS_chr2-1_0279	1917.97	0.0906942	0.0647348	1.40101	0.16121	0.219222	8198828	11.1142	11.1327	10.9555	10.9504	11.1085	11.1158	11.1048	11.1437
PAS_chr2-1_0280	9752.2	-0.503239	0.0491317	-10.2427	1.27676e-24	1.9038e-23	8198829	13.4264	13.5509	13.5621	13.5084	13.056	13.0535	12.9909	12.9878
PAS_chr2-1_0281	344.008	-0.133922	0.0961668	-1.3926	0.16374	0.22196	8198830	9.17332	9.30362	9.15614	9.15233	9.07747	9.22945	9.09847	9.0265
PAS_chr2-1_0282	7706.79	-0.100089	0.0458691	-2.18206	0.0291052	0.0490274	8198831	13.0128	13.058	12.9717	12.9816	12.9718	12.9082	12.885	12.8677
PAS_chr2-1_0283	358.593	-0.182041	0.10762	-1.69152	0.090737	0.133561	8198832	9.28604	9.33385	9.17411	9.20371	9.19023	9.27339	9.02736	9.0207
PAS_chr2-1_0284	1269.04	0.0388157	0.0793064	0.489439	0.624531	0.685759	8198833	10.6413	10.415	10.5794	10.5364	10.4593	10.5437	10.6703	10.6378
PAS_chr2-1_0285	2644.63	0.157181	0.0645064	2.43667	0.0148233	0.0267392	8198834	11.3465	11.4028	11.48	11.4648	11.4967	11.4895	11.6253	11.6564
PAS_chr2-1_0287	2215.93	-0.0404533	0.0482546	-0.83833	0.401846	0.475758	8198835	11.2761	11.2839	11.3232	11.2567	11.2548	11.2492	11.2026	11.2834
PAS_chr2-1_0288	4426.51	0.541211	0.0725418	7.46068	8.60778e-14	6.75751e-13	8198836	11.8905	11.893	11.9474	11.92	12.3195	12.2876	12.5268	12.5463
PAS_chr2-1_0289	1083.36	0.712243	0.0925051	7.6995	1.36598e-14	1.13047e-13	8198837	10.2145	10.0674	9.98032	9.92787	10.701	10.7124	10.6156	10.4945
PAS_chr2-1_0290	308.795	0.309008	0.0948744	3.25702	0.00112588	0.00258806	8198838	8.93729	9.07462	8.86652	8.95615	9.07983	9.184	9.14036	9.18176
PAS_chr2-1_0291	2889.01	0.387593	0.0729933	5.30998	1.09637e-07	4.71878e-07	8198839	11.3435	11.3908	11.5252	11.4376	11.6488	11.7553	11.9077	11.8096
PAS_chr2-1_0292	1436.41	-0.402124	0.0691983	-5.81118	6.20336e-09	3.11714e-08	8198840	10.8858	10.8192	10.9314	10.8682	10.4147	10.5326	10.5307	10.645
PAS_chr2-1_0293	666.28	-0.0398759	0.0702357	-0.567744	0.570209	0.635386	8198841	9.87859	9.74885	9.83483	9.85679	9.79273	9.83792	9.84818	9.74042
PAS_chr2-1_0294	210.911	-0.64624	0.11566	-5.5874	2.30491e-08	1.08365e-07	8198842	8.94735	8.73768	8.91477	8.97052	8.57036	8.62988	8.50311	8.53158
PAS_chr2-1_0823	279.787	-0.0853178	0.103035	-0.828049	0.407643	0.48096	8198843	9.10723	8.93024	8.97865	8.95454	8.868	9.04466	8.91269	8.95813
PAS_chr2-1_0295	345.158	0.295384	0.094199	3.13574	0.00171421	0.00380098	8198099	9.11896	9.16684	8.94711	9.01576	9.26987	9.19059	9.23717	9.27828
PAS_chr2-1_0296	299.769	0.153258	0.0955288	1.60431	0.108646	0.156272	8198844	8.95069	8.88879	9.10069	8.98159	9.07275	9.02613	9.12741	9.08312
PAS_chr2-1_0297	2487.57	-0.100365	0.0736503	-1.36273	0.172969	0.232985	8198845	11.3262	11.4317	11.5489	11.5317	11.2666	11.3369	11.4347	11.4421
PAS_chr2-1_0298	628.473	0.300548	0.0759867	3.95528	7.64465e-05	0.000217187	8198846	9.63918	9.71258	9.64111	9.57209	9.80787	9.83996	9.83283	9.95246
PAS_chr2-1_0824	335.085	-0.033576	0.0921279	-0.36445	0.715522	0.765817	8198847	9.14213	9.16684	9.11322	9.14403	9.17502	9.15392	9.15573	8.98532
PAS_chr2-1_0299	1256.82	0.06095	0.0704152	0.86558	0.38672	0.460447	8198100	10.5283	10.635	10.4381	10.499	10.668	10.5755	10.5429	10.5083
PAS_chr2-1_0301	4913.39	0.126617	0.0689114	1.83739	0.0661526	0.101002	8198848	12.2462	12.3939	12.2346	12.2118	12.4742	12.4667	12.3511	12.2697
PAS_chr2-1_0302	1688.68	0.0391948	0.0636784	0.615511	0.538217	0.607257	8198849	10.8939	10.8735	10.9314	10.8999	10.9313	11.0324	10.9579	10.8123
PAS_chr2-1_0825	2818.5	0.0324892	0.0714774	0.454539	0.649441	0.707715	8198850	11.606	11.4575	11.6389	11.5602	11.6623	11.6903	11.5691	11.4604
PAS_chr2-1_0303	776.862	0.00160614	0.075799	0.0211894	0.983095	0.985833	8198101	9.99823	10.0519	10.0144	9.88919	9.9958	9.97931	9.89766	10.0644
PAS_chr2-1_0304	1695.13	-0.0879487	0.0690918	-1.27293	0.203044	0.267571	8198851	11.0041	11.0286	10.8669	10.9401	10.9577	10.9344	10.8636	10.7688
PAS_chr2-1_0305	1450	-0.358767	0.113412	-3.16338	0.00155946	0.00349164	8198852	11.0398	11.0551	10.6881	10.663	10.6056	10.6836	10.4624	10.4906
PAS_chr2-1_0306	32.9096	-0.908423	0.287588	-3.15877	0.00158437	0.00354113	8198927	7.96109	7.86523	7.652	7.75646	7.61464	7.68956	7.54673	7.52594
PAS_chr2-1_0307	2074.96	0.294197	0.135593	2.16971	0.0300291	0.050449	8198995	11.2137	11.2201	10.8501	10.846	11.5313	11.4455	11.0233	11.1674
PAS_chr2-1_0308	3508.81	-0.254853	0.049628	-5.13526	2.81747e-07	1.14702e-06	8198996	11.9443	11.9463	12.0444	12.0206	11.7308	11.7847	11.7819	11.7126
PAS_chr2-1_0309	5237.21	-0.302911	0.0866353	-3.4964	0.00047159	0.00116307	8198997	12.7006	12.6932	12.3954	12.4218	12.2274	12.182	12.3093	12.3546
PAS_chr2-1_0310	324.428	-0.0422777	0.0918835	-0.460123	0.645428	0.704866	8198998	9.17332	9.18787	9.05587	9.04905	9.13282	9.1022	9.05242	9.04945
PAS_chr2-1_0311	22906.2	-1.15676	0.0738449	-15.6647	2.63822e-55	1.17669e-53	8198999	15.0026	15.1347	14.8634	14.8197	13.782	13.8613	13.8562	13.768
PAS_chr2-1_0312	189.313	0.0691332	0.114809	0.602157	0.54707	0.615453	8199000	8.68833	8.62533	8.58224	8.64977	8.57392	8.66037	8.68706	8.77421
PAS_chr2-1_0313	68183.9	0.369694	0.0813147	4.54646	5.45557e-06	1.85784e-05	8199001	15.834	15.8251	15.9229	15.8825	16.0789	16.0791	16.3749	16.3765
PAS_chr2-1_0314	1623.92	0.450183	0.0992805	4.53445	5.77535e-06	1.95748e-05	8199002	10.7432	10.6158	10.6145	10.6584	10.8842	10.8769	11.1542	11.2516
PAS_chr2-1_0315	5652.41	-0.134716	0.0646293	-2.08445	0.0371196	0.0606857	8199003	12.5906	12.542	12.6197	12.6088	12.4094	12.3237	12.5606	12.5394
PAS_chr2-1_0316	528.523	0.188366	0.0748351	2.51708	0.0118333	0.0218782	8199004	9.48191	9.56342	9.48079	9.49862	9.63918	9.54364	9.67785	9.6797
PAS_chr2-1_0317	841.322	0.151064	0.0742966	2.03326	0.0420261	0.067693	8199005	10.0195	10.0955	9.99829	9.95867	10.0277	10.1094	10.1939	10.199
PAS_chr2-1_0318	736.232	0.0764218	0.0753348	1.01443	0.310378	0.382377	8199006	9.90335	9.90985	9.90947	9.87227	9.90946	9.91524	9.89766	10.0924
PAS_chr2-1_0319	1108.27	0.477204	0.0651963	7.31949	2.48909e-13	1.87239e-12	8199007	10.0957	10.2364	10.2678	10.1545	10.551	10.6113	10.6049	10.5585
PAS_chr2-1_0320	1816.71	0.719622	0.130384	5.51923	3.40486e-08	1.56431e-07	8199008	10.4726	10.5736	10.777	10.7862	11.0675	11.0455	11.5191	11.4725
PAS_chr2-1_0321	717.365	0.308899	0.0962018	3.21095	0.00132298	0.00299946	8199009	9.85338	9.80286	9.72268	9.72719	9.93343	9.83996	10.0861	10.1606
PAS_chr2-1_0827	3318.63	0.0808786	0.0890115	0.908631	0.363545	0.437086	8199010	11.7436	11.7695	11.7515	11.7869	11.6837	11.673	11.912	12.0488
PAS_chr2-1_0322	12908.4	0.857193	0.0586669	14.6112	2.38346e-48	8.76834e-47	8198102	13.2563	13.2888	13.14	13.1247	14.0714	14.1123	13.974	14.0122
PAS_chr2-1_0323	1523.09	0.430705	0.0746289	5.77128	7.86695e-09	3.89484e-08	8199011	10.6672	10.5797	10.5986	10.5124	11.0573	11.0402	10.8762	10.8614
PAS_chr2-1_0828	6683.77	1.32348	0.0575959	22.9787	7.61456e-117	1.0965e-114	8199012	11.9729	11.919	12.0323	12.0288	13.2373	13.1581	13.3392	13.2967
PAS_chr2-1_0324	43838.2	0.789753	0.0498311	15.8486	1.43748e-56	6.58628e-55	8198103	14.9906	15.0317	14.9758	14.9326	15.7096	15.7249	15.8577	15.7748
PAS_chr2-1_0325	1038.24	0.167623	0.0646899	2.59118	0.00956484	0.0180753	8199013	10.301	10.2576	10.1693	10.275	10.3796	10.3123	10.4285	10.4317
PAS_chr2-1_0326	1555.57	0.194745	0.0768922	2.5327	0.0113188	0.021004	8199014	10.6345	10.7314	10.7439	10.7942	10.8033	10.7996	11.0293	10.9419
PAS_chr2-1_0327	2164.75	0.0523696	0.0591142	0.885906	0.375668	0.448878	8199015	11.1688	11.3034	11.1997	11.1795	11.2404	11.1978	11.2494	11.3415
PAS_chr2-1_0328	215.818	0.226465	0.126947	1.78393	0.0744349	0.111885	8199016	8.78342	8.70752	8.64749	8.64563	8.98973	8.74276	8.72709	8.78127
PAS_chr2-1_0829	2684.13	-0.0389914	0.0526365	-0.740767	0.458834	0.53186	8199017	11.5262	11.4417	11.5754	11.591	11.5046	11.4741	11.5191	11.5071
PAS_chr2-1_0830	1041.08	0.12756	0.06904	1.84762	0.0646575	0.0988994	8198104	10.1974	10.3645	10.2557	10.2665	10.3315	10.4755	10.3602	10.3318
PAS_chr2-1_0329	4751.43	-0.827203	0.0526475	-15.7121	1.24928e-55	5.67239e-54	8198105	12.5369	12.6353	12.685	12.6494	11.8566	11.8913	11.8381	11.7877
PAS_chr2-1_0330	1548.2	0.266778	0.0931923	2.86266	0.00420098	0.00861039	8199018	10.6198	10.5442	10.7882	10.7794	10.7355	10.9117	11.0549	10.9628
PAS_chr2-1_0331	1167.9	0.0669602	0.0765	0.875297	0.381412	0.454986	8199019	10.4226	10.4671	10.4826	10.3629	10.5142	10.6288	10.4009	10.4013
PAS_chr2-1_0332	129.588	0.247077	0.19193	1.28733	0.197981	0.261484	8199020	8.18194	8.56486	8.30646	8.2625	8.52681	8.56638	8.39862	8.24493
PAS_chr2-1_0333	1753.86	0.000387107	0.0550983	0.00702576	0.994394	0.99558	8199021	10.9285	10.9307	10.9638	11.033	10.9679	10.9155	11.0099	10.9735
PAS_chr2-1_0334	702.641	0.155536	0.0743903	2.0908	0.0365457	0.0598992	8199022	9.74218	9.90247	9.82934	9.79394	10.0136	9.92293	9.86034	9.92599
PAS_chr2-1_0335	1113.38	0.10093	0.0701385	1.43902	0.150146	0.206363	8199023	10.3951	10.2227	10.4333	10.3822	10.4942	10.4806	10.3791	10.4348
PAS_chr2-1_0336	2792.03	0.767431	0.0587777	13.0565	5.83444e-39	1.58949e-37	8199024	11.1849	11.2269	11.1637	11.1317	11.7919	11.8322	11.9344	11.9502
PAS_chr2-1_0337	631.273	0.9566	0.145014	6.5966	4.2069e-11	2.66032e-10	8199025	9.32657	9.31503	9.41295	9.39821	9.7704	9.83792	10.2918	10.2843
PAS_chr2-1_0338	2069.69	-0.475031	0.0572567	-8.29651	1.07212e-16	1.03913e-15	8199026	11.3618	11.3495	11.3239	11.4577	10.9257	10.8983	10.98	10.9974
PAS_chr2-1_0339	1484.47	0.29662	0.0566528	5.23574	1.64322e-07	6.88432e-07	8199027	10.6188	10.5979	10.6569	10.6165	10.8433	10.814	10.9418	10.9097
PAS_chr2-1_0340	1425.71	-0.145754	0.0557806	-2.61298	0.00897566	0.0170643	8199028	10.7877	10.7437	10.803	10.7348	10.6064	10.6077	10.7065	10.6432
PAS_chr2-1_0341	1788.84	-0.0299386	0.0512054	-0.584676	0.558766	0.625818	8199029	11.0087	10.939	11.0398	11.0227	10.9504	10.966	11.0099	10.9883
PAS_chr2-1_0342	2902.8	-0.0778955	0.0548779	-1.41943	0.155773	0.21259	8199030	11.6542	11.6012	11.6276	11.739	11.5378	11.5592	11.6108	11.6374
PAS_chr2-1_0343	683.603	0.367083	0.069853	5.25508	1.47959e-07	6.24729e-07	8199031	9.76406	9.72104	9.61994	9.69533	10.016	9.97562	9.99301	9.92302
PAS_chr2-1_0344	301.262	0.707858	0.0999142	7.08466	1.39383e-12	1.00213e-11	8199032	8.86452	8.85136	8.74326	8.7619	9.27394	9.29179	9.11171	9.23461
PAS_chr2-1_0345	2089.38	0.481432	0.0798391	6.03003	1.63926e-09	8.80799e-09	8199033	10.8502	10.8384	11.0813	11.043	11.3317	11.3241	11.4862	11.4143
PAS_chr2-1_0893	260.599	0.0598158	0.126818	0.471664	0.637166	0.697961	8199034	8.90317	8.78443	8.97865	8.89527	8.8256	8.82428	8.91576	9.1267
PAS_chr2-1_0346	7560.79	0.00652182	0.048219	0.135254	0.892411	0.916039	8198962	12.9034	12.9824	12.9088	12.9194	12.906	12.8834	13.0136	12.9316
PAS_chr2-1_0347	564.882	0.526702	0.0753796	6.98733	2.80176e-12	1.96396e-11	8199035	9.44358	9.38875	9.47843	9.43772	9.73911	9.79022	9.86185	9.88378
PAS_chr2-1_0348	393.22	0.690233	0.0865141	7.97827	1.48398e-15	1.31215e-14	8199036	9.00927	8.98021	9.02953	9.09885	9.44854	9.44955	9.47939	9.57659
PAS_chr2-1_0349	412.997	0.51814	0.114265	4.53456	5.77235e-06	1.95748e-05	8199037	9.19002	9.24501	9.02287	9.11029	9.35075	9.46836	9.4306	9.67615
PAS_chr2-1_0350	423.14	0.285301	0.0978472	2.91578	0.00354802	0.00737098	8199038	9.32407	9.10164	9.20643	9.33848	9.37916	9.40833	9.53992	9.45463
PAS_chr2-1_0351	13765.5	-1.17824	0.0554987	-21.2301	5.03533e-100	5.39959e-98	8199039	14.1976	14.2143	14.246	14.2993	13.0137	13.0355	13.0903	13.1946
PAS_chr2-1_0352	128.982	0.317245	0.134001	2.36749	0.0179093	0.0315825	8199040	8.37806	8.20029	8.33081	8.32778	8.51191	8.48758	8.48122	8.35264
PAS_chr2-1_0353	19108.6	-0.247208	0.07862	-3.14434	0.00166463	0.00370736	8199041	14.4397	14.4708	14.275	14.2314	14.0183	14.0136	14.1546	14.2541
PAS_chr2-1_0354	7420.89	-0.319716	0.0418719	-7.63558	2.24808e-14	1.84233e-13	8199042	13.0722	13.0361	13.0725	13.0263	12.6943	12.7495	12.788	12.7375
PAS_chr2-1_0355	4638.78	0.475174	0.0630354	7.5382	4.76497e-14	3.81198e-13	8199043	12.0473	12.0707	11.9923	11.9399	12.379	12.3842	12.5294	12.5499
PAS_chr2-1_0356	468.806	0.337656	0.0891271	3.78847	0.000151576	0.000411164	8199044	9.35862	9.33011	9.43268	9.19973	9.54967	9.59566	9.56827	9.52594
PAS_chr2-1_0357	2213.45	-0.69382	0.0486002	-14.2761	3.08438e-46	1.09474e-44	8199045	11.5516	11.5626	11.4875	11.5698	10.9001	10.9011	10.9404	10.9376
PAS_chr2-1_0358	1976.05	0.645043	0.0914331	7.05481	1.72832e-12	1.22514e-11	8199046	10.8768	10.9788	10.6187	10.7184	11.3849	11.3003	11.3193	11.4894
PAS_chr2-1_0359	8317.94	-0.974808	0.0534411	-18.2408	2.44923e-74	1.73861e-72	8199047	13.5544	13.4886	13.3698	13.426	12.499	12.5533	12.5165	12.4988
PAS_chr2-1_0360	1837.58	-1.22808	0.0569047	-21.5814	2.68668e-103	3.00909e-101	8199048	11.4669	11.5331	11.4399	11.4164	10.4341	10.3325	10.3644	10.4171
PAS_chr2-1_0361	19389.3	-0.630327	0.0893515	-7.05447	1.73259e-12	1.22644e-11	8199049	14.5686	14.457	14.565	14.5641	13.7712	13.726	14.001	14.133
PAS_chr2-1_0362	11868.9	-0.185307	0.0499944	-3.70657	0.000210089	0.000556996	8199050	13.6741	13.565	13.6978	13.6717	13.4522	13.4152	13.5284	13.4894
PAS_chr2-1_0831	2232.82	-0.198191	0.0716423	-2.7664	0.00566787	0.0113538	8199051	11.2958	11.3034	11.4257	11.4175	11.0826	11.3241	11.1843	11.1406
PAS_chr2-1_0363	18273.3	-0.513185	0.083228	-6.16601	7.00343e-10	3.89165e-09	8198106	14.35	14.2542	14.5329	14.4794	13.7867	13.7838	14.0061	14.0151
PAS_chr2-1_0364	990.706	-0.10493	0.0646145	-1.62394	0.104388	0.150836	8199052	10.2469	10.3715	10.3217	10.2998	10.2728	10.1393	10.2152	10.2541
PAS_chr2-1_0365	1779.58	-0.0625583	0.0549011	-1.13947	0.254506	0.322532	8199053	11.0339	11.0219	11.0091	10.9855	10.9673	10.8759	10.9488	11.0257
PAS_chr2-1_0366	4860.89	-0.26729	0.0502025	-5.32423	1.01379e-07	4.3896e-07	8199054	12.4471	12.3866	12.4714	12.4561	12.1962	12.2676	12.1409	12.142
PAS_chr2-1_0367	1143.63	-0.258924	0.072568	-3.56802	0.00035969	0.000910516	8199055	10.5304	10.4819	10.5729	10.5748	10.4516	10.271	10.341	10.228
PAS_chr2-1_0368	11205.8	-0.00769097	0.140855	-0.0546022	0.956455	0.96489	8199056	13.7049	13.8298	13.1391	13.1399	13.4245	13.4465	13.5655	13.4801
PAS_chr2-1_0369	2095.63	-0.176763	0.0689995	-2.5618	0.010413	0.0194954	8199057	11.2965	11.2671	11.2477	11.275	11.0803	10.9769	11.2522	11.126
PAS_chr2-1_0370	2621.6	-0.306017	0.0459439	-6.66068	2.72568e-11	1.74776e-10	8199058	11.5831	11.6175	11.6461	11.633	11.3223	11.3126	11.3776	11.3476
PAS_chr2-1_0371	604.666	-0.125127	0.0853632	-1.46581	0.142699	0.197312	8199059	9.62725	9.78688	9.8146	9.79479	9.6515	9.78599	9.62505	9.6031
PAS_chr2-1_0372	1127.1	0.248617	0.0774342	3.21068	0.00132419	0.00300087	8199060	10.2172	10.2557	10.3674	10.3951	10.4031	10.5062	10.5788	10.5867
PAS_chr2-1_0373	870.135	0.15715	0.0746435	2.10535	0.0352612	0.0580582	8199061	10.0507	10.0363	9.98852	10.1251	10.1095	10.101	10.2315	10.2646
PAS_chr2-1_0374	666.312	-0.0996527	0.0865989	-1.15074	0.24984	0.317898	8199062	9.77128	9.87258	9.97702	9.79479	9.85365	9.84402	9.72203	9.68854
PAS_chr2-1_0375	804.529	-0.336015	0.073941	-4.54436	5.51027e-06	1.87394e-05	8199063	10.0712	10.187	10.238	10.1128	9.96313	9.88008	9.88731	9.81637
PAS_chr2-1_0376	15487.9	0.0466378	0.0475554	0.980704	0.326739	0.398539	8199064	13.9829	13.8608	13.9155	13.9146	13.9744	13.9118	14.0261	13.9455
PAS_chr2-1_0832	585.945	0.22154	0.082689	2.67919	0.00737996	0.0143555	8199065	9.61319	9.57909	9.61138	9.58712	9.89153	9.74954	9.64818	9.73361
PAS_chr2-1_0377	323.729	-0.463025	0.119111	-3.88735	0.000101346	0.000282046	8198107	9.15356	9.11935	9.26601	9.37394	9.04164	9.04097	8.87836	8.83298
PAS_chr2-1_0378	598.887	-0.00969055	0.0732174	-0.132353	0.894705	0.917646	8199066	9.74035	9.70123	9.60708	9.7671	9.7261	9.70986	9.68817	9.68324
PAS_chr2-1_0379	1376.08	0.0795864	0.0632741	1.2578	0.208463	0.273536	8199067	10.6099	10.6669	10.5368	10.6892	10.7277	10.7471	10.6737	10.6351
PAS_chr2-1_0380	2703.07	0.173337	0.0672773	2.57645	0.00998197	0.0188142	8199068	11.3989	11.4982	11.4322	11.451	11.586	11.7543	11.5655	11.5017
PAS_chr2-1_0381	103.276	0.0752663	0.179679	0.418892	0.675295	0.731461	8199069	8.33381	8.35294	8.02336	8.20523	8.34647	8.31086	8.21705	8.16826
PAS_chr2-1_0382	175.774	0.230169	0.116074	1.98296	0.047372	0.0751038	8199070	8.42576	8.57858	8.57743	8.57744	8.71427	8.68028	8.62632	8.61139
PAS_chr2-1_0383	3022.95	-0.148015	0.105972	-1.39673	0.162494	0.22045	8199071	11.8897	11.8516	11.5695	11.636	11.7187	11.7732	11.407	11.4919
PAS_chr2-1_0384	1279.85	-0.0170749	0.0595349	-0.286804	0.774262	0.815859	8198853	10.6119	10.5797	10.5986	10.5318	10.5869	10.6323	10.4975	10.5423
PAS_chr2-1_0385	782.382	-0.544677	0.0750838	-7.25426	4.03864e-13	2.99775e-12	8198854	10.1652	10.0891	10.1977	10.295	9.75769	9.743	9.83592	9.74719
PAS_chr2-1_0386	293.138	-0.174188	0.14476	-1.20329	0.228863	0.295383	8198855	9.05918	9.15833	8.99242	9.03554	9.00228	9.19059	8.71269	8.87936
PAS_chr2-1_0387	515.25	0.0775069	0.0899389	0.861773	0.388812	0.462391	8198856	9.51485	9.4518	9.52725	9.57209	9.51792	9.51041	9.52841	9.73361
PAS_chr2-1_0388	442.782	-0.207762	0.0777424	-2.67244	0.00753021	0.014597	8198857	9.42284	9.44837	9.47606	9.5018	9.37916	9.33079	9.31839	9.26146
PAS_chr2-1_0389	5862.46	0.067715	0.0582183	1.16312	0.24478	0.312485	8198858	12.4271	12.5314	12.6058	12.6076	12.5843	12.5894	12.6788	12.5864
PAS_chr2-1_0391	2551.72	-0.551438	0.0573696	-9.61203	7.11351e-22	9.21647e-21	8198859	11.6114	11.6183	11.7154	11.7686	11.1871	11.1622	11.1573	11.2101
PAS_chr2-1_0392	512.928	0.318411	0.0902641	3.52754	0.000419436	0.00104703	8198860	9.4685	9.43458	9.35972	9.43549	9.61892	9.59079	9.80792	9.56892
PAS_chr2-1_0393	516.032	-0.0490106	0.0917665	-0.534079	0.593287	0.657179	8198861	9.70493	9.56027	9.55662	9.43326	9.4992	9.59322	9.51681	9.50595
PAS_chr2-1_0394	1079.43	-0.181802	0.0935384	-1.9436	0.0519432	0.0814795	8198862	10.4856	10.4472	10.3861	10.4412	10.3941	10.4493	10.1867	10.1081
PAS_chr2-1_0395	476.921	-0.124374	0.10654	-1.16739	0.243053	0.310595	8198863	9.41819	9.45522	9.52497	9.63317	9.56772	9.25787	9.4368	9.42074
PAS_chr2-1_0396	725.114	0.0858363	0.0720201	1.19184	0.233325	0.299913	8198864	9.87692	9.78955	9.93349	9.89797	9.91454	9.95516	9.88136	10.0262
PAS_chr2-1_0397	2085.91	0.179755	0.0791814	2.27017	0.0231974	0.0399573	8198865	11.1183	11.0627	11.0956	11.143	11.2364	11.1017	11.2596	11.4472
PAS_chr2-1_0398	494.991	0.33096	0.0796586	4.15472	3.25679e-05	9.87025e-05	8198866	9.41118	9.35975	9.28802	9.45978	9.57909	9.63636	9.64111	9.62358
PAS_chr2-1_0399	469.402	0.286325	0.0817658	3.50177	0.00046217	0.00114408	8198867	9.27311	9.34871	9.42777	9.34326	9.47149	9.59808	9.59053	9.5299
PAS_chr2-1_0400	890.114	0.104047	0.0730452	1.42443	0.154323	0.211069	8198868	10.2067	9.9885	10.1255	10.0692	10.235	10.1589	10.2081	10.1301
PAS_chr2-1_0401	2182.31	0.0199693	0.0882427	0.226299	0.820969	0.857319	8198869	11.0041	11.1866	11.3846	11.3421	11.2309	11.2908	11.2759	11.2269
PAS_chr2-1_0402	23602.5	0.0886553	0.112996	0.784589	0.432695	0.505829	8198870	14.3142	14.3542	14.6508	14.6373	14.378	14.3978	14.7755	14.7422
PAS_chr2-1_0403	106.726	0.397985	0.148117	2.68696	0.00721052	0.0140687	8198871	8.16207	8.2568	8.21641	8.12444	8.42625	8.24717	8.39384	8.29479
PAS_chr2-1_0404	5365.9	-0.16627	0.0755415	-2.20104	0.0277329	0.0469986	8198872	12.6055	12.5988	12.4391	12.4823	12.2685	12.258	12.4578	12.4946
PAS_chr2-1_0405	825.638	0.0564363	0.0837995	0.673469	0.500649	0.57269	8198873	10.0104	9.8876	10.0741	10.1405	10.0312	10.003	10.1589	10.1249
PAS_chr2-1_0406	741.513	0.305351	0.0873484	3.49579	0.000472668	0.00116491	8198874	9.70493	9.81341	9.86909	9.86007	10.193	10.003	10.043	9.94076
PAS_chr2-1_0407	4487.92	0.280449	0.0632034	4.43725	9.11165e-06	3.00345e-05	8198875	11.984	12.0341	12.1432	12.1171	12.2486	12.2854	12.4002	12.4084
PAS_chr2-1_0408	644.193	-0.192012	0.0797766	-2.40687	0.0160899	0.0287055	8198876	9.78025	9.74057	9.91981	9.94336	9.72319	9.69185	9.68817	9.74042
PAS_chr2-1_0409	266.884	-0.134479	0.1001	-1.34345	0.179126	0.239905	8198877	8.91693	9.02828	9.03947	8.89696	8.85121	8.96499	8.87836	8.85639
PAS_chr2-1_0410	1111.07	0.137774	0.0646215	2.13202	0.033005	0.0546829	8198878	10.4123	10.3322	10.314	10.3158	10.4429	10.4935	10.3718	10.5211
PAS_chr2-1_0411	3917.31	0.160267	0.0735456	2.17915	0.0293203	0.0493733	8198879	11.8651	11.9003	12.0067	12.0119	12.0156	11.9737	12.1757	12.2152
PAS_chr2-1_0412	8112.07	0.00321677	0.0979579	0.0328382	0.973804	0.978268	8198880	12.9399	12.8895	13.1044	13.1617	12.8158	12.9294	13.135	13.2126
PAS_chr2-1_0413	1968.85	0.00382708	0.0603426	0.0634225	0.94943	0.958998	8198881	11.071	11.0671	11.1046	11.1969	11.0842	11.0576	11.192	11.1285
PAS_chr2-1_0414	582.925	0.0750908	0.112716	0.666196	0.505286	0.575992	8198882	9.67631	9.69265	9.51809	9.69441	9.52971	9.56865	9.82665	9.85283
PAS_chr2-1_0415	14938.9	0.0175436	0.050455	0.347707	0.72806	0.776374	8198883	13.9577	13.9175	13.8392	13.8111	13.8571	13.8774	13.9377	13.9241
PAS_chr2-1_0834	809.25	0.376741	0.0716071	5.26122	1.431e-07	6.05562e-07	8198884	9.94843	9.83686	9.8762	9.85105	10.1259	10.1094	10.1783	10.2728
PAS_chr2-1_0416	1097.61	0.340209	0.0777117	4.37783	1.19865e-05	3.89505e-05	8198109	10.3731	10.2671	10.1963	10.1224	10.5821	10.4922	10.5354	10.4655
PAS_chr2-1_0417	1332.99	0.421543	0.0588199	7.16668	7.6838e-13	5.6044e-12	8198885	10.3589	10.4721	10.4226	10.4733	10.8321	10.816	10.7514	10.7631
PAS_chr2-1_0418	1169.19	0.0181956	0.0714753	0.254572	0.799053	0.837436	8198886	10.4032	10.4455	10.486	10.4833	10.5126	10.5899	10.3864	10.3896
PAS_chr2-1_0419	899.12	-0.185075	0.0888582	-2.08281	0.0372684	0.0608858	8198887	10.1584	10.201	10.3498	10.1911	10.0839	9.89582	10.133	10.178
PAS_chr2-1_0420	434.817	0.149391	0.11933	1.25191	0.210602	0.275626	8198888	9.23623	9.17107	9.43757	9.42205	9.36598	9.48428	9.27492	9.57468
PAS_chr2-1_0421	2434.44	0.172742	0.0576106	2.99844	0.00271366	0.00579528	8198889	11.2848	11.2054	11.3704	11.3627	11.4245	11.454	11.5016	11.4874
PAS_chr2-1_0422	1752.24	0.149769	0.0646704	2.31588	0.0205646	0.0357768	8198890	10.9806	10.8307	10.8878	10.8857	11.0165	10.9231	11.1004	11.0701
PAS_chr2-1_0833	467.667	0.356007	0.0964887	3.68962	0.00022459	0.000590163	8198891	9.47522	9.2921	9.16516	9.32645	9.53306	9.5587	9.62326	9.5515
PAS_chr2-1_0423	2436.75	-0.101353	0.0531406	-1.90726	0.0564871	0.0877875	8198108	11.3524	11.4417	11.4505	11.4949	11.3718	11.3061	11.3403	11.3579
PAS_chr2-1_0424	2071.11	0.108933	0.0576514	1.88951	0.0588229	0.0909551	8198892	11.0493	11.1706	11.115	11.176	11.184	11.301	11.1961	11.2263
PAS_chr2-1_0425	2120.75	0.451368	0.080644	5.59704	2.18043e-08	1.02609e-07	8198893	11.0243	10.9776	10.9818	10.9884	11.2778	11.2485	11.5087	11.5323
PAS_chr2-1_0426	1725.14	-0.183658	0.0879059	-2.08925	0.036685	0.0601081	8198894	10.9575	10.846	11.0661	11.194	10.8241	10.8363	10.8136	10.9749
PAS_chr2-1_0427	540.122	-0.29149	0.0909621	-3.20453	0.00135285	0.00306169	8198895	9.64905	9.81603	9.70875	9.61474	9.47149	9.37156	9.47939	9.59935
PAS_chr2-1_0428	8898.67	-0.315348	0.109765	-2.87293	0.00406686	0.00835247	8198896	13.1936	13.2336	13.3946	13.3867	12.8127	12.737	13.1941	13.1886
PAS_chr2-1_0429	6526.79	-0.366168	0.128519	-2.84914	0.0043837	0.00895575	8198897	12.8371	12.6498	13.0344	13.0146	12.3537	12.2403	12.8132	12.6774
PAS_chr2-1_0430	204.328	0.142173	0.120861	1.17634	0.23946	0.306938	8198898	8.54373	8.67658	8.73486	8.73724	8.868	8.71433	8.71991	8.70123
PAS_chr2-1_0431	1832.86	0.379867	0.0719101	5.28253	1.27411e-07	5.43736e-07	8198899	10.7094	10.832	10.8922	10.9313	11.1637	11.084	11.2391	11.2298
PAS_chr2-1_0432	1433.11	-0.00705864	0.0596646	-0.118305	0.905826	0.926977	8198900	10.6596	10.6826	10.7477	10.7622	10.6627	10.7683	10.666	10.7441
PAS_chr2-1_0433	1044.36	-0.0383325	0.0628277	-0.610121	0.541781	0.610594	8198901	10.2861	10.4099	10.3786	10.3039	10.2816	10.3734	10.3073	10.2832
PAS_chr2-1_0835	455.773	0.515568	0.129246	3.98905	6.63379e-05	0.000190835	8198902	9.4344	9.30362	8.97171	9.19172	9.64996	9.66207	9.52649	9.50393
PAS_chr2-1_0434	2604.67	0.302147	0.05859	5.15698	2.50967e-07	1.02919e-06	8198110	11.4057	11.3468	11.2423	11.334	11.5579	11.6532	11.565	11.6613
PAS_chr2-1_0840	942.667	0.118527	0.0799399	1.48271	0.138152	0.191762	8198903	10.2405	10.1337	10.1949	10.0685	10.1551	10.233	10.242	10.3799
PAS_chr2-1_0845	1313.5	0.272427	0.0847527	3.21437	0.00130729	0.0029679	8198112	10.5103	10.2499	10.5923	10.553	10.6967	10.6791	10.7466	10.7474
PAS_chr2-1_0838	1037.79	0.052751	0.0774738	0.680889	0.495942	0.568725	8198113	10.3554	10.1462	10.346	10.3317	10.241	10.3439	10.3676	10.4213
[truncated: 3,041 more rows]
