# Supplementary material for: Synthetic transcription factors establish the function of nine amino acid transactivation domains of Komagataella phaffii Mxr1
Source: J Biol Chem. 2025 Jan 22;301(3):108211. doi: 10.1016/j.jbc.2025.108211 (PMC11872449; doi:10.1016/j.jbc.2025.108211)
Supplement: Supplemental Table S2 [file mmc4.xlsx]

## Sheet: Read_Me
Supplemental Table S2 : RNA-Seq analysis of GS115 and Dmxr1:mxr1N400∆TAD-A cultured in YNBM
Column Header		Description
Id		unique feature identifier (GeneID) retrieved from NCBI genbank annotation
GeneID		Gene ID retrieved from NCBI genbank annotation
Protein_name		Functional description of protein
M1Rep1		Normalized expression value of GS115_1st biological replicate
M1Rep2		Normalized expression value of GS115_2nd biological replicate
M1Rep3		Normalized expression value of GS115_3rd biological replicate
M1Rep4		Normalized expression value of GS115_4th biological replicate
M2Rep1		Normalized expression value of ∆mxr1:Mxr1N400∆TAD-A_1st biological replicate
M2Rep2		Normalized expression value of ∆mxr1:Mxr1N400∆TAD-A_2nd biological replicate
M2Rep3		Normalized expression value of∆mxr1:Mxr1N400∆TAD-A_3rd biological replicate
M2Rep4		Normalized expression value of ∆mxr1:Mxr1N400∆TAD-A_4th biological replicate
baseMean		The mean of normalized counts for all samples (normalized for sequencing depth)
FoldChange		fold change of expression, calculated as 2log2(FC)
log2FoldChange		log2(FC) as estimated by the GLM model. It reflects the differential expression between Test and Ref and can be interpreted as log2(Test/Ref). If this value is: around 0: the feature expression is similar in both. positive: the feature is up-regulated (Test>Ref) conditions. negative: the feature is down-regulated (Test<Ref)
lfcSE		Standard error estimate for the log2 fold change estimate.
stat		Wald statistic (the log2FoldChange divided by lfcSE, which is compared to a standard Normal distribution to generate a two-tailed pvalue)
pvalue		Wald test p-value (DESeq2 performs for each gene a hypothesis test to see whether evidence is sufficient to decide against the null hypothesis that there is no effect of the treatment on the gene and that the observed difference between treatment and control was merely caused by experimental variability (i. e., the type of variability that you can just as well expect between different samples in …
padj		BH adjusted p-values (adjusted p-value for multiple testing calculated using Benjamin-Hochberg correction method)

## Sheet: Sheet1
Geneid	baseMean	log2FoldChange	lfcSE	stat	pvalue	padj	ENTREZ_ID	M1REP1	M1REP2	M1REP3	M1REP4	M2REP1	M2REP2	M2REP3	M2REP4
PAS_chr1-3_0003	215.447	-0.816	0.301065	-2.71038	0.0067206	0.0203802	8196519	8.53079	8.72635	7.5585	8.12492	7.61788	7.78503	7.54281	7.50621
PAS_chr1-3_0004	432.541	0.200764	0.256568	0.7825	0.433921	0.563795	8197942	8.94789	8.19047	9.00977	8.8898	8.80252	8.68694	9.23204	9.11587
PAS_chr1-3_0005	122.356	0.135712	0.44752	0.303255	0.761696	0.837101	8197943	7.31304	7.34042	7.26486	7.22536	6.60042	6.59042	8.06043	7.6976
PAS_chr1-3_0008	107.936	0.735557	0.249897	2.94344	0.00324588	0.0108844	8197944	7.22461	6.8435	6.45453	6.95146	7.35701	7.45727	7.45689	7.52801
PAS_chr1-3_0010	241.926	0.179792	0.289264	0.62155	0.534238	0.655602	8197945	8.12284	7.73472	8.16697	8.18676	7.85578	7.72954	8.63717	8.44178
PAS_chr1-3_0011	1170.58	-1.1349	0.631412	-1.79739	0.072273	0.141734	8197946	9.38871	9.07411	11.769	10.8942	8.74651	8.5142	10.3432	9.96748
PAS_chr1-3_0013	2916.97	-1.10999	0.41271	-2.68952	0.00715545	0.021461	8197947	11.3983	11.1398	12.7628	12.0401	10.2278	10.4168	11.3339	11.2334
PAS_chr1-3_0014	325.198	-2.03584	0.380065	-5.35656	8.48218e-08	7.84407e-07	8197948	9.44318	9.52588	8.28911	8.99422	7.59671	7.75756	6.73379	7.24979
PAS_chr1-3_0015	366.866	-0.904365	0.474695	-1.90515	0.0567604	0.117435	8197949	8.59392	9.04861	9.23314	9.13307	7.47812	6.98087	8.98588	8.53354
PAS_chr1-3_0016	77.3525	-0.47661	0.390777	-1.21965	0.222599	0.341003	8197950	6.94434	6.93563	7.17687	6.97373	6.01262	6.32114	7.08973	6.98913
PAS_chr1-3_0017	292.455	-1.5594	0.267489	-5.82979	5.54972e-09	6.16092e-08	8197951	9.09677	9.19522	8.45779	8.73655	7.39856	7.74362	7.79805	7.19597
PAS_chr1-3_0018	1329.15	-0.781336	0.242789	-3.21818	0.00129009	0.00495961	8197952	10.5312	10.3065	11.1197	10.9069	9.78527	9.71121	10.2117	10.193
PAS_chr1-3_0020	1243.76	-0.838582	0.256091	-3.27455	0.0010583	0.00416056	8197953	10.6386	10.3889	10.905	10.7299	9.38638	9.56961	10.3365	9.98314
PAS_chr1-3_0290	36.572	0.403074	0.580107	0.694827	0.487164	0.614595	8197954	6.05456	6.45016	5.32279	6.16117	6.10337	5.52164	6.64515	6.58285
PAS_chr1-3_0021	25.4043	1.89741	0.572647	3.31339	0.000921718	0.00368395	8196819	5.67345	5.03859	5.63258	5.13683	5.7776	5.9503	6.59849	6.49346
PAS_chr1-3_0022	826.904	0.907023	0.404735	2.24103	0.0250243	0.0605195	8197955	9.09132	9.23594	9.44505	9.27939	10.658	10.6632	8.80377	9.63876
PAS_chr1-3_0023	362.452	0.514726	0.262638	1.95983	0.0500157	0.106363	8197956	8.44348	8.64163	8.12897	8.36591	8.47865	8.47701	9.16481	9.18978
PAS_chr1-3_0024	1043.84	-0.0393123	0.240404	-0.163526	0.870104	0.913907	8197957	9.81762	9.63261	10.5377	10.2508	10.1414	9.82053	10.1319	10.1404
PAS_chr1-3_0025	684.953	0.141774	0.225807	0.627855	0.530099	0.651952	8197958	9.56999	9.40168	9.31966	9.44163	10.0011	9.66248	9.19321	9.27926
PAS_chr1-3_0026	735.678	-0.357777	0.193893	-1.84523	0.0650036	0.130473	8197959	9.78427	9.75316	9.77394	9.73415	9.73507	9.57742	9.05561	9.22537
PAS_chr1-3_0027	3239.1	-0.906069	0.300444	-3.01577	0.00256328	0.00896525	8197960	11.8068	11.2783	12.5759	12.2566	11.5058	11.1555	10.8964	11.0287
PAS_chr1-3_0028	3304.31	0.969518	0.28002	3.46232	0.000535547	0.00227777	8197961	11.2801	11.4475	10.7654	11.0243	12.61	12.2115	11.4926	11.8888
PAS_chr1-3_0029	347.061	0.184035	0.247642	0.74315	0.457391	0.586876	8197962	8.68369	8.74412	8.24007	8.32846	8.64119	8.17516	8.89656	8.89605
PAS_chr1-3_0030	266.633	-0.0641036	0.325545	-0.196912	0.843897	0.894477	8197963	8.32278	8.49388	8.1819	8.14424	7.66607	7.67178	8.67262	8.60632
PAS_chr1-3_0031	331.321	0.00832562	0.174927	0.047595	0.962039	0.976375	8197964	8.59006	8.19566	8.64673	8.66836	8.50141	8.44312	8.5342	8.68522
PAS_chr1-3_0032	1128.46	0.516677	0.160888	3.2114	0.00132089	0.00505299	8197965	10.0613	9.91852	9.54897	10.0942	10.4404	10.4352	10.3675	10.4399
PAS_chr1-3_0033	793.044	0.942094	0.517027	1.82214	0.0684345	0.136005	8197966	9.27798	9.43702	8.89715	9.09404	10.6479	10.7987	8.12108	9.39897
PAS_chr1-3_0034	3453.11	-0.675116	0.176429	-3.82657	0.000129942	0.000660857	8197347	12.0975	11.9929	12.1633	12.0048	11.7369	11.4578	11.1221	11.1998
PAS_chr1-3_0036	842.934	1.34246	0.220305	6.09364	1.10372e-09	1.33719e-08	8197348	9.12371	9.09363	8.98031	8.8581	9.98774	9.92214	10.6696	10.4399
PAS_chr1-3_0037	1168.18	0.416204	0.23149	1.79793	0.0721876	0.141677	8197349	10.1065	10.0975	9.71644	10.1416	10.6547	10.759	9.99138	10.1658
PAS_chr1-3_0038	786.14	0.963866	0.191246	5.03993	4.65713e-07	3.87966e-06	8197350	9.38871	9.18746	9.04272	9.01003	10.1688	10.3108	9.70782	10.0615
PAS_chr1-3_0039	276.876	0.880125	0.175913	5.00319	5.63886e-07	4.62712e-06	8197351	7.87754	8.02525	7.8951	7.70369	8.63777	8.38181	8.81601	8.70112
PAS_chr1-3_0040	486.759	1.15678	0.349977	3.3053	0.000948738	0.00378294	8197352	8.36868	8.42495	8.39524	8.48787	8.78409	8.74367	10.1211	9.76645
PAS_chr1-3_0041	161.625	-0.852311	0.518651	-1.64332	0.100316	0.183917	8197353	8.44348	8.2957	6.40154	7.93264	7.01437	6.75763	7.80301	7.29309
PAS_chr1-3_0043	1221.74	1.39988	0.155782	8.98619	2.55945e-19	8.5428e-18	8197354	9.43029	9.33531	9.71644	9.40624	10.7619	10.6475	11.0166	10.846
PAS_chr1-3_0044	666.46	-0.305812	0.19249	-1.58871	0.112125	0.199827	8197355	9.5323	9.594	9.52295	9.75774	9.10174	9.03244	9.6503	9.39507
PAS_chr1-3_0045	1322.57	-0.00146496	0.213913	-0.00684837	0.994536	0.996761	8197356	10.5261	10.5827	9.90501	10.5427	10.6205	10.5497	10.1978	10.2404
PAS_chr1-3_0046	2552.97	-0.188576	0.224168	-0.841229	0.40022	0.530394	8197357	11.2711	11.0132	11.8733	11.4295	11.3905	11.4073	11.0973	11.0505
PAS_chr1-3_0047	619.241	0.60035	0.140057	4.28648	1.81527e-05	0.000110897	8197358	9.05818	8.8949	9.20795	9.06658	9.4751	9.57547	9.77193	9.64533
PAS_chr1-3_0048	2379.78	1.11985	0.177688	6.30237	2.93135e-10	3.86754e-09	8197359	10.6736	10.7975	10.3318	10.5153	11.6362	11.9824	11.5119	11.5791
PAS_chr1-3_0049	463.467	0.747596	0.175982	4.24815	2.15547e-05	0.000128868	8197360	8.74404	8.60317	8.20399	8.75858	9.31125	9.33403	9.30497	9.17848
PAS_chr1-3_0050	444.153	0.679294	0.266997	2.5442	0.0109529	0.0308166	8197361	8.39995	8.42052	8.9106	8.53243	8.78718	8.87323	9.66388	9.29818
PAS_chr1-3_0051	1941.42	0.987537	0.221324	4.46195	8.12158e-06	5.33674e-05	8197362	9.93626	10.4398	10.8422	10.1955	11.2596	11.4594	11.2965	11.4026
PAS_chr1-3_0052	264.08	0.69352	0.445082	1.55818	0.119189	0.209308	8197363	8.06257	8.09365	7.4997	7.94924	7.73217	7.50785	9.25915	8.84831
PAS_chr1-3_0053	696.817	0.0817121	0.295228	0.276777	0.781952	0.850389	8197364	9.69554	9.65529	9.00977	9.49875	8.897	9.33633	9.93762	9.8599
PAS_chr1-3_0291	56.9828	-0.265164	0.380804	-0.696327	0.486224	0.614024	8197365	6.17292	7.09176	6.5782	6.56368	6.65798	6.72875	6.30671	6.11933
PAS_chr1-3_0292	141.883	-0.0687257	0.250966	-0.273844	0.784204	0.852176	8196820	7.70129	7.79091	7.30685	7.24364	7.53124	7.44	7.18527	7.71033
PAS_chr1-3_0054	1651.68	0.76447	0.172308	4.43664	9.13738e-06	5.93459e-05	8196821	10.3964	10.2812	10.2514	10.2912	10.8821	10.74	11.3276	11.1784
PAS_chr1-3_0055	172.26	0.113278	0.191478	0.591597	0.55412	0.672756	8197366	7.69405	7.77707	7.60384	7.65715	7.59671	7.57257	8.02276	7.86045
PAS_chr1-3_0056	560.148	0.789826	0.386195	2.04515	0.0408403	0.0901994	8197367	8.87042	9.3882	8.27527	8.48409	9.79602	10.065	8.60084	9.3615
PAS_chr1-3_0057	977.746	0.114045	0.133159	0.856457	0.391745	0.521499	8197368	10.1398	9.9601	9.87563	9.74835	10.0761	9.96443	10.0892	10.0565
PAS_chr1-3_0058	431.922	0.370288	0.277989	1.33202	0.182852	0.292843	8197369	8.77499	8.48967	8.86064	8.6816	8.58903	8.57413	9.50542	9.27502
PAS_chr1-3_0059	7158.74	-1.17981	0.27197	-4.33803	1.43767e-05	8.97878e-05	8197370	13.233	12.8281	13.5883	13.3832	12.4579	12.4095	11.5518	11.8291
PAS_chr1-3_0293	352.737	0.0980049	0.332244	0.294979	0.76801	0.840919	8197371	8.70528	8.93258	7.91314	8.56853	8.21018	8.25558	9.14556	8.83108
PAS_chr1-3_0061	2024.93	0.463784	0.174551	2.65701	0.00788362	0.0232768	8196822	10.9053	10.8541	10.453	10.817	11.0966	11.4995	11.1875	11.0659
PAS_chr1-3_0062	662.417	0.942735	0.493929	1.90864	0.056308	0.116883	8197372	9.03281	8.9541	9.18231	8.56496	8.79333	8.37732	10.4395	10.5377
PAS_chr1-3_0063	531.214	0.0138002	0.280881	0.0491319	0.960814	0.975328	8197373	9.28515	9.41503	8.81366	9.03343	8.5961	8.91394	9.5989	9.35749
PAS_chr1-3_0064	539.401	0.00647527	0.214209	0.0302288	0.975885	0.985663	8197374	9.01852	9.46297	8.90613	9.25969	9.3048	9.45557	8.93071	8.98701
PAS_chr1-3_0065	171.593	0.544573	0.239997	2.26908	0.0232634	0.0569715	8197375	7.18343	7.74187	7.46319	7.50002	8.15371	8.09542	7.80301	7.60516
PAS_chr1-3_0066	707.682	0.456765	0.164443	2.77765	0.00547538	0.0170556	8197376	9.32515	9.41282	9.04679	9.44744	9.84565	9.91753	9.64757	9.56086
PAS_chr1-3_0067	561.413	0.858838	0.214929	3.99592	6.44422e-05	0.000349988	8197377	8.85441	8.6302	8.88811	8.74288	9.85156	9.83363	9.23387	9.28348
PAS_chr1-3_0068	3433.65	-0.973256	0.131334	-7.41053	1.25793e-13	2.55644e-12	8197378	12.1927	12.125	12.1525	12.188	11.4226	11.2366	10.9953	11.1294
PAS_chr1-3_0069	807.633	-0.144665	0.209276	-0.691265	0.489399	0.616951	8197379	9.54431	9.7302	10.0476	9.82477	9.50538	9.34093	10.001	9.70323
PAS_chr1-3_0070	1794.8	-0.735685	0.302036	-2.43575	0.0148608	0.0399886	8197380	10.966	10.6566	11.703	11.0982	10.1244	9.95996	10.8044	10.6909
PAS_chr1-3_0071	392.959	0.485524	0.36852	1.3175	0.187672	0.299325	8197381	8.35506	8.24655	8.61966	8.81071	9.45973	9.41909	8.24246	8.26446
PAS_chr1-3_0072	203.679	0.355077	0.302353	1.17438	0.240243	0.360043	8197382	7.98198	7.9034	7.40016	7.73601	8.1489	8.57413	7.60112	7.7723
PAS_chr1-3_0073	254.775	0.332786	0.320891	1.03707	0.299704	0.427059	8197383	8.35049	8.49808	7.33415	7.73601	8.24663	8.61653	8.22784	8.25153
PAS_chr1-3_0074	884.179	-0.322193	0.267222	-1.20572	0.227927	0.347475	8197384	10.1595	10.2885	9.39173	10.0077	9.8278	10.0041	9.23751	9.59355
PAS_chr1-3_0075	781.024	0.107674	0.402014	0.267837	0.788825	0.855352	8197385	9.04414	8.71918	10.5056	9.59268	9.93591	9.26556	9.79186	9.85281
PAS_chr1-3_0076	1356.41	-0.359085	0.251661	-1.42686	0.153621	0.254855	8197386	10.4811	10.5047	10.9845	10.4071	10.6847	10.0156	9.81761	10.385
PAS_chr1-3_0077	3177.36	-1.02896	0.249077	-4.1311	3.61025e-05	0.000207004	8197387	12.2989	12.4442	11.5739	11.8005	11.0576	10.6904	11.2843	11.1359
PAS_chr1-3_0294	633.765	-0.50455	0.193538	-2.60699	0.00913424	0.0263217	8197388	9.85666	9.77404	9.25087	9.50805	9.10422	8.9354	9.28577	9.22537
PAS_chr1-3_0078	193.246	0.766134	0.382206	2.00451	0.0450159	0.0978014	8196823	7.3506	7.69843	7.72148	7.22536	8.57121	8.55839	7.19294	7.85474
PAS_chr1-3_0079	974.233	0.00272031	0.147921	0.0183903	0.985327	0.991623	8197389	10.0374	10.103	9.75171	10.0298	10.0621	10.1513	9.87828	9.84997
PAS_chr1-3_0080	311.379	-0.0147465	0.147561	-0.0999346	0.920396	0.948435	8197390	8.53884	8.51061	8.21853	8.56853	8.4121	8.38181	8.49207	8.53354
PAS_chr1-3_0081	1806.49	1.38825	0.211609	6.56045	5.36468e-11	7.85988e-10	8197391	10.0501	9.46939	10.3368	10.1053	11.5077	11.374	11.3301	11.278
PAS_chr1-3_0082	682.995	0.264337	0.219775	1.20277	0.229067	0.348685	8197392	9.43675	9.2284	9.42645	9.38215	9.90219	9.89584	9.20812	9.33935
PAS_chr1-3_0083	158.772	-0.963189	0.278566	-3.45767	0.000544876	0.00231354	8197393	7.90906	7.72032	8.33651	7.83476	6.89001	6.91894	7.51272	7.35154
PAS_chr1-3_0084	598.647	0.352353	0.254276	1.38571	0.165836	0.270577	8197394	9.11568	8.88533	9.35615	9.19892	8.95305	9.24363	9.88757	9.64697
PAS_chr1-3_0295	320.029	0.523634	0.295735	1.77062	0.0766241	0.148134	8197395	8.09028	7.92235	8.52941	8.36591	8.15371	8.50191	9.21921	8.7478
PAS_chr1-3_0085	442.207	-0.83996	0.327144	-2.56756	0.0102419	0.0290157	8196824	8.8831	8.69013	9.95558	9.12583	8.1295	8.39959	8.68067	8.65287
PAS_chr1-3_0086	168.834	0.439842	0.284334	1.54692	0.121882	0.212942	8197396	7.46615	7.75605	7.11494	7.64357	7.4229	7.70096	8.20935	8.04205
PAS_chr1-3_0087	284.255	-0.965545	0.222345	-4.34256	1.40834e-05	8.83939e-05	8197397	8.68006	8.69379	8.98455	8.4064	8.02834	7.47434	7.9621	7.91631
PAS_chr1-3_0088	596.403	1.07116	0.259442	4.1287	3.6482e-05	0.000208233	8197398	8.54284	8.68277	8.98455	8.69472	9.16715	9.53994	10.1827	9.83997
PAS_chr1-3_0089	366.874	0.0510544	0.246859	0.206816	0.836154	0.889075	8197399	8.67642	8.78933	8.66803	8.44577	8.34651	8.28939	9.02855	8.95556
PAS_chr1-3_0090	239.904	0.234083	0.214727	1.09014	0.27565	0.400022	8197400	8.09576	8.36178	7.60384	7.9382	8.27777	8.29416	8.19062	8.15758
PAS_chr1-3_0091	156.687	0.65366	0.239296	2.7316	0.0063028	0.019299	8197401	7.26461	7.72032	6.94667	7.27949	8.00188	7.77136	7.79308	7.86045
PAS_chr1-3_0296	320.446	-0.18467	0.361103	-0.511405	0.609067	0.717082	8197402	8.92355	8.86923	7.5585	8.58625	8.54589	8.74019	7.93077	8.31918
PAS_chr1-3_0092	298.475	0.202365	0.247373	0.818055	0.413326	0.543906	8196825	8.50638	8.37098	7.9831	8.34105	8.57121	8.86367	8.04798	8.37585
PAS_chr1-3_0093	748.595	0.406977	0.149504	2.72218	0.00648523	0.0197615	8197403	9.40637	9.41503	9.37243	9.48374	10.0103	9.92214	9.60877	9.64369
PAS_chr1-3_0297	518.111	0.976403	0.229166	4.26068	2.03806e-05	0.000122659	8197404	8.81856	8.42052	8.64136	8.52142	9.80973	9.68795	9.018	9.39703
PAS_chr1-3_0094	5126.66	1.23941	0.201228	6.15926	7.3085e-10	9.05033e-09	8196826	11.3744	11.303	11.9774	11.6254	13.0691	12.7495	12.6764	12.7631
PAS_chr1-3_0095	174.435	2.62235	0.406097	6.45745	1.06485e-10	1.49912e-09	8197405	6.32138	6.46838	6.3742	6.51785	7.41483	7.96375	9.0411	8.70112
PAS_chr1-3_0096	1135.25	0.966843	0.160361	6.02918	1.64795e-09	1.95428e-08	8197406	9.57585	9.45653	9.90501	9.67592	10.7327	10.666	10.3906	10.5561
PAS_chr1-3_0097	1118.45	0.307036	0.131209	2.34006	0.0192808	0.0492027	8197407	10.1279	9.89965	10.0557	10.0077	10.3201	10.1101	10.4019	10.4285
PAS_chr1-3_0098	728.378	0.0587289	0.138003	0.425564	0.670425	0.76568	8197408	9.43245	9.63452	9.59963	9.56799	9.75725	9.72358	9.52639	9.4336
PAS_chr1-3_0298	309.414	1.32871	0.468819	2.83418	0.00459442	0.0146463	8197409	7.82561	7.69106	7.92208	7.56643	9.41058	9.56765	7.42488	8.3356
PAS_chr1-3_0099	520.219	-0.44273	0.158808	-2.78783	0.00530624	0.0165902	8196827	9.50184	9.30454	9.09077	9.36587	8.83868	8.89842	8.79391	9.10874
PAS_chr1-3_0100	459.939	-0.403199	0.164155	-2.45621	0.0140409	0.0381284	8197410	9.28754	9.29494	8.89715	9.05138	8.61708	8.71204	8.87567	8.87098
PAS_chr1-3_0101	1319.65	0.677469	0.21619	3.13367	0.00172636	0.00632329	8197411	10.0585	10.0455	10.1474	9.92399	11.0499	10.8775	10.2061	10.5324
PAS_chr1-3_0102	10486.1	-0.927293	0.323039	-2.87053	0.00409789	0.0132942	8197412	13.7005	13.9767	13.5387	13.7538	12.1706	12.1747	13.4825	13.0361
PAS_chr1-3_0104	34417.2	1.34806	0.334442	4.03078	5.55923e-05	0.000305546	8197413	13.7937	13.3224	14.9524	14.4038	15.7109	15.5977	15.6028	15.4533
PAS_chr1-3_0299	702.882	1.19235	0.281579	4.2345	2.29057e-05	0.000135977	8197414	9.25866	9.11562	8.10567	8.75545	9.81879	9.88487	10.1714	10.0749
PAS_chr1-3_0105	414.023	-0.112037	0.20578	-0.544449	0.586132	0.69816	8196828	8.70528	8.61482	9.21519	8.91802	8.62747	8.71204	9.03274	8.70112
PAS_chr1-3_0106	1004.48	-0.524333	0.182667	-2.87044	0.00409903	0.0132942	8197415	10.3402	10.4135	10.0757	10.1886	10.0195	9.88958	9.53233	9.52563
PAS_chr1-3_0107	180.365	0.247308	0.425388	0.58137	0.560991	0.679009	8197416	8.18067	7.89702	6.83474	7.45393	8.34651	8.0225	7.09795	7.79635
PAS_chr1-3_0108	1034.83	0.160736	0.384368	0.418184	0.675813	0.769913	8197417	10.0806	10.1167	9.6959	10.0401	10.5515	10.7547	8.98155	9.65025
PAS_chr1-3_0109	303.596	0.231672	0.149186	1.55291	0.120444	0.211144	8197418	8.20114	8.27134	8.34977	8.45738	8.48247	8.36379	8.59516	8.6496
PAS_chr1-3_0110	174.549	0.193372	0.332501	0.58157	0.560856	0.679009	8197419	7.60417	7.94724	7.36093	7.67728	7.99116	8.33172	7.20056	7.51352
PAS_chr1-3_0111	88.8747	-1.27923	0.360771	-3.54582	0.0003914	0.00173497	8197420	7.67211	7.19031	7.40016	7.14973	6.71314	6.85406	6.05992	6.09833
PAS_chr1-3_0112	738.025	-0.0370813	0.430828	-0.0860699	0.931411	0.956266	8197421	9.41293	9.6288	9.92059	9.47996	10.0647	10.2338	8.27837	8.95025
PAS_chr1-3_0113	1095.72	0.220643	0.420101	0.525213	0.599435	0.709657	8197422	10.3607	10.1923	9.43268	10.0207	10.8756	10.6595	8.98155	9.78741
PAS_chr1-3_0114	291.413	-0.222025	0.201366	-1.10259	0.270203	0.393688	8197423	8.69812	8.50644	8.01683	8.56853	8.30394	8.1438	8.35768	8.29418
PAS_chr1-3_0115	4090.04	-0.681675	0.237123	-2.87478	0.00404314	0.0131382	8197584	12.3397	12.4641	12.2317	12.192	11.9478	11.9501	11.0701	11.387
PAS_chr1-3_0116	1244.96	0.483056	0.158273	3.05205	0.00227286	0.00806136	8197585	10.1332	10.1044	10.0313	10.0362	10.8434	10.5527	10.3237	10.4025
PAS_chr1-3_0117	1127.89	-0.0836733	0.293309	-0.285273	0.775435	0.845929	8197583	10.0751	10.1636	10.6541	9.92677	10.5497	10.2788	9.39082	10.1485
PAS_chr1-3_0118	927.067	0.557041	0.305653	1.82246	0.0683847	0.13596	8197586	9.51613	9.77404	9.74172	9.459	10.5241	10.5918	9.32735	9.85281
PAS_chr1-3_0119	2430.1	-0.103988	0.234813	-0.442853	0.657872	0.75683	8197587	11.0435	10.9188	11.8635	11.2692	11.2197	11.1065	11.2913	11.2529
PAS_chr1-3_0120	652.213	1.17369	0.293493	3.99904	6.35994e-05	0.000345783	8197588	8.73007	8.87569	8.85601	8.6783	10.2626	10.2752	9.11818	9.5678
PAS_chr1-3_0121	613.368	0.790401	0.204453	3.86593	0.000110668	0.000572224	8197589	8.98951	9.28042	8.63055	8.76481	9.66306	9.88644	9.46719	9.66651
PAS_chr1-3_0122	3137.76	0.0934447	0.220786	0.423237	0.672122	0.766749	8197590	11.431	11.3414	11.8698	11.6512	11.6043	11.2068	11.9657	11.8327
PAS_chr1-3_0123	581.416	0.761713	0.235585	3.23328	0.00122376	0.00472625	8197591	8.85441	9.02265	8.7502	8.89549	9.83079	9.95397	9.17434	9.26009
PAS_chr1-3_0124	169.008	0.460469	0.308427	1.49296	0.135447	0.230938	8197592	7.47466	7.59157	7.5585	7.39817	8.13923	8.11173	7.06478	7.97532
PAS_chr1-3_0125	230.726	-0.386682	0.208585	-1.85383	0.0637634	0.128908	8197593	8.25104	8.38466	8.10567	8.19604	7.98036	8.22095	7.60112	7.76622
PAS_chr1-3_0126	2432.75	0.358623	0.307507	1.16622	0.243523	0.363662	8197594	10.8492	10.8186	11.4651	11.1153	11.7835	11.8772	10.7379	11.0412
PAS_chr1-3_0127	473.024	0.168083	0.142006	1.18364	0.236557	0.356534	8197595	8.75098	9.09916	9.03864	8.79252	9.08929	9.09367	9.04734	9.09438
PAS_chr1-3_0128	1608.5	-0.829243	0.200273	-4.14057	3.46449e-05	0.0001991	8197596	10.9991	11.0147	11.0323	11.0988	9.91774	9.92673	10.6091	10.3421
PAS_chr1-3_0129	249.943	-0.075876	0.165752	-0.457768	0.647119	0.748733	8197597	8.31342	8.07686	8.27527	8.19141	7.98577	8.07892	8.37104	8.12956
PAS_chr1-3_0130	680.374	-0.346699	0.158143	-2.19231	0.0283575	0.067194	8197598	9.53431	9.50729	9.86876	9.66266	9.19529	9.53393	9.31534	9.22097
PAS_chr1-3_0131	455.085	-0.150107	0.226986	-0.661305	0.508416	0.633635	8197599	8.89567	8.81982	9.2614	9.07663	8.39599	8.85726	9.14943	9.02538
PAS_chr1-3_0132	181.396	0.477364	0.304432	1.56805	0.11687	0.206097	8197600	7.97008	7.54316	7.56997	7.12026	7.53124	7.77136	8.19439	8.27301
PAS_chr1-3_0133	425.611	0.48281	0.407874	1.18373	0.236522	0.356534	8197601	8.62069	8.72992	8.62511	8.53972	8.13437	8.19059	9.69332	9.54687
PAS_chr1-3_0134	457.02	-0.888074	0.208056	-4.26843	1.96852e-05	0.000119104	8197602	9.32979	9.644	8.86525	9.29668	8.40407	8.43452	8.48595	8.6594
PAS_chr1-3_0135	1575.27	0.442628	0.292258	1.51451	0.129896	0.223592	8197603	10.149	9.90754	10.8619	10.6012	11.1388	11.1762	10.4403	10.5208
PAS_chr1-3_0136	2042.61	0.298834	0.115919	2.57794	0.00993909	0.0283011	8197604	10.7043	10.8286	10.9556	10.9822	11.1303	11.2635	11.1354	11.1241
PAS_chr1-3_0137	655.886	0.258048	0.172174	1.49876	0.133937	0.22875	8197605	9.37757	9.56634	8.95888	9.30524	9.63082	9.63281	9.49177	9.49135
PAS_chr1-3_0138	552.049	0.654025	0.40352	1.6208	0.105061	0.190092	8197606	8.68731	8.67908	9.18231	8.90398	8.64119	8.59356	10.1704	9.85707
PAS_chr1-3_0140	184.47	0.164998	0.296951	0.555641	0.578457	0.693717	8197607	7.96409	7.83164	7.65853	7.46946	7.4389	7.47434	8.22416	8.18052
PAS_chr1-3_0141	478.596	-0.164332	0.154376	-1.06449	0.287105	0.412606	8197608	9.137	9.16391	9.0056	9.07412	8.89414	8.82148	9.20998	8.81364
PAS_chr1-3_0142	525.304	-0.243918	0.226242	-1.07813	0.280975	0.40588	8197609	9.5323	9.47152	8.89263	9.01527	9.19063	9.11262	8.70193	9.06766
PAS_chr1-3_0143	707.987	0.286762	0.195068	1.47007	0.141544	0.238829	8197610	9.49566	9.15862	9.32971	9.60661	9.80821	9.93283	9.39897	9.51489
PAS_chr1-3_0300	3529.8	-0.899723	0.166644	-5.39906	6.69891e-08	6.26392e-07	8197611	12.2661	12.004	12.3863	12.0247	11.4818	11.3696	11.0277	11.2459
PAS_chr1-3_0144	329.2	-0.28099	0.177341	-1.58446	0.113089	0.20133	8196829	8.68006	8.65297	8.65742	8.61414	8.40003	8.71913	8.20935	8.22089
PAS_chr1-3_0145	441.952	-0.681524	0.157637	-4.32339	1.53651e-05	9.54874e-05	8197612	9.113	9.22081	9.19702	9.24641	8.31256	8.48952	8.75884	8.68202
PAS_chr1-3_0146	205.697	0.831248	0.285754	2.90896	0.00362632	0.0119847	8197613	7.4316	7.87772	7.23614	7.58789	7.9585	7.84497	8.64543	8.39947
PAS_chr1-3_0147	873.08	0.493186	0.290656	1.69681	0.0897332	0.168125	8197614	9.48532	9.66836	9.5717	9.59966	10.512	10.358	9.27695	9.74517
PAS_chr1-3_0148	265.484	-0.31439	0.149728	-2.09974	0.0357516	0.081239	8197615	8.46476	8.46842	8.28911	8.32424	7.9585	8.05099	8.18306	8.25153
PAS_chr1-3_0149	381.044	-0.53342	0.248372	-2.14767	0.0317403	0.0736856	8197616	8.68731	8.92325	9.06695	9.06406	8.37558	7.8962	8.76894	8.6496
PAS_chr1-3_0150	982.885	-0.530996	0.174823	-3.03733	0.00238681	0.00841226	8197617	10.2243	9.96464	10.2671	10.4366	9.88215	9.88329	9.53233	9.56086
PAS_chr1-3_0151	730.223	0.63162	0.251255	2.51386	0.0119419	0.0331244	8197618	9.39536	9.54017	8.74018	9.25306	10.0037	10.1823	9.59181	9.5678
PAS_chr1-3_0152	3299.51	-3.08101	0.154057	-19.9992	5.59952e-89	2.01583e-86	8197619	12.3887	12.4124	12.7661	12.5498	9.30696	9.52184	9.6283	9.63545
PAS_chr1-3_0153	409.306	-2.22662	0.25449	-8.74934	2.14612e-18	6.71829e-17	8197620	9.28037	9.28285	9.72153	9.6014	7.35701	7.0631	7.77299	7.76622
PAS_chr1-3_0154	348.121	0.561087	0.618389	0.907337	0.364228	0.492808	8197621	8.34131	8.32912	8.1819	8.46122	7.07772	7.23441	9.84648	9.26437
PAS_chr1-3_0155	1024.58	-0.180109	0.321655	-0.559946	0.575516	0.691607	8197622	9.99866	10.2013	10.1207	10.2386	9.1624	9.54193	10.6084	10.1416
PAS_chr1-3_0301	416.003	-1.52976	0.253598	-6.03222	1.6172e-09	1.92233e-08	8197623	9.36182	9.21827	9.57452	9.28373	8.17278	7.34099	8.11712	8.17139
PAS_chr1-3_0156	735.507	-0.579019	0.188794	-3.06694	0.00216264	0.00772482	8196830	9.86146	9.59204	10.0537	9.85861	9.15047	9.02674	9.44533	9.52563
PAS_chr1-3_0157	257.429	0.606733	0.242363	2.50341	0.0123003	0.0340249	8197624	7.92148	8.22133	7.90415	7.62295	8.45939	8.78141	8.06867	8.43799
PAS_chr1-3_0158	112.43	0.553856	0.289448	1.91349	0.0556852	0.115877	8197625	7.30349	7.15824	6.71264	6.82194	7.62487	6.98087	7.42488	7.63219
PAS_chr1-3_0159	960.481	-0.0237328	0.125741	-0.188743	0.850294	0.899018	8197626	9.84861	9.8579	10.1246	10.0718	9.90786	9.94796	10.0474	9.92081
PAS_chr1-3_0160	1896.19	-0.483093	0.236699	-2.04096	0.0412544	0.0909944	8197627	10.8991	10.6548	11.5816	11.2444	10.5785	10.4765	10.872	10.7012
PAS_chr1-3_0161	252.958	0.146112	0.160499	0.910365	0.36263	0.491305	8197628	8.22631	8.24154	8.02514	8.02422	8.05431	8.26533	8.31339	8.38771
PAS_chr1-3_0162	523.573	0.0786262	0.183046	0.429543	0.667528	0.763063	8197629	9.113	9.01974	9.25439	9.02568	8.87105	9.02388	9.41512	9.33121
PAS_chr1-3_0302	250.899	0.351083	0.181443	1.93495	0.0529963	0.111431	8197630	7.82561	7.90974	8.22575	8.12492	8.16804	8.26533	8.52229	8.33968
PAS_chr1-3_0163	162.12	-0.344606	0.444364	-0.775503	0.438042	0.567686	8196831	7.87754	8.04266	7.46319	7.72317	6.57067	6.88038	8.04798	7.97006
PAS_chr1-3_0164	260.151	-0.545527	0.364282	-1.49754	0.134252	0.229134	8197631	7.98198	7.85157	9.05892	8.57919	7.62487	7.60385	8.31339	8.21202
PAS_chr1-3_0165	1963.12	-1.13186	0.53172	-2.12867	0.0332812	0.0766624	8197632	10.3775	9.61921	12.544	11.4837	10.4618	10.319	10.2098	10.248
PAS_chr1-3_0166	2002.94	-0.440862	0.119442	-3.691	0.000223372	0.00105808	8197633	11.2771	11.2976	11.0915	11.111	10.739	10.9126	10.6615	10.7401
PAS_chr1-3_0167	256.01	0.727126	0.194543	3.73761	0.00018578	0.000903195	8197634	7.82561	7.7701	8.10567	7.73601	8.5961	8.70134	8.23151	8.39164
PAS_chr1-3_0168	706.849	-0.607268	0.333084	-1.82317	0.0682783	0.135856	8197635	9.31584	9.01974	10.4469	10.0077	9.00963	9.16802	9.39245	9.32916
PAS_chr1-3_0169	2226.16	1.11851	0.301468	3.7102	0.000207099	0.000992187	8197636	10.427	10.209	10.7899	10.506	11.2294	10.8464	12.0618	11.9081
PAS_chr1-3_0170	214.493	0.718268	0.466251	1.54052	0.123434	0.214965	8197637	7.54897	8.27624	7.01648	7.50002	7.37378	7.62686	8.87333	8.63311
PAS_chr1-3_0171	275.583	0.6655	0.197954	3.3619	0.000774081	0.0031796	8197638	7.97008	7.97776	7.91314	8.08049	8.27777	8.35014	8.80131	8.76
PAS_chr1-3_0172	3401.02	-0.956579	0.252158	-3.79356	0.000148501	0.00074472	8197639	12.2377	12.2441	12.0746	12.0117	11.4756	11.5345	10.4792	11.0902
PAS_chr1-3_0303	118.03	0.210013	0.404969	0.518592	0.604045	0.712938	8197640	6.66931	7.02191	7.70081	7.27949	7.04641	6.72875	7.71624	7.74165
PAS_chr1-3_0173	1031.17	0.180335	0.136538	1.32076	0.18658	0.298055	8196832	9.769	9.98418	10.1111	10.0285	10.2932	10.1262	10.1551	10.0165
PAS_chr1-3_0174	359.471	-0.0951177	0.245076	-0.388116	0.697931	0.786482	8197641	8.63951	9.10192	8.31639	8.57919	8.35488	8.41279	8.87333	8.70744
PAS_chr1-3_0175	160.954	-0.553316	0.211551	-2.61552	0.00890914	0.0258206	8197642	7.83877	8.12121	7.54693	7.8584	7.22439	7.43129	7.58965	7.37586
PAS_chr1-3_0176	72.7613	-0.0366338	0.337528	-0.108536	0.913571	0.943956	8197643	6.99321	6.58924	6.73378	6.88235	6.55553	6.28051	7.18527	6.92381
PAS_chr1-3_0177	478.458	0.306604	0.147672	2.07624	0.0378713	0.0850182	8197644	9.02425	8.70109	8.95888	8.78947	9.30696	9.17318	9.05973	9.07011
PAS_chr1-3_0178	494.645	0.404332	0.190376	2.12386	0.033682	0.0773382	8197645	8.86723	9.01974	8.6994	8.86101	9.241	9.56372	8.9352	9.15561
PAS_chr1-3_0179	1275.62	0.135998	0.167811	0.810421	0.417699	0.547516	8197646	10.2118	10.4764	10.2031	10.275	10.5552	10.6447	10.1377	10.3217
PAS_chr1-3_0180	659.625	-0.249164	0.130616	-1.90761	0.0564417	0.117112	8197647	9.55424	9.65342	9.40762	9.63575	9.21604	9.27038	9.47338	9.35549
PAS_chr1-3_0181	398.156	-0.163444	0.23125	-0.706784	0.479701	0.60853	8197648	8.93272	8.53534	8.98455	8.91522	8.35488	8.5142	9.09227	8.73859
PAS_chr1-3_0182	346.497	0.120851	0.178941	0.675366	0.499443	0.625234	8197649	8.63951	8.69745	8.29597	8.50288	8.59257	8.80492	8.77146	8.40726
PAS_chr1-3_0183	796.421	-0.39202	0.165146	-2.37377	0.0176073	0.0456363	8197650	9.79435	9.80985	9.97702	9.95288	9.26332	9.45769	9.80295	9.47112
PAS_chr1-3_0184	315.144	-0.559461	0.242965	-2.30264	0.0212989	0.053417	8197651	8.78516	8.75117	8.60868	8.66169	7.7061	8.05099	8.6093	8.30673
PAS_chr1-3_0185	281.944	0.129961	0.19918	0.652482	0.51409	0.638024	8197652	8.3181	8.4812	8.08199	8.18676	8.42407	8.68332	8.20563	8.1986
PAS_chr1-3_0186	247.323	0.55366	0.308434	1.79507	0.0726425	0.142237	8197653	7.93378	7.85815	7.91314	7.9382	8.74651	8.80825	7.75261	7.9488
PAS_chr1-3_0187	245.496	-0.837533	0.316694	-2.64461	0.00817847	0.0239648	8197654	8.3367	8.45983	8.53522	8.56138	7.13827	7.34099	8.22416	8.03198
PAS_chr1-3_0188	541.645	0.815041	0.441445	1.8463	0.0648485	0.130228	8197655	8.76475	8.92013	8.78958	8.54335	9.97022	10.214	8.17927	8.80778
PAS_chr1-3_0189	272.571	0.507785	0.152186	3.3366	0.000848099	0.00343603	8197656	7.96409	8.19566	7.99161	8.05007	8.6514	8.33635	8.51929	8.46061
PAS_chr1-3_0190	93.2269	0.596869	0.289652	2.06065	0.0393369	0.0876472	8197657	7.15171	7.00991	6.34625	6.57861	7.35701	7.21412	7.13833	7.26727
PAS_chr1-3_0191	2075.41	0.202006	0.255513	0.790591	0.429183	0.558936	8197658	10.837	10.9156	11.0627	10.958	11.5244	11.4525	10.5134	10.846
PAS_chr1-3_0192	308.16	-0.0426104	0.1622	-0.262703	0.79278	0.857611	8197889	8.66177	8.35716	8.36291	8.46122	8.22396	8.40841	8.54601	8.51565
PAS_chr1-3_0193	258.06	0.582713	0.174103	3.34694	0.000817083	0.0033291	8196429	7.77855	8.0017	8.02514	7.97647	8.58548	8.59356	8.19439	8.40337
PAS_chr1-3_0304	396.512	0.372723	0.192771	1.9335	0.0531748	0.111714	8196430	8.66177	8.73349	8.50593	8.45738	9.02016	9.22136	8.63441	8.79005
PAS_chr1-3_0194	301.907	0.343416	0.188522	1.82162	0.068512	0.136052	8196833	8.27536	8.37555	8.24007	8.14903	8.21018	8.52234	8.67262	8.79005
PAS_chr1-3_0195	1731.8	-0.536371	0.220239	-2.4354	0.0148752	0.0400058	8196431	11.127	11.385	10.4803	10.9856	10.5926	10.6429	10.4348	10.3401
PAS_chr1-3_0197	527.356	0.311848	0.160687	1.94071	0.0522931	0.110137	8196432	8.92355	8.9723	8.93275	9.15457	9.48653	9.37046	9.03484	9.22975
PAS_chr1-3_0198	971.859	0.912333	0.314324	2.90252	0.00370172	0.0121621	8196433	9.48532	9.39495	9.66979	9.36587	10.861	10.6696	9.48107	10.0241
PAS_chr1-3_0199	248.819	-0.399905	0.164154	-2.43617	0.0148439	0.0399643	8196434	8.41752	8.31012	8.22575	8.39839	7.82587	7.88989	8.20935	8.02185
PAS_chr1-3_0200	247.91	0.451684	0.328717	1.37408	0.169417	0.27535	8196435	8.01708	8.24154	7.69035	7.84663	8.46327	8.8764	7.57808	8.20756
PAS_chr1-3_0201	281.677	-0.884254	0.294462	-3.00295	0.0026738	0.00926184	8196436	8.8894	8.74412	8.30281	8.67168	7.54605	7.44	8.37104	8.02693
PAS_chr1-3_0202	1264.85	-0.0310584	0.212289	-0.146303	0.883682	0.922677	8196437	10.3742	10.43	10.2496	10.4071	10.0103	9.99098	10.7192	10.4891
PAS_chr1-3_0305	72.2875	0.43956	0.300603	1.46226	0.14367	0.24151	8196438	6.80008	6.48635	6.60158	6.60796	7.14811	7.14068	6.42065	6.88993
PAS_chr1-3_0203	1546.34	0.457938	0.203892	2.24599	0.024705	0.0598908	8196834	10.6046	10.3604	10.0044	10.5299	11.0972	10.9142	10.535	10.7524
PAS_chr1-3_0204	481.904	-0.219877	0.293676	-0.748706	0.454035	0.583908	8196439	9.45171	9.49686	8.26129	8.99156	8.93924	8.91703	8.97502	8.87659
PAS_chr1-3_0205	175.548	0.00549671	0.316731	0.0173545	0.986154	0.992059	8196440	7.87115	7.69843	7.72148	7.71021	7.43092	7.14068	8.30297	7.86613
PAS_chr1-3_0206	364.526	0.704329	0.242633	2.90286	0.00369774	0.012157	8196441	8.23129	8.55965	8.09782	8.32424	8.63091	8.62788	9.35106	9.04294
PAS_chr1-3_0207	135.117	0.473313	0.407551	1.16136	0.245496	0.365848	8196442	7.10826	7.15824	7.3476	7.38182	6.86612	7.07445	8.35768	7.6912
PAS_chr1-3_0208	199.3	0.451185	0.352836	1.27874	0.200989	0.315474	8196443	7.70849	7.7701	7.62597	7.71021	7.25195	7.78503	8.72289	8.1622
PAS_chr1-3_0209	549.139	-0.166703	0.186892	-0.891975	0.372406	0.500381	8196444	9.24646	9.14799	9.56322	9.13066	9.00699	8.87323	9.29802	9.27714
PAS_chr1-3_0210	1267.09	-0.284061	0.201117	-1.41242	0.157826	0.259931	8196445	10.4935	10.5397	10.5391	10.3606	10.5424	10.3535	9.78566	10.0454
PAS_chr1-3_0211	822.839	-0.123551	0.154992	-0.797144	0.425368	0.554969	8196446	9.69912	9.71768	9.95558	9.86586	9.81879	9.87381	9.5024	9.55213
PAS_chr1-3_0212	757.082	-0.202827	0.165545	-1.22521	0.220497	0.338812	8196447	9.45171	9.71768	10.0044	9.715	9.60484	9.37942	9.57753	9.59184
PAS_chr1-3_0213	191.606	1.10573	0.279949	3.94975	7.82316e-05	0.000419745	8196448	7.13016	7.40529	7.29299	7.46946	8.69481	8.37732	7.8941	7.81412
PAS_chr1-3_0215	433.428	0.302506	0.415668	0.72776	0.466761	0.596318	8196449	8.92355	9.40168	7.53527	8.5251	8.897	8.49366	9.33756	9.22097
PAS_chr1-3_0216	802.55	0.700359	0.14871	4.70956	2.48252e-06	1.81595e-05	8196450	9.44318	9.50729	9.08287	9.33064	9.92895	10.1275	10.07	9.93026
PAS_chr1-3_0217	402.166	-0.0201091	0.333647	-0.0602708	0.95194	0.970424	8196451	8.77499	9.09363	8.71483	8.56853	9.17659	9.2038	7.96652	8.42654
PAS_chr1-3_0218	804.728	0.192637	0.350007	0.550379	0.582059	0.695163	8196452	9.32283	9.27065	10.1033	9.66765	10.2603	10.1976	9.0031	9.42215
PAS_chr1-3_0219	418.404	1.33352	0.160418	8.31278	9.34863e-17	2.51963e-15	8196453	8.01708	8.0017	8.30281	8.14903	9.38842	9.47033	9.29802	9.10874
PAS_chr1-3_0220	202.797	1.85958	0.229068	8.11804	4.73755e-16	1.21204e-14	8196454	6.80008	7.26238	6.89186	6.91734	8.67827	8.55046	8.14074	8.52998
PAS_chr1-3_0221	579.923	0.0566686	0.200139	0.283146	0.777065	0.847157	8196455	9.20417	9.34698	9.15997	9.29022	9.59432	9.50145	9.04734	8.98182
PAS_chr1-3_0222	536.899	-0.324773	0.131164	-2.47609	0.013283	0.0362459	8196456	9.36859	9.34465	9.13345	9.40823	8.93924	9.12867	8.93744	9.06029
PAS_chr1-3_0225	402.313	-1.20628	0.369255	-3.26679	0.00108772	0.00425962	8196457	9.03849	9.33765	9.24734	9.3031	7.34855	7.58045	8.79638	8.38771
PAS_chr1-3_0226	1553.32	0.0538939	0.513078	0.10504	0.916344	0.946194	8196458	10.1024	10.4742	11.0128	10.7123	9.20224	9.51575	11.6108	10.9995
PAS_chr1-3_0227	1653.14	0.8828	0.449972	1.9619	0.0497743	0.106028	8196459	10.1992	10.2909	10.1811	10.263	10.0222	9.832	11.874	11.5687
PAS_chr1-3_0228	971.69	0.976465	0.38785	2.51764	0.0118145	0.0328433	8196460	9.53632	9.68315	9.2224	9.28373	10.702	11.0346	9.17813	9.93564
PAS_chr1-3_0229	1066.81	-1.87727	0.181447	-10.3461	4.35937e-25	2.01571e-23	8196461	10.8223	10.9266	10.619	10.5942	9.27435	8.9293	8.74866	8.83108
PAS_chr1-3_0230	2349.72	0.513077	0.215637	2.37935	0.017343	0.0451259	8196462	11.1618	10.9227	10.7518	10.9341	11.1663	11.0744	11.7388	11.7095
PAS_chr1-3_0231	174.728	-0.631454	0.272018	-2.32137	0.020267	0.0512779	8196463	7.50817	7.75605	8.43931	8.06028	7.57522	7.38687	7.57808	7.29309
PAS_chr1-3_0306	618.26	0.343952	0.143639	2.39456	0.0166404	0.0435903	8196464	9.244	9.14799	9.09471	9.28373	9.58726	9.70231	9.33076	9.42789
PAS_chr1-3_0232	1229.97	0.078351	0.161355	0.485582	0.627263	0.731638	8196835	10.2864	10.2703	10.1848	10.3493	10.5351	10.5308	10.0546	10.224
PAS_chr1-3_0233	716.534	0.853243	0.216697	3.93749	8.23376e-05	0.000438207	8196465	9.23909	9.31408	8.69422	9.10635	10.1864	10.0299	9.67331	9.70007
PAS_chr1-3_0234	457.931	0.291897	0.190103	1.53546	0.12467	0.216518	8196466	8.66911	8.80635	9.03045	8.76481	9.16478	9.24608	8.70193	9.18978
PAS_chr1-3_0235	703.789	0.538214	0.194262	2.77056	0.00559597	0.0173989	8196467	9.23909	8.91072	9.58014	9.25969	9.98102	9.69873	9.77193	9.61381
PAS_chr1-3_0236	490.848	-0.433851	0.225142	-1.92701	0.0539779	0.113212	8196468	9.39757	9.35624	8.9195	9.24863	8.91122	8.34096	9.05148	8.96349
PAS_chr1-3_0237	1907.53	-0.458141	0.17413	-2.63102	0.0085128	0.0248003	8196469	11.1343	11.0649	11.0787	11.256	10.885	10.915	10.4808	10.3957
PAS_chr1-3_0238	502.636	0.412513	0.216928	1.90161	0.0572217	0.11811	8196470	9.08036	9.15597	8.40797	8.77101	9.35139	9.40379	9.12802	9.1648
PAS_chr1-3_0239	508.889	-0.317105	0.160518	-1.97551	0.0482105	0.103308	8196471	9.12904	9.36085	9.38853	9.0691	9.03322	9.09639	8.74866	8.89605
PAS_chr1-3_0240	3618.48	-2.7526	0.328161	-8.38794	4.94751e-17	1.37008e-15	8196472	12.058	11.9331	13.3882	12.6619	9.8589	10.0706	9.93202	9.85565
PAS_chr1-3_0241	850.271	-1.28164	0.251627	-5.09343	3.51638e-07	2.99874e-06	8196473	10.1279	9.77231	10.7959	10.2486	9.17423	9.23377	8.97502	8.85969
PAS_chr1-3_0242	214.226	0.283217	0.372979	0.759338	0.44765	0.577761	8196474	7.72278	8.02525	7.64776	8.03462	7.32286	7.61923	8.74097	8.31089
PAS_chr1-3_0243	279.247	0.171286	0.243094	0.704611	0.481053	0.609478	8196475	8.48572	8.25154	7.8951	8.28567	8.20556	8.01673	8.65909	8.60294
PAS_chr1-3_0244	1115.23	0.389483	0.115925	3.35978	0.000780039	0.00319626	8196476	10.0501	10.0612	9.82922	9.95152	10.2932	10.3421	10.4684	10.2979
PAS_chr1-3_0307	192.376	-0.764813	0.371658	-2.05784	0.0396055	0.0881678	8196477	8.39995	8.41164	7.40016	8.14903	7.088	7.09688	8.04798	7.57759
PAS_chr1-3_0308	29.3961	0.121679	0.457833	0.265771	0.790415	0.856256	8196836	5.67345	5.98904	6.53014	5.50955	6.01262	5.9503	6.11347	6.07696
PAS_chr1-3_0245	76.0329	0.0251932	0.227812	0.110588	0.911943	0.943196	8196837	6.88067	7.0338	6.71264	6.6508	7.03582	6.78589	6.75506	6.7952
PAS_chr1-3_0246	93.2681	0.425626	0.25952	1.64005	0.100995	0.184804	8196478	6.80008	6.92285	6.94667	6.85851	7.51626	7.33163	6.91406	6.90132
PAS_chr1-3_0247	82.5634	0.399086	0.27295	1.46212	0.143708	0.24151	8196479	6.60678	6.85706	6.64713	6.95146	6.91349	6.68423	7.29609	7.23208
PAS_chr1-3_0248	636.429	0.344175	0.141955	2.42454	0.0153278	0.0410261	8196480	9.35728	9.29735	9.02222	9.23524	9.71254	9.52991	9.55146	9.42598
PAS_chr1-3_0249	1792.16	1.22485	0.416663	2.93967	0.0032856	0.0110029	8196481	9.42381	8.94184	10.976	10.3126	11.2974	11.1279	11.4427	11.3826
PAS_chr1-3_0250	3895.2	1.1862	0.490496	2.41838	0.0155899	0.0415951	8196482	10.2106	9.75316	12.2821	11.3741	12.5609	12.2777	12.468	12.3281
PAS_chr1-3_0251	772.937	-0.456013	0.184144	-2.47639	0.0132717	0.0362348	8196483	9.73099	9.83325	10.1072	9.77941	9.66976	9.53393	9.11422	9.37344
PAS_chr1-3_0252	923.655	-0.459846	0.159307	-2.88655	0.00389495	0.0126976	8196484	10.3753	10.1504	9.83628	10.0579	9.56228	9.69515	9.7606	9.69056
PAS_chr1-3_0253	2549.95	-0.593521	0.193359	-3.06953	0.00214393	0.00766343	8196485	11.4428	11.7163	11.7386	11.4884	10.6631	10.8342	11.2935	11.1925
PAS_chr1-3_0254	1883.26	0.478616	0.293673	1.62976	0.103153	0.187598	8196486	10.2106	9.98269	11.2505	10.8385	11.2328	11.1332	11.0888	11.0412
PAS_chr1-3_0255	1331.79	0.0483532	0.15305	0.315931	0.752055	0.830241	8196487	10.4914	10.5244	10.1531	10.4011	10.5397	10.6071	10.2732	10.3451
PAS_chr1-3_0256	312.148	-0.104996	0.224649	-0.467376	0.640231	0.742964	8196488	8.49815	8.42935	8.81366	8.24603	8.36734	8.03966	8.51028	8.66914
PAS_chr1-3_0257	178.725	0.317982	0.455999	0.697331	0.485596	0.613692	8196489	7.81898	7.91606	7.23614	7.47716	7.02514	7.08571	8.56065	8.27301
PAS_chr1-3_0258	810.07	-0.185276	0.151711	-1.22124	0.221994	0.340283	8196490	9.79603	9.99607	9.68551	9.78401	9.47702	9.52789	9.85004	9.68897
PAS_chr1-3_0259	421.707	0.301976	0.168939	1.78749	0.0738586	0.144003	8196491	8.75098	8.77211	8.71483	8.59677	9.25666	8.9979	8.73325	8.90705
PAS_chr1-3_0260	867.553	-0.24856	0.15428	-1.6111	0.107159	0.193231	8196492	9.97963	10.0739	9.77148	9.92816	9.56048	9.55584	9.94097	9.72823
PAS_chr1-3_0261	616.579	0.307684	0.235757	1.30509	0.191863	0.304659	8196493	9.08585	8.79275	9.64321	9.19432	9.51842	9.2038	9.71566	9.50949
PAS_chr1-3_0262	327.983	0.987782	0.406143	2.4321	0.0150114	0.0403075	8196494	8.11747	8.34321	7.64776	7.89315	9.23423	9.50964	7.80301	8.47179
PAS_chr1-3_0264	3109.17	-0.767534	0.153706	-4.99351	5.92904e-07	4.82752e-06	8196495	12.0259	11.719	12.1577	11.8642	11.2942	11.2477	10.9774	11.2367
PAS_chr1-3_0309	1486.04	0.248753	0.330754	0.75208	0.452003	0.582038	8196496	10.5292	10.7207	10.0935	10.3911	9.93174	10.1565	11.2043	11.0671
PAS_chr1-3_0265	352.718	-0.273093	0.303877	-0.898697	0.368814	0.496879	8196838	8.44776	8.75117	8.93714	8.78027	7.90807	8.08994	8.98805	8.71372
PAS_chr1-3_0266	677.85	0.428281	0.218201	1.96278	0.0496717	0.105854	8196497	9.25623	9.56833	8.9106	9.2859	9.77909	9.97038	9.43586	9.46183
PAS_chr1-3_0267	219.039	0.65218	0.16047	4.06419	4.81988e-05	0.000268719	8196498	7.7717	7.63836	7.67983	7.77385	8.14407	8.38627	8.40389	8.1201
PAS_chr1-3_0268	361.361	0.722202	0.191986	3.76174	0.000168737	0.000826469	8196499	8.57057	8.31489	8.0579	8.16802	9.09677	9.04094	8.7072	8.89051
PAS_chr1-3_0269	6646.61	1.0024	1.03319	0.970194	0.33195	0.460635	8196500	9.18384	8.92325	13.5432	12.2491	12.5226	12.1898	13.7912	13.4125
PAS_chr1-3_0310	689.124	0.403318	0.345316	1.16797	0.242819	0.362933	8196501	8.84472	8.69013	9.98762	9.35147	9.51285	9.24853	10.072	9.79631
PAS_chr1-3_0271	400.196	0.321719	0.332212	0.968414	0.332837	0.461359	8196839	8.45628	8.77557	8.73009	8.54335	9.19761	9.42991	8.00569	8.67881
PAS_chr1-3_0311	78.5171	-0.661524	0.226789	-2.91691	0.00353516	0.0117219	8196502	6.88067	6.9856	7.23614	7.18806	6.55553	6.71407	6.74447	6.44634
PAS_chr1-3_0272	525.762	0.0969027	0.407188	0.23798	0.811896	0.873417	8196840	9.05538	9.00508	9.18968	9.14982	9.63937	9.73759	7.83241	8.84546
PAS_chr1-3_0273	760.357	-1.3359	0.334954	-3.9883	6.65477e-05	0.000361034	8196503	10.0585	10.1623	10.2671	10.0755	9.35139	9.31078	8.05214	8.39947
PAS_chr1-3_0274	990.277	-0.366847	0.17864	-2.05355	0.0400191	0.0888137	8196504	9.90711	9.95096	10.4743	10.2977	9.76352	9.79061	9.93762	9.79778
PAS_chr1-3_0275	764.88	-0.281024	0.179143	-1.56871	0.116716	0.205969	8196807	9.48739	9.69232	9.98973	9.91003	9.63766	9.66798	9.39571	9.33324
PAS_chr1-3_0276	1254.81	0.129179	0.191807	0.673486	0.500638	0.626419	8196808	9.95136	10.2764	10.4923	10.3368	10.1617	10.299	10.6962	10.3938
PAS_chr1-3_0277	165.254	-0.219476	0.300617	-0.730085	0.465338	0.594953	8196809	7.92148	8.11574	7.42571	7.49244	7.32286	7.22431	7.93979	7.74784
PAS_chr1-3_0278	90.663	0.479361	0.428707	1.11815	0.263501	0.385948	8196810	7.09718	6.87047	6.45453	6.83424	6.22776	7.10796	7.71096	7.27593
PAS_chr1-3_0279	92.941	0.261295	0.406567	0.642687	0.520427	0.643196	8196811	7.27443	6.89691	6.53014	6.97373	6.41072	6.91894	7.71096	7.17756
PAS_chr1-3_0280	202.976	-0.937961	0.309662	-3.02898	0.00245378	0.00862418	8196812	8.49815	8.5189	7.79155	8.12978	7.02514	7.22431	7.83241	7.6976
PAS_chr1-3_0312	929.892	0.357398	0.260405	1.37247	0.169917	0.275986	8196813	9.98405	9.42387	10.0896	9.32222	10.2084	9.79061	9.84528	10.4045
PAS_chr1-3_0281	1531.21	-0.0567838	0.26556	-0.213827	0.830682	0.886061	8196841	10.7025	10.7403	10.5406	10.5942	10.9226	10.99	9.97296	10.2207
PAS_chr1-3_0285	104.475	0.193609	0.530322	0.365079	0.715052	0.801037	8196814	7.00516	6.81598	7.20682	7.29708	6.44434	6.14994	8.00139	7.52801
PAS_chr1-3_0287	870.916	-0.308127	0.175477	-1.75595	0.0790977	0.152157	8196815	9.83239	9.644	10.1848	10.1629	9.78681	9.70052	9.58612	9.63545
PAS_chr1-3_0288	323.901	-0.0489628	0.120266	-0.407121	0.683919	0.775817	8196816	8.57057	8.4812	8.55251	8.5251	8.53122	8.53446	8.38427	8.50481
PAS_chr1-3_0289	2021.45	0.136446	0.121136	1.12638	0.260003	0.382316	8196817	10.9006	10.8991	11.1071	10.8503	11.1645	11.1627	10.9621	11.0027
PAS_chr1-1_0002	5164.29	-0.128077	0.208903	-0.613092	0.539816	0.660678	8196818	12.1921	12.2033	12.6714	12.5078	12.4392	12.5719	12.0613	11.9634
PAS_chr1-1_0003	1816.79	1.03017	0.219772	4.68742	2.76669e-06	2.00059e-05	8197520	10.2756	10.1003	10.3434	10.3534	11.3721	11.7089	10.9164	10.9618
PAS_chr1-1_0459	1709.02	1.41847	0.220194	6.44191	1.17978e-10	1.65169e-09	8197521	9.79937	9.46083	10.3184	9.99318	11.2925	11.0813	11.4731	11.3432
PAS_chr1-1_0461	1232.53	1.18121	0.37123	3.18187	0.00146326	0.00549539	8197900	9.4749	9.48002	9.91838	9.62895	10.0849	9.82873	11.3065	11.277
PAS_chr1-1_0460	243.434	0.288755	0.18097	1.59559	0.11058	0.197983	8197902	7.90906	7.85815	8.08199	8.20985	8.14407	8.12785	8.48288	8.28997
PAS_chr1-1_0004	741.919	0.677151	0.200022	3.38537	0.000710818	0.00294858	8197901	9.11836	9.50521	9.19336	9.18274	10.0326	10.1912	9.62968	9.66327
PAS_chr1-1_0005	1570.66	-0.436715	0.183982	-2.37368	0.0176116	0.0456363	8197522	10.7958	10.6964	10.9513	10.9505	10.2061	10.2314	10.7933	10.3957
PAS_chr1-1_0006	2429.6	0.317621	0.257492	1.23352	0.217382	0.33474	8197523	11.2542	11.1918	10.9567	11.0021	11.7249	11.7939	10.789	11.1347
PAS_chr1-1_0007	241.807	1.23315	0.318983	3.86586	0.000110698	0.000572224	8197524	7.14098	7.35926	7.96593	7.50755	8.74014	8.97441	7.99708	8.38377
PAS_chr1-1_0008	4722.2	1.03808	0.31473	3.29832	0.000972664	0.00386611	8197525	11.1363	11.3155	12.0666	11.7532	13.0751	12.9409	12.0824	12.212
PAS_chr1-1_0009	968.313	0.36627	0.309114	1.1849	0.236056	0.356094	8197526	9.75873	9.39944	9.87563	10.063	10.6394	10.4233	9.47338	9.73287
PAS_chr1-1_0010	1465.94	0.624554	0.27684	2.25601	0.0240699	0.0587209	8197527	9.77411	9.71409	10.7838	10.3493	10.9565	10.9619	10.7334	10.64
PAS_chr1-1_0011	2114.47	0.0218792	0.200032	0.109378	0.912902	0.943956	8197528	11.1856	11.3114	10.6921	10.9909	11.1915	11.3285	10.8668	10.9026
PAS_chr1-1_0012	276.956	0.218585	0.175392	1.24626	0.212669	0.329431	8197529	8.06816	8.27134	8.34316	8.16329	8.23307	8.27981	8.65909	8.39947
PAS_chr1-1_0013	834.25	-0.930347	0.137181	-6.78191	1.18601e-11	1.87382e-10	8197530	10.0902	10.0326	10.2862	10.1805	9.12631	9.17318	9.43586	9.30443
PAS_chr1-1_0014	269.538	-0.206105	0.253995	-0.811452	0.417106	0.547167	8197531	8.5627	8.71558	7.76194	8.23707	8.2376	8.05099	8.24971	8.1986
PAS_chr1-1_0015	817.444	0.503675	0.2306	2.1842	0.0289477	0.0682654	8197532	9.54032	9.594	9.36268	9.43969	10.1641	10.3489	9.5024	9.69056
PAS_chr1-1_0016	1834.75	-0.404775	0.225722	-1.79325	0.0729337	0.142485	8197533	10.7688	10.634	11.4937	11.1761	10.525	10.8062	10.691	10.6126
PAS_chr1-1_0017	880.54	-0.338135	0.104269	-3.24292	0.00118312	0.00459041	8197534	9.9678	10.0697	9.90053	10.0592	9.71417	9.71652	9.68668	9.59694
PAS_chr1-1_0018	1162.26	-0.126322	0.157635	-0.801357	0.422925	0.552411	8197535	10.3159	10.3113	10.1625	10.3739	10.2107	10.4416	10.0359	9.95032
PAS_chr1-1_0019	1994.99	-0.617447	0.238402	-2.58994	0.00959926	0.027442	8197536	11.5203	11.4711	10.6474	11.2577	10.6223	10.9567	10.4513	10.5544
PAS_chr1-1_0020	305.784	1.18079	0.255668	4.61846	3.86602e-06	2.70621e-05	8197537	8.07372	8.10474	7.33415	7.65715	8.85936	9.13926	8.75375	8.6594
PAS_chr1-1_0462	804.507	0.846351	0.249672	3.38985	0.000699309	0.00290802	8197538	9.33671	9.19264	8.97178	9.5136	10.2176	10.4931	9.74535	9.66974
PAS_chr1-1_0021	140.761	1.35696	0.300582	4.51444	6.34845e-06	4.27757e-05	8197903	7.05194	6.88376	6.34625	7.07997	8.17278	8.15433	7.64054	7.64552
PAS_chr1-1_0022	543.056	0.669992	0.480138	1.39542	0.16289	0.266548	8197539	8.61689	9.33765	8.36944	8.87835	9.87347	10.2127	8.04381	8.79894
PAS_chr1-1_0023	304.914	0.0350638	0.375943	0.0932689	0.92569	0.952333	8197540	8.54684	8.12121	8.83734	8.019	8.648	7.57257	8.18306	9.0076
PAS_chr1-1_0024	427.842	0.4429	0.132823	3.33451	0.000854491	0.00345083	8197541	8.67642	8.70835	8.58648	8.65164	8.964	9.24853	8.9772	9.04294
PAS_chr1-1_0025	755.16	-0.157212	0.151518	-1.03758	0.299467	0.426842	8197542	9.7116	9.56833	9.65656	9.8874	9.49975	9.57936	9.76313	9.3774
PAS_chr1-1_0026	366.783	0.18487	0.135195	1.36743	0.171491	0.278182	8197543	8.49815	8.53942	8.61966	8.68489	8.74333	8.63914	8.90345	8.71058
PAS_chr1-1_0027	280.791	0.144683	0.222966	0.648901	0.516403	0.640387	8197544	7.96409	8.08248	8.4639	8.48031	8.0999	8.39959	8.64268	8.36789
PAS_chr1-1_0028	376.351	-0.659238	0.532398	-1.23824	0.215626	0.332443	8197545	8.86404	8.55562	9.26489	9.1088	7.19627	7.09688	9.18569	8.85117
PAS_chr1-1_0029	1136.7	-0.959153	0.269867	-3.55417	0.000379175	0.00169088	8197546	10.355	10.1845	11.1408	10.4948	9.31553	9.4994	9.90024	9.87257
PAS_chr1-1_0030	7366.86	0.230299	0.401457	0.573658	0.566199	0.68318	8197547	12.3742	12.4539	13.2509	12.693	13.6277	13.2818	11.7456	12.5346
PAS_chr1-1_0464	1141.16	-0.696213	0.309283	-2.25106	0.0243819	0.0593073	8197548	10.5659	10.5688	10.4423	10.4366	10.2027	10.3049	9.01376	9.4336
PAS_chr1-1_0465	2242.96	-0.425118	0.140802	-3.01927	0.00253386	0.00887467	8197904	11.1952	11.3414	11.4727	11.3832	11.1218	10.9973	10.7366	10.8524
PAS_chr1-1_0031	3291.12	0.511704	0.328004	1.56006	0.118746	0.208821	8197905	11.5513	11.5723	11.3116	11.2488	12.356	12.3933	10.9472	11.5735
PAS_chr1-1_0466	333.848	0.449673	0.222831	2.018	0.0435915	0.0952737	8197549	8.35049	8.35716	8.00847	8.56496	9.01491	8.87957	8.53716	8.44557
PAS_chr1-1_0032	933.066	1.06876	0.273297	3.91062	9.2058e-05	0.000486344	8197906	9.43029	9.38594	9.2188	9.27721	10.7557	10.6549	9.63659	10.0846
PAS_chr1-1_0467	444.665	0.781459	0.525851	1.48608	0.137257	0.233235	8197550	8.68369	8.82316	8.15189	8.33687	9.77754	9.95247	7.41839	8.54769
PAS_chr1-1_0033	2300.15	0.61043	0.26784	2.27908	0.0226621	0.0559066	8197907	10.516	10.4179	11.4031	10.9006	11.7148	11.5711	11.1251	11.3707
PAS_chr1-1_0034	330.205	0.579357	0.268394	2.15861	0.0308808	0.0718995	8197551	8.15992	8.08808	8.69422	7.97647	8.3632	8.57021	9.04319	8.9896
PAS_chr1-1_0035	1403.64	0.41817	0.155934	2.68172	0.00732453	0.0218516	8197552	10.3321	10.5264	10.0436	10.1711	10.7729	10.7803	10.6126	10.5683
PAS_chr1-1_0036	2928.34	-0.570065	0.300849	-1.89486	0.0581116	0.119398	8197553	11.9224	11.6955	11.7952	11.7371	11.6456	11.6537	10.43	10.8076
PAS_chr1-1_0037	18966.3	-5.29314	0.382776	-13.8283	1.7203e-43	1.92674e-41	8197554	15.0462	14.9186	15.4598	15.2234	10.0874	10.7207	8.91487	9.41639
PAS_chr1-1_0038	343.214	-1.19279	0.171008	-6.97506	3.05746e-12	5.11009e-11	8197555	8.96587	8.84309	9.20067	9.04883	7.89661	7.90872	8.19062	7.81412
PAS_chr1-1_0039	937.676	0.133939	0.147074	0.910695	0.362456	0.491305	8197556	9.85666	10.002	9.79099	9.8203	10.0274	10.2326	9.86541	9.83566
PAS_chr1-1_0040	1015.25	0.285345	0.219557	1.29964	0.193724	0.307131	8197557	9.79603	9.40837	10.3318	9.92538	10.1305	10.2264	10.2401	10.1015
PAS_chr1-1_0041	553.518	-0.0177656	0.227855	-0.0779689	0.937853	0.961118	8197558	8.94789	8.86923	9.53746	9.42993	9.42847	9.29191	9.07609	8.99477
PAS_chr1-1_0042	1254.21	-0.0922069	0.211963	-0.435014	0.663552	0.760367	8197559	10.2293	9.95096	10.758	10.476	10.1023	10.4298	10.3642	10.2598
PAS_chr1-1_0043	1287.55	-0.416387	0.171284	-2.43097	0.0150585	0.0404125	8197560	10.5806	10.6406	10.4576	10.5704	10.3579	10.3738	9.86658	9.97794
PAS_chr1-1_0044	581.072	0.0912249	0.153176	0.595558	0.551471	0.670546	8197561	9.22423	9.13728	9.33968	9.25085	9.06662	9.26556	9.50693	9.41639
PAS_chr1-1_0045	458.403	-0.0998866	0.245699	-0.406541	0.684345	0.775897	8197562	8.80529	8.90442	9.13345	9.16872	8.50892	8.67241	9.37438	8.96085
PAS_chr1-1_0046	891.053	0.433362	0.292887	1.47962	0.138974	0.235359	8197563	9.58944	9.65529	9.72407	9.6014	10.2943	10.6042	9.40545	9.59355
PAS_chr1-1_0047	329.691	-0.330276	0.164891	-2.00299	0.0451781	0.0980188	8197564	8.74056	8.53124	8.70456	8.71095	8.27777	8.53847	8.51929	8.14364
PAS_chr1-1_0048	185.784	-0.484809	0.302351	-1.60346	0.108832	0.195506	8197565	8.15468	8.35252	7.45081	7.91585	7.21508	7.41369	7.8941	7.79635
PAS_chr1-1_0049	304.161	-0.5708	0.337265	-1.69244	0.0905627	0.169301	8197566	8.67277	8.6302	8.81366	8.51403	7.53866	7.57257	8.70983	8.43037
PAS_chr1-1_0050	2707.06	-0.66808	0.189569	-3.52419	0.000424772	0.00185516	8197567	11.5208	11.4743	12.0661	11.7268	11.2817	11.0599	10.8714	10.9905
PAS_chr1-1_0051	1012.75	0.337105	0.252474	1.33521	0.181809	0.291634	8197568	9.61433	9.5361	10.2671	9.95016	10.4857	10.4048	9.83811	9.94233
PAS_chr1-1_0052	64.7691	0.47496	0.537969	0.882877	0.377303	0.505209	8197569	6.6995	6.18569	6.60158	6.5333	6.22776	5.83579	7.53684	7.05148
PAS_chr1-1_0053	4032.99	-0.412313	0.323242	-1.27555	0.202113	0.316646	8197570	12.2625	12.3253	11.8549	12.2408	12.1444	12.2976	10.9774	11.2492
PAS_chr1-1_0054	1886.87	-0.961446	0.21022	-4.57353	4.79582e-06	3.31109e-05	8197571	11.5264	11.5881	10.7777	11.2026	10.3008	10.2919	10.4769	10.3986
PAS_chr1-1_0055	890.764	-1.12934	0.203836	-5.54045	3.01687e-08	3.01822e-07	8197572	10.5402	10.4742	9.75668	10.3221	9.20455	9.28954	9.22105	9.20546
PAS_chr1-1_0056	1851.64	-0.865853	0.357989	-2.41866	0.0155778	0.0415951	8197573	11.4891	11.4727	10.662	11.2259	10.8097	10.9057	9.54707	9.90033
PAS_chr1-1_0057	377.665	0.202622	0.198189	1.02237	0.306606	0.433353	8197574	8.66177	8.69745	8.4331	8.65164	9.00963	8.99499	8.69665	8.41886
PAS_chr1-1_0058	1055.98	0.715982	0.476135	1.50374	0.132649	0.227476	8197575	9.69374	10.0254	9.50829	9.57862	10.9544	11.0682	8.67531	9.77847
PAS_chr1-1_0059	2393.67	-0.465499	0.251905	-1.84792	0.0646143	0.129899	8197576	11.6365	11.6501	11.0138	11.4552	11.2524	11.3251	10.5164	10.7675
PAS_chr1-1_0060	135.43	0.555377	0.369793	1.50186	0.133134	0.227919	8197577	6.9065	6.92285	7.63691	7.27949	7.86168	8.12785	7.03078	7.32679
PAS_chr1-1_0061	1435.64	0.695191	0.431119	1.61253	0.106848	0.192907	8197578	9.87262	9.97219	10.5435	10.1271	11.3295	11.4568	9.45318	10.2075
PAS_chr1-1_0062	1354.31	0.501218	0.208391	2.40518	0.0161646	0.042632	8197660	10.0459	10.329	10.2671	10.073	10.8778	10.9627	10.2491	10.4745
PAS_chr1-1_0063	1011.98	0.111083	0.255397	0.434943	0.663604	0.760367	8197191	10.1992	10.1167	9.57733	9.97719	10.3349	10.4416	9.63107	9.80955
PAS_chr1-1_0064	218.042	-0.0375719	0.310631	-0.120954	0.903728	0.937199	8197192	8.10122	8.42935	7.72148	7.74874	7.58959	7.61923	8.24246	8.36789
PAS_chr1-1_0468	165.429	-0.124479	0.31845	-0.390891	0.695878	0.784965	8197193	7.95205	7.90974	7.4997	7.50755	7.15788	7.25441	8.10516	7.79037
PAS_chr1-1_0065	808.859	0.697263	0.40901	1.70476	0.0882393	0.165695	8197908	9.20165	9.57032	9.24026	9.41021	10.4999	10.6261	8.72289	9.48952
PAS_chr1-1_0066	1061.28	-0.23354	0.131767	-1.77237	0.0763332	0.147742	8197194	10.3344	10.2052	10.214	10.0979	9.83079	10.1746	9.97296	9.96354
PAS_chr1-1_0067	610.043	-0.411029	0.216521	-1.89834	0.0576519	0.118627	8197195	9.53029	9.46083	9.50829	9.60834	8.73695	8.89216	9.50693	9.30026
PAS_chr1-1_0068	245.629	-0.189524	0.251681	-0.753034	0.45143	0.581596	8197196	8.15992	8.40718	8.31639	8.06028	7.73861	7.72245	8.44551	8.25585
PAS_chr1-1_0069	1704.44	0.207037	0.212612	0.973777	0.330167	0.458793	8197197	10.4302	10.3053	11.0787	10.7235	10.9579	11.0146	10.7172	10.7577
PAS_chr1-1_0469	523.966	0.119319	0.17426	0.684716	0.493523	0.62027	8197198	9.21924	9.24345	8.7502	9.07663	9.21832	9.34322	9.01163	9.20323
PAS_chr1-1_0070	619.659	-0.0424066	0.383077	-0.1107	0.911854	0.943196	8197909	9.35955	9.31883	9.56038	9.3031	8.5568	8.47282	9.99138	9.74364
PAS_chr1-1_0071	774.503	0.708137	0.284361	2.49027	0.0127645	0.0350814	8197199	9.1554	8.97531	9.62158	9.36382	9.46936	9.58905	10.4537	10.1392
PAS_chr1-1_0072	11958.5	-0.745146	0.236916	-3.14519	0.00165978	0.00611498	8197200	13.9066	13.6294	14.0596	13.8712	13.0859	12.49	13.4715	13.3035
PAS_chr1-1_0470	4153.66	0.10269	0.18636	0.551033	0.581611	0.695094	8197201	11.9414	11.9698	12.0616	11.956	12.3304	12.3329	11.784	11.7892
PAS_chr1-1_0074	206.85	1.34723	0.290073	4.64445	3.40987e-06	2.42394e-05	8197910	7.47466	7.29216	7.22156	7.13015	8.62055	8.71204	7.68429	8.37981
PAS_chr1-1_0076	505.694	-1.04014	0.32596	-3.19102	0.00141774	0.00535236	8197202	9.39977	9.08251	9.86876	9.52281	9.0254	8.74367	7.81288	8.28997
PAS_chr1-1_0077	496.487	0.824595	0.118834	6.93903	3.9481e-12	6.56714e-11	8197203	8.58618	8.68277	8.54677	8.73971	9.39044	9.3178	9.47338	9.42215
PAS_chr1-1_0078	2317.33	1.25632	0.333028	3.77241	0.000161678	0.000797318	8197204	10.2923	9.9797	10.8949	10.5226	12.0494	12.1422	10.913	11.3156
PAS_chr1-1_0079	1912.16	-0.332889	0.181058	-1.83857	0.0659781	0.131882	8197205	11.3185	11.2117	10.6245	11.0963	10.7493	10.8046	10.7915	10.6949
PAS_chr1-1_0080	2200.03	0.187263	0.326673	0.573244	0.566479	0.683355	8197206	11.2002	11.1445	10.5873	11.131	10.5651	10.641	11.8332	11.4399
PAS_chr1-1_0081	671.457	0.41688	0.220187	1.8933	0.0583177	0.119772	8197207	9.35274	9.45222	9.03455	9.19892	9.26995	9.45133	9.99138	9.8183
PAS_chr1-1_0471	475.015	0.405288	0.313671	1.29208	0.19633	0.309898	8197208	8.77499	8.69013	8.73515	9.03085	8.67827	8.54248	9.72217	9.4581
PAS_chr1-1_0082	3472.17	-0.704921	0.306969	-2.29639	0.0216536	0.0541073	8197911	12.2213	12.5493	11.4704	11.8829	11.652	11.7384	10.784	11.188
PAS_chr1-1_0083	131.195	-0.952263	0.254784	-3.73753	0.000185836	0.000903195	8197209	7.64983	7.94106	7.97454	7.27949	6.82948	6.95643	7.18527	6.99972
PAS_chr1-1_0084	552.27	-0.575929	0.229005	-2.51492	0.0119061	0.0330616	8197210	9.55028	9.57429	9.18968	9.47807	9.19063	9.16802	8.46742	8.73859
PAS_chr1-1_0085	1306.21	-1.15828	0.300047	-3.86032	0.00011324	0.000583566	8197211	11.2511	10.5847	10.6026	10.8576	10.1841	9.94193	9.02434	9.51848
PAS_chr1-1_0086	704.335	-0.228469	0.249395	-0.916094	0.359618	0.488143	8197212	9.89935	9.98119	9.12962	9.40823	9.63424	9.51981	9.13974	9.38724
PAS_chr1-1_0087	1568.49	-0.0649107	0.187712	-0.345799	0.729494	0.811917	8197213	10.6654	10.6936	10.5606	10.8065	10.8255	10.8846	10.3228	10.3622
PAS_chr1-1_0088	1510.15	0.847247	0.454618	1.86364	0.0623716	0.126587	8197214	9.9811	10.5578	10.0334	9.84106	11.4201	11.6196	9.33586	10.4512
PAS_chr1-1_0089	246.106	0.0404902	0.236919	0.170904	0.8643	0.909789	8197215	8.11747	8.25652	8.02514	8.17742	7.67282	8.1225	8.52229	8.27727
PAS_chr1-1_0090	239.334	-0.527246	0.186315	-2.82986	0.00465679	0.0148264	8197216	8.19605	8.15892	8.58648	8.37001	7.93631	8.06781	7.76792	7.74165
PAS_chr1-1_0091	721.872	-0.34563	0.19196	-1.80053	0.0717765	0.141255	8197217	9.54829	9.43702	9.97489	9.89451	9.29617	9.39718	9.62968	9.26009
PAS_chr1-1_0092	250.955	0.252976	0.134673	1.87845	0.0603198	0.123181	8197218	8.09576	7.98378	8.13665	8.08049	8.4121	8.28461	8.24246	8.22531
PAS_chr1-1_0093	170.783	1.54512	0.216338	7.14213	9.18923e-13	1.64818e-11	8197219	7.01701	6.66921	7.0829	7.10026	8.12461	8.11173	8.46431	8.08161
PAS_chr1-1_0094	187.306	1.23657	0.218855	5.65017	1.60286e-08	1.66909e-07	8197220	7.39618	7.35926	6.91038	7.21613	8.51266	8.26046	8.03962	8.13897
PAS_chr1-1_0472	480.284	-0.099822	0.147201	-0.678134	0.497687	0.624121	8197221	9.08859	9.31408	8.94151	8.9068	8.99369	9.00661	8.9772	8.94492
PAS_chr1-1_0095	699.562	-0.143316	0.185434	-0.772869	0.4396	0.569266	8197912	9.65551	9.79801	9.39173	9.51914	9.53319	9.7341	9.19321	9.3434
PAS_chr1-1_0473	2968.85	-0.387328	0.337093	-1.14902	0.250547	0.37149	8197222	11.861	11.909	11.4181	11.6995	11.7413	11.8749	10.4221	10.8985
PAS_chr1-1_0096	593.911	0.201426	0.215798	0.9334	0.350613	0.478757	8197913	8.9599	8.89172	9.54322	9.36177	9.40256	9.64029	9.30671	9.22537
PAS_chr1-1_0097	3730.75	-0.00385476	0.149415	-0.0257989	0.979418	0.987648	8197223	11.9016	11.878	12.0338	11.7015	12.0936	11.6551	11.8208	11.9132
PAS_chr1-1_0098	548.929	0.422248	0.350678	1.20409	0.228554	0.348221	8197224	9.17098	9.40391	8.42059	8.79557	9.63253	9.88487	8.62331	9.09918
PAS_chr1-1_0099	5023.35	-0.496582	0.187339	-2.65071	0.00803217	0.0235635	8197225	12.5823	12.3999	12.6388	12.4947	12.2997	12.245	11.6692	11.8477
PAS_chr1-1_0100	566.401	0.234789	0.239424	0.980638	0.326771	0.455456	8197226	9.27076	9.37686	8.92393	8.90115	9.5035	9.63093	8.83537	9.32507
PAS_chr1-1_0101	1427.29	1.16008	0.418891	2.7694	0.00561598	0.0174504	8197227	9.25866	8.85948	10.638	10.005	10.4895	10.6242	11.4922	11.0757
PAS_chr1-1_0102	416.805	2.23447	0.61701	3.62144	0.000292965	0.00135214	8197228	7.70849	7.37785	7.53527	7.51505	7.75141	7.72954	10.5186	9.99349
PAS_chr1-1_0103	1034.1	0.190555	0.124068	1.53589	0.124565	0.216486	8197229	9.89466	9.94943	10.0272	10.0324	10.3433	10.0228	10.1033	10.1508
PAS_chr1-1_0104	759.957	0.236873	0.183043	1.29409	0.195635	0.309285	8197230	9.22671	9.51558	9.83628	9.47996	9.95522	9.70231	9.72217	9.61381
PAS_chr1-1_0105	2092.9	-0.256907	0.134714	-1.90705	0.0565138	0.117204	8197231	11.0721	10.9686	11.3711	11.2758	10.8893	10.887	10.9643	10.9703
PAS_chr1-1_0106	798.157	-0.581776	0.209951	-2.77101	0.00558821	0.0173856	8197232	9.73099	9.66464	10.3066	10.0617	9.35139	9.14716	9.56889	9.53629
PAS_chr1-1_0107	28010.6	-0.537327	0.477471	-1.12536	0.260436	0.382458	8197233	15.4696	15.5232	13.1279	14.9394	14.8087	14.9159	13.7483	14.1526
PAS_chr1-1_0108	1948.96	-1.95961	0.684097	-2.86453	0.00417633	0.0134669	8197234	10.2672	8.83316	13.0126	11.3546	10.0103	9.47242	9.36776	9.8962
PAS_chr1-1_0109	3294.51	2.72036	0.554992	4.90163	9.50455e-07	7.48483e-06	8197235	9.58363	9.12649	10.3516	9.97585	10.9393	11.041	13.3856	13.0152
PAS_chr1-1_0110	6058.44	2.27039	0.286285	7.93053	2.18219e-15	5.31315e-14	8197236	10.8199	10.4774	11.6486	11.0001	13.0721	13.0321	13.6223	13.3873
PAS_chr1-1_0111	2874.74	-0.0119383	0.208968	-0.0571297	0.954442	0.972188	8197237	11.455	11.1918	11.7922	11.5621	11.4422	11.1306	11.8059	11.557
PAS_chr1-1_0112	722.089	0.922162	0.350186	2.63335	0.00845476	0.0246455	8197238	9.01277	8.44249	9.44505	9.2285	10.3733	10.3306	9.20998	9.53452
PAS_chr1-1_0113	915.02	-0.907382	0.124417	-7.29309	3.02922e-13	5.84952e-12	8197239	10.2792	10.2154	10.3168	10.2706	9.56408	9.2776	9.28048	9.47667
PAS_chr1-1_0114	206.514	0.0353255	0.186898	0.18901	0.850085	0.899018	8197240	7.8839	7.87772	7.80128	8.14424	7.82587	7.8644	8.21307	7.91631
PAS_chr1-1_0116	416.631	0.148174	0.113033	1.3109	0.189893	0.302017	8197241	8.80529	8.71558	8.68902	8.8581	8.897	8.90465	8.88499	8.93689
PAS_chr1-1_0117	3607.63	0.980854	0.368098	2.66466	0.00770672	0.0228616	8197242	10.7508	10.5058	11.9161	11.4685	11.9221	11.7094	12.749	12.3469
PAS_chr1-1_0118	11816.5	1.05881	0.298668	3.54512	0.000392431	0.00173801	8197243	12.8305	11.9818	13.4343	13.0417	14.175	14.0174	13.7777	13.8646
PAS_chr1-1_0474	94.1999	-0.378902	0.493701	-0.767472	0.442801	0.572822	8197244	7.21443	6.9856	7.30685	7.22536	6.22776	5.97721	7.33806	7.47662
PAS_chr1-1_0119	502.004	0.58686	0.126102	4.65384	3.25803e-06	2.32585e-05	8197914	8.81194	8.89172	8.69422	8.74918	9.45973	9.35008	9.28752	9.22097
PAS_chr1-1_0120	1690.27	0.541966	0.160462	3.37753	0.000731392	0.00302818	8197245	10.5079	10.1424	10.5027	10.6765	11.0822	10.9203	11.0993	10.8798
PAS_chr1-1_0475	31677.5	3.42219	0.435063	7.86595	3.663e-15	8.66737e-14	8197246	11.7535	11.0614	13.2943	12.5884	16.1803	15.842	15.5559	15.6324
PAS_chr1-1_0122	3938.32	1.2909	0.24216	5.33076	9.78034e-08	8.95081e-07	8197915	10.87	10.7949	11.6705	11.231	12.1617	12.5966	12.6242	12.4103
PAS_chr1-1_0123	986.692	0.123947	0.197357	0.628033	0.529983	0.651952	8197247	9.93929	9.8266	9.95341	10.0554	9.78989	9.75663	10.393	10.2141
PAS_chr1-1_0124	1238.84	0.202058	0.32213	0.627255	0.530492	0.65221	8197248	10.4356	10.2343	10.0955	10.093	10.8647	10.8079	9.47646	10.1039
PAS_chr1-1_0126	450.037	0.970282	0.355797	2.72707	0.00638998	0.0195303	8197249	8.51864	8.59143	8.35636	8.22805	9.8293	9.68434	8.29248	8.9766
PAS_chr1-1_0127	553.506	1.08491	0.18371	5.90557	3.51428e-09	3.99819e-08	8197250	8.78516	8.67908	8.5	8.52877	9.96342	9.43637	9.4872	9.58502
PAS_chr1-1_0476	491.869	0.255967	0.390012	0.656306	0.511627	0.636378	8197251	9.06653	9.60957	8.12897	8.49164	9.41058	9.59098	8.63441	8.84259
PAS_chr1-1_0128	910.265	0.253585	0.215172	1.17852	0.238588	0.358202	8197916	9.63132	9.34232	10.0817	9.91283	10.0326	10.2239	9.98599	9.76343
PAS_chr1-1_0477	243.108	-0.0429227	0.202607	-0.211852	0.832222	0.886245	8197252	8.36415	7.92862	8.32313	8.00848	8.27777	7.8962	8.27126	8.03198
PAS_chr1-1_0129	1362.11	-0.373691	0.147331	-2.53641	0.0111996	0.0314112	8197917	10.7334	10.2945	10.7229	10.7059	10.3051	10.195	10.3004	10.2469
PAS_chr1-1_0478	4489.17	-0.920976	0.198856	-4.63138	3.63235e-06	2.56043e-05	8197253	12.6482	12.6759	12.4101	12.3616	11.8384	11.8574	11.2015	11.4791
PAS_chr1-1_0130	402.757	-0.32445	0.237953	-1.3635	0.172723	0.279579	8197918	9.16061	8.92325	8.68902	8.92638	8.32964	8.30836	9.01163	8.7811
PAS_chr1-1_0131	3813	1.12904	0.273976	4.12094	3.77336e-05	0.00021489	8197254	10.9727	11.0029	11.5455	11.3928	12.733	12.6753	11.7902	12.0399
PAS_chr1-1_0132	504.757	-0.101523	0.156892	-0.647093	0.517572	0.640924	8197255	9.18639	9.07971	9.21519	9.07412	9.13118	8.74019	9.05768	9.20768
PAS_chr1-1_0133	282.38	-0.474505	0.214367	-2.21352	0.0268616	0.0641319	8197256	8.50638	8.84967	8.32313	8.37817	8.01252	7.83843	8.32374	8.22971
PAS_chr1-1_0134	1313.53	-0.285985	0.273878	-1.04421	0.296391	0.423896	8197257	10.3147	10.6273	10.6765	10.5004	10.6162	10.6307	9.62135	9.90719
PAS_chr1-1_0135	1704.14	-3.46984	0.417683	-8.30735	9.78669e-17	2.62367e-15	8197258	12.1077	12.0081	9.90725	11.6348	8.50517	8.40841	8.17546	8.22971
PAS_chr1-1_0136	206.411	-0.441099	0.188751	-2.33694	0.0194425	0.049515	8197259	8.28017	8.26147	7.74186	8.12978	7.80148	7.77821	7.76792	7.65872
PAS_chr1-1_0137	71.1565	-0.238931	0.247331	-0.966035	0.334027	0.462244	8197260	7.06339	6.6378	6.85405	6.82194	6.62952	6.54087	6.93268	6.61133
PAS_chr1-1_0138	465.025	0.0977972	0.175707	0.556593	0.577806	0.693202	8197261	9.17871	9.05146	8.76509	8.70123	8.99369	9.19874	8.96187	8.94759
PAS_chr1-1_0139	217.929	-0.474094	0.283083	-1.67475	0.0939826	0.174529	8197262	8.39995	7.89702	8.08199	8.36591	7.4935	7.38687	8.22784	7.92178
PAS_chr1-1_0140	1320.52	0.0263256	0.213331	0.123402	0.901789	0.936003	8197263	10.2947	10.3349	10.5817	10.3678	10.6781	10.7145	10.0432	10.1346
PAS_chr1-1_0141	743.105	0.251698	0.20529	1.22606	0.220175	0.338421	8197264	9.34589	9.1978	9.76163	9.59792	9.9511	9.85306	9.42473	9.63545
PAS_chr1-1_0142	602.86	-0.879741	0.147268	-5.97376	2.31853e-09	2.68013e-08	8197265	9.62568	9.60763	9.87334	9.61524	8.86229	9.02388	8.87801	8.6659
PAS_chr1-1_0143	436.952	0.425906	0.258468	1.64781	0.0993916	0.182663	8197266	8.74751	8.48544	8.61418	8.89264	9.34303	9.41691	8.50726	8.88774
PAS_chr1-1_0144	312.096	-0.0224878	0.408921	-0.0549929	0.956144	0.972994	8197267	8.78854	8.94492	7.79155	8.04494	8.87975	8.83133	7.66259	8.09617
PAS_chr1-1_0145	315.354	0.140684	0.354177	0.397214	0.69121	0.781449	8197580	8.64324	8.87891	7.63691	8.19141	8.6716	8.9354	7.98841	8.39556
PAS_chr1-1_0146	239.864	-0.148789	0.438083	-0.339636	0.73413	0.815161	8196650	7.78537	7.69843	8.6838	8.37817	7.24282	7.44	8.65091	8.4227
PAS_chr1-1_0147	1039.28	1.03648	0.325656	3.18275	0.00145884	0.00548697	8196651	9.2994	9.44138	9.73166	9.48562	9.74303	9.95697	11.0908	10.7516
PAS_chr1-1_0148	475.598	0.786839	0.218769	3.59666	0.00032233	0.00147018	8196652	8.68369	8.71918	8.48206	8.52877	9.4941	9.68072	9.03065	8.99734
PAS_chr1-1_0149	208.25	-0.37618	0.394113	-0.954498	0.339832	0.468477	8196653	7.63477	7.43219	8.6994	8.30722	7.56071	7.34099	8.30646	7.76012
PAS_chr1-1_0150	1159.49	0.0462625	0.195446	0.236702	0.812888	0.873855	8196654	10.0331	9.82494	10.5492	10.3211	10.2943	10.3512	10.1931	10.1623
PAS_chr1-1_0151	1193.42	0.473019	0.128022	3.69481	0.00022005	0.00104529	8196655	9.92253	9.98418	10.1111	10.073	10.4048	10.5908	10.5957	10.3114
PAS_chr1-1_0152	240.249	0.454754	0.26717	1.70211	0.0887344	0.166439	8196656	7.94599	8.06555	7.85831	7.82278	7.86168	7.96375	8.73325	8.51565
PAS_chr1-1_0153	4649.75	-0.202569	0.134357	-1.50769	0.131633	0.225964	8196657	12.2634	12.2522	12.3498	12.3038	12.2801	12.2012	11.8836	11.967
PAS_chr1-1_0154	861.657	0.283557	0.130724	2.16913	0.0300729	0.0704637	8196658	9.65181	9.51765	9.89153	9.62724	10.0077	9.97334	9.88177	9.92352
PAS_chr1-1_0155	291.889	0.186857	0.319975	0.583974	0.559238	0.677864	8196659	8.12284	8.11574	8.67331	8.19141	8.26006	7.71532	8.89425	8.68841
PAS_chr1-1_0156	1030.84	2.69255	0.278313	9.67451	3.86925e-22	1.51171e-20	8196660	8.18067	7.98978	8.48206	8.51773	11.195	11.1378	10.2364	10.5561
PAS_chr1-1_0157	1040.6	1.70417	0.313933	5.42844	5.68477e-08	5.41612e-07	8196661	9.18384	8.98132	9.02634	8.99951	11.1751	10.9965	9.76942	10.3552
PAS_chr1-1_0158	54219.3	7.9465	0.312396	25.4372	9.77354e-143	2.46293e-139	8196662	8.98364	8.5875	9.07095	8.93193	17.2747	16.9662	15.8889	16.3733
PAS_chr1-1_0479	2356.51	-3.11405	0.271789	-11.4576	2.154e-30	1.30797e-28	8196663	11.9105	12.3033	11.9646	12.0256	9.00963	8.30836	9.46719	9.16938
PAS_chr1-1_0159	962.985	-0.634141	0.1396	-4.54257	5.55733e-06	3.8004e-05	8197919	10.1827	10.1208	10.4923	10.1523	9.66976	9.68434	9.52193	9.66489
PAS_chr1-1_0160	1184.65	0.127632	0.161982	0.787939	0.430732	0.560519	8196664	10.3686	10.3302	9.89153	10.1499	10.3997	10.1772	10.445	10.2458
PAS_chr1-1_0161	163.95	-0.408548	0.196687	-2.07715	0.0377876	0.0848705	8196665	7.67946	7.79778	7.8951	7.93264	7.64562	7.16206	7.54281	7.58453
PAS_chr1-1_0162	59.3905	-0.417306	0.418384	-0.997424	0.318559	0.446239	8196666	6.65396	6.72987	6.69116	6.83424	5.98879	5.86554	6.80679	6.85518
PAS_chr1-1_0163	91.0403	-1.38613	0.44979	-3.08172	0.0020581	0.00740915	8196667	7.20417	7.65362	7.4997	7.28831	6.12501	5.67329	7.03078	6.56837
PAS_chr1-1_0164	350.632	-0.440126	0.243926	-1.80434	0.0711778	0.140186	8196668	8.53482	8.61868	9.16746	8.78947	8.51639	7.95774	8.64268	8.39947
PAS_chr1-1_0165	1207.96	0.198788	0.205152	0.968979	0.332556	0.461162	8196669	10.3053	10.2141	10.0334	10.1874	10.3169	9.88172	10.6479	10.5587
PAS_chr1-1_0166	241.659	-0.739119	0.345967	-2.13639	0.032648	0.0754451	8196670	8.78516	8.6302	7.8676	8.23257	8.37146	7.59609	7.31022	7.65872
PAS_chr1-1_0167	200.631	0.155549	0.24057	0.646585	0.5179	0.641174	8196671	7.90281	7.97171	7.76194	7.72961	8.1585	8.30836	7.59539	7.72921
PAS_chr1-1_0168	1206.26	-0.503267	0.304433	-1.65313	0.098305	0.180956	8196672	10.0806	9.74261	11.0905	10.737	9.98774	9.99972	10.1052	9.99091
PAS_chr1-1_0169	1422.78	-0.765324	0.104233	-7.34241	2.09778e-13	4.11394e-12	8196673	10.8858	10.8936	10.8055	10.7737	10.1146	9.96294	10.126	10.1783
PAS_chr1-1_0170	745.524	0.571854	0.190818	2.99685	0.00272787	0.00939746	8196674	9.1554	9.18226	9.61339	9.30524	9.61355	9.71652	9.99676	10.0822
PAS_chr1-1_0171	3881.81	-0.485591	0.442638	-1.09704	0.272624	0.396202	8196675	12.3019	12.5079	11.6399	12.0427	12.2055	12.2756	10.1532	11.1596
PAS_chr1-1_0172	1234.44	-0.23063	0.430735	-0.535434	0.59235	0.703782	8196676	10.5362	10.5387	10.4048	10.1932	10.7814	10.7692	8.76894	9.58843
PAS_chr1-1_0173	29.2275	-0.192275	0.598928	-0.321032	0.748186	0.826942	8196677	5.97741	5.87667	6.28842	6.07557	5.65422	5.1725	6.62203	5.89023
PAS_chr1-1_0174	6950.27	-2.72148	0.231222	-11.77	5.5752e-32	3.79717e-30	8196678	13.2131	13.1624	14.0055	13.7036	10.7549	10.883	11.0639	10.7569
PAS_chr1-1_0175	410.928	1.13128	0.579144	1.95337	0.0507763	0.107707	8196679	7.97604	8.24154	8.46998	8.1538	7.65928	7.70096	10.179	9.73287
PAS_chr1-1_0176	2879	-0.383126	0.208702	-1.83576	0.0663934	0.132471	8196680	11.4503	11.3361	12.0726	11.7792	11.4066	11.472	11.2136	11.1247
PAS_chr1-1_0177	464.818	0.364612	0.358186	1.01794	0.308707	0.435212	8196681	8.77839	8.44685	9.05488	8.87835	9.7174	9.44066	8.24609	8.70744
PAS_chr1-1_0178	414.403	0.441646	0.421327	1.04823	0.294534	0.42172	8196682	8.64697	8.47269	8.65209	8.68489	9.56228	9.54791	7.72149	8.48656
PAS_chr1-1_0179	1706.98	0.768421	0.324026	2.37148	0.0177171	0.0458625	8196683	10.3182	10.3172	10.3921	10.3688	11.4822	11.6248	10.2071	10.6184
PAS_chr1-1_0180	1321.4	0.0124081	0.190233	0.065226	0.947994	0.96836	8196684	10.459	9.99903	10.5915	10.5097	10.2233	10.28	10.59	10.5456
PAS_chr1-1_0181	1755.73	-0.303948	0.130098	-2.3363	0.0194755	0.0495741	8196685	10.9601	10.7898	11.0241	11.0243	10.7533	10.7845	10.5548	10.5118
PAS_chr1-1_0182	144.531	-0.717384	0.24522	-2.92547	0.00343934	0.0114418	8196686	7.59642	7.54316	8.17445	7.72317	7.28786	7.33163	6.93268	7.26727
PAS_chr1-1_0183	4230.05	-0.841997	0.16874	-4.98992	6.04052e-07	4.91036e-06	8196687	12.4904	12.3146	12.4943	12.3642	11.8909	11.6111	11.2684	11.4992
PAS_chr1-1_0480	1108.06	-1.11275	0.501439	-2.21911	0.0264793	0.0634294	8196688	10.2106	10.2268	11.1746	10.5846	8.27777	8.42587	10.2891	10.0528
PAS_chr1-1_0184	2375	1.06368	0.925659	1.1491	0.250514	0.37149	8197920	10.6046	10.5905	10.6434	10.6599	8.86814	8.75751	12.7742	12.3199
PAS_chr1-1_0185	569.28	0.950826	0.141636	6.71315	1.90468e-11	2.9267e-10	8196689	8.5784	8.89172	8.76015	8.73655	9.69624	9.73584	9.46253	9.60877
PAS_chr1-1_0186	1374.15	0.454131	0.355262	1.2783	0.201144	0.315541	8196690	10.2636	10.2945	10.0896	10.2652	11.1212	11.2023	9.61996	10.1703
PAS_chr1-1_0481	315.123	0.424131	0.178237	2.37959	0.0173318	0.0451199	8196691	8.54684	8.17478	8.02514	8.29864	8.78409	8.51828	8.6618	8.63642
PAS_chr1-1_0187	781.339	-0.21278	0.109116	-1.95003	0.0511724	0.10832	8197921	9.73797	9.71948	9.79582	9.8702	9.56228	9.69335	9.55584	9.50408
PAS_chr1-1_0189	4848.8	-1.05012	0.166229	-6.31731	2.6615e-10	3.54866e-09	8196692	12.6495	12.8606	12.6651	12.543	11.859	11.7505	11.3134	11.5966
PAS_chr1-1_0190	899.006	-0.720992	0.134191	-5.37289	7.74867e-08	7.19214e-07	8196693	10.1801	10.0268	10.3761	10.1211	9.45973	9.47242	9.61996	9.40674
PAS_chr1-1_0191	2823.67	-0.324355	0.178097	-1.82123	0.0685724	0.136101	8196694	11.5986	11.3833	11.8292	11.6954	11.5372	11.4214	11.0044	11.2465
PAS_chr1-1_0192	1597.11	0.855119	0.180119	4.74754	2.0591e-06	1.53066e-05	8196695	10.3753	10.1845	10.1169	10.1199	11.081	11.3543	10.7334	10.8999
PAS_chr1-1_0193	638.659	-0.662152	0.24031	-2.75541	0.00586186	0.0180806	8196696	9.8077	9.57231	9.7542	9.60314	8.6716	8.67969	9.43428	9.3065
PAS_chr1-1_0194	961.896	-0.413073	0.207408	-1.9916	0.0464153	0.100177	8196697	10.1051	10.0137	10.3201	10.1676	9.44223	9.48908	10.1299	9.86273
PAS_chr1-1_0195	1365.95	-0.519891	0.164301	-3.16426	0.00155479	0.00578639	8196698	10.7662	10.5886	10.7191	10.6773	10.3744	10.3727	9.88525	10.0491
PAS_chr1-1_0196	201.824	0.0920958	0.204637	0.450045	0.652678	0.752923	8196699	7.74395	7.83164	7.85831	8.06536	8.18222	8.11712	7.76284	7.71665
PAS_chr1-1_0197	923.317	1.7675	0.297021	5.95077	2.66892e-09	3.07108e-08	8196700	8.98069	8.92637	8.54677	8.89264	10.9476	10.8268	9.72217	10.279
PAS_chr1-1_0198	1270.09	-0.370856	0.22372	-1.65768	0.0973819	0.17965	8196701	10.5561	10.1167	10.7716	10.5828	10.4657	10.2788	9.77944	10.0541
PAS_chr1-1_0199	1168.11	0.639062	0.406814	1.57089	0.116207	0.205431	8196702	9.94232	10.2318	9.66979	9.67922	11.0194	11.0799	9.25017	9.97924
PAS_chr1-1_0482	1048.17	-1.19877	0.154183	-7.775	7.54499e-15	1.72849e-13	8196703	10.4769	10.8093	10.4237	10.4674	9.24773	9.33172	9.51445	9.50588
PAS_chr1-1_0200	30471.1	-2.22876	0.278094	-8.01442	1.10654e-15	2.74726e-14	8197922	15.6328	15.4519	15.711	15.6608	13.7319	13.8192	12.6415	13.0672
PAS_chr1-1_0201	1053.24	0.469972	0.293823	1.59951	0.109707	0.196631	8196704	9.47281	9.4779	10.4423	9.79165	10.6589	10.0469	9.9554	10.4427
PAS_chr1-1_0483	748.244	0.290062	0.328802	0.882179	0.37768	0.505445	8196705	9.08859	8.88533	10.0935	9.55189	10.1676	9.86587	9.4406	9.41061
PAS_chr1-1_0202	4659.64	0.395234	0.393132	1.00535	0.31473	0.441973	8197923	11.0265	11.2218	12.8908	12.0369	12.4923	12.3032	12.3434	12.3801
PAS_chr1-1_0203	1046.14	-0.0520359	0.289112	-0.179985	0.857164	0.904356	8196706	9.93929	9.79971	10.4652	10.1558	10.3672	10.448	9.4311	9.76191
PAS_chr1-1_0204	1284.07	0.0512559	0.106138	0.482918	0.629154	0.733365	8196707	10.3425	10.4311	10.3549	10.2586	10.319	10.3398	10.4124	10.51
PAS_chr1-1_0205	342.76	0.324919	0.313007	1.03805	0.299245	0.426646	8196708	8.14415	7.83164	9.07891	8.37001	8.96127	8.53043	8.63993	8.71685
PAS_chr1-1_0206	378.587	0.0863389	0.142341	0.606564	0.54414	0.664642	8196709	8.67642	8.6302	8.56392	8.80769	8.67827	8.93844	8.68868	8.6916
PAS_chr1-1_0207	256.22	0.042499	0.217419	0.19547	0.845025	0.895108	8196710	8.30871	8.24655	7.81095	8.34938	7.91376	8.27981	8.4518	8.23848
PAS_chr1-1_0484	4218.57	-0.557879	0.199834	-2.79171	0.0052431	0.0164643	8196711	12.2123	12.2596	12.4988	12.2375	11.9727	12.029	11.3504	11.5561
PAS_chr1-1_0208	15.293	0.578633	0.467992	1.23642	0.216304	0.333386	8197924	5.47981	5.53044	5.57832	5.29743	5.93961	5.80521	5.61841	5.33199
PAS_chr1-1_0209	199.902	-1.64918	0.313568	-5.25941	1.44519e-07	1.28688e-06	8196712	8.61689	8.13209	8.56959	8.34105	6.86612	6.48936	7.35177	7.41548
PAS_chr1-1_0210	1160.44	-2.94899	0.377427	-7.81341	5.56606e-15	1.29875e-13	8196713	11.5086	11.3173	9.97914	10.9006	8.2556	8.80492	7.91255	7.8718
PAS_chr1-1_0211	1163.54	0.477508	0.288442	1.65547	0.0978288	0.180235	8196714	9.79937	9.21318	10.4637	10.1828	10.6806	10.4848	10.3625	10.2207
PAS_chr1-1_0212	232.637	-0.733753	0.141409	-5.18887	2.11574e-07	1.84486e-06	8196715	8.31342	8.51476	8.33651	8.31576	7.84389	7.69372	7.73194	7.71665
PAS_chr1-1_0213	414.501	-1.35208	0.479226	-2.82139	0.00478162	0.0151855	8196716	9.10491	8.83648	9.74922	9.4122	7.38209	6.96871	8.91941	8.30673
PAS_chr1-1_0214	196.948	-1.06956	0.236956	-4.51374	6.36957e-06	4.28606e-05	8196717	8.10122	8.19566	8.45165	8.29433	7.15788	7.0631	7.71624	7.47662
PAS_chr1-1_0485	802.061	-0.303977	0.172256	-1.76468	0.0776173	0.149652	8196718	9.89779	9.78265	9.98339	9.75618	9.70115	9.79564	9.25557	9.4637
PAS_chr1-1_0215	526.441	-0.502669	0.184395	-2.72605	0.0064098	0.0195677	8197925	9.4389	9.38594	9.20067	9.41813	8.62747	8.71204	9.1838	8.99734
PAS_chr1-1_0216	3307.69	-0.966195	0.210774	-4.58402	4.56112e-06	3.16204e-05	8196719	12.2506	12.0306	12.0884	12.0561	11.425	11.4268	10.6836	10.9519
PAS_chr1-1_0217	3955.52	-0.355963	0.177431	-2.0062	0.0448344	0.097525	8196720	12.023	12.3512	12.0266	12.0942	11.9686	11.9732	11.4611	11.6449
PAS_chr1-1_0218	2329.01	0.295897	0.154108	1.92006	0.0548501	0.114612	8196721	11.0121	10.8736	11.1948	11.1346	11.1651	11.2833	11.6031	11.3079
PAS_chr1-1_0219	3666.12	-1.14066	0.135805	-8.39931	4.49126e-17	1.27352e-15	8196722	12.3901	12.3344	12.306	12.2135	11.4166	11.2023	11.0044	11.0878
PAS_chr1-1_0220	1238.3	-0.258179	0.196285	-1.31533	0.1884	0.300202	8196723	10.5815	10.3832	10.2567	10.5217	10.4148	10.4395	9.9365	9.88652
PAS_chr1-1_0221	1122.28	-0.849481	0.123263	-6.89164	5.51546e-12	8.96707e-11	8196724	10.4717	10.3911	10.6921	10.5757	9.68966	9.61774	9.77944	9.77996
PAS_chr1-1_0223	458.109	0.0778226	0.148315	0.524712	0.599783	0.709744	8196725	8.92048	8.73704	9.03045	9.01003	8.85643	8.9293	9.16481	9.02538
PAS_chr1-1_0224	559.618	0.254739	0.120552	2.1131	0.0345921	0.0789602	8196726	9.0776	9.09916	9.08287	9.17107	9.24773	9.23871	9.44533	9.4355
PAS_chr1-1_0225	342.397	-0.198586	0.263948	-0.752366	0.451831	0.581964	8196727	8.37319	8.40718	9.2224	8.49914	8.43594	8.27981	8.7384	8.46435
PAS_chr1-1_0226	23868.9	0.0503714	0.310815	0.162062	0.871257	0.914069	8196728	14.1481	13.7398	15.1764	14.6161	14.7123	14.2812	14.6869	14.5615
PAS_chr1-1_0227	1048.51	0.983016	0.254477	3.86289	0.000112052	0.000578036	8196729	9.36633	8.96323	10.0354	9.60314	10.6326	10.5567	10.303	10.4294
PAS_chr1-1_0228	177.6	0.130514	0.265618	0.49136	0.623172	0.728214	8196730	7.4316	8.07686	7.22156	7.9382	7.82587	7.7366	7.92624	7.79037
PAS_chr1-1_0229	179.694	-0.099282	0.21427	-0.46335	0.643113	0.745088	8196731	8.05133	7.87123	7.3476	7.91021	7.7704	7.69372	7.80301	7.6976
PAS_chr1-1_0230	336.936	0.151773	0.215396	0.704623	0.481045	0.609478	8196732	8.64324	8.63783	8.24718	8.39839	8.74333	8.92624	8.31339	8.45687
PAS_chr1-1_0231	796.57	0.700594	0.302174	2.31851	0.0204216	0.0515996	8196733	9.05818	9.29494	9.6959	9.23748	10.2637	10.4288	9.22289	9.82411
PAS_chr1-1_0232	1659.05	0.109152	0.261446	0.417493	0.676318	0.77014	8196734	10.4612	10.6387	10.7971	10.7891	11.0872	11.1762	10.195	10.4446
PAS_chr1-1_0233	1411.87	-0.214215	0.209183	-1.02406	0.305809	0.432821	8196735	10.7325	10.7622	10.3533	10.5372	10.6971	10.5714	10.0254	10.1974
PAS_chr1-1_0234	206.069	-0.174927	0.24405	-0.716769	0.473517	0.603267	8196736	7.89654	7.85157	8.36291	7.90455	7.7257	7.50785	8.12504	8.02693
PAS_chr1-1_0235	678.104	0.640505	0.362411	1.76734	0.0771705	0.148848	8196737	8.81856	9.04861	9.42645	9.26848	10.1641	10.2824	8.78148	9.31891
PAS_chr1-1_0236	2860.99	-0.576385	0.298244	-1.9326	0.0532858	0.1119	8196738	11.65	11.5827	12.0219	11.7434	11.6247	11.5643	10.4427	10.7966
PAS_chr1-1_0237	333.956	0.857016	0.132573	6.46448	1.01648e-10	1.44719e-09	8196739	8.06816	8.01353	8.23293	8.16329	8.98027	8.80492	8.89656	8.83397
PAS_chr1-1_0238	820.798	0.940319	0.337091	2.78951	0.00527883	0.0165148	8196740	9.14228	9.45868	9.02222	9.29237	9.38435	9.55781	10.7734	10.3572
PAS_chr1-1_0239	277.527	0.230861	0.368455	0.626565	0.530945	0.65247	8196741	8.18067	8.36639	8.2822	7.98722	7.8319	7.63445	9.05973	8.64631
PAS_chr1-1_0486	530.105	-1.04776	0.271971	-3.85248	0.00011693	0.000599517	8196742	9.62568	9.88374	9.18968	9.46475	8.13923	8.32242	8.99667	8.76
PAS_chr1-1_0240	366.076	-1.09014	0.301582	-3.61472	0.000300676	0.0013852	8197926	9.15278	9.2534	8.91506	8.95662	7.4935	7.72954	8.56935	8.34374
PAS_chr1-1_0241	339.914	0.345295	0.19846	1.73987	0.0818815	0.156497	8196743	8.64324	8.53942	8.06597	8.32424	8.5568	8.59741	8.88731	8.81364
PAS_chr1-1_0242	37.3929	-0.0214271	0.432473	-0.0495455	0.960485	0.975232	8196744	6.43596	6.04135	6.09665	6.22161	5.86157	5.67329	6.474	6.53892
PAS_chr1-1_0243	135.577	0.177597	0.172247	1.03106	0.302513	0.429453	8196745	7.47466	7.32131	7.3476	7.38182	7.34855	7.46583	7.6125	7.63887
PAS_chr1-1_0244	613.27	1.02712	0.124609	8.24269	1.68375e-16	4.41984e-15	8196746	8.80529	8.80635	8.66274	8.89832	9.83527	9.83689	9.69067	9.65515
PAS_chr1-1_0245	213.465	-0.505738	0.331497	-1.52562	0.127105	0.219814	8196747	8.23129	7.94106	8.21853	8.32846	7.10833	7.37781	8.29248	7.9488
PAS_chr1-1_0246	407.558	1.00499	0.162013	6.20315	5.53448e-10	7.02614e-09	8196748	8.38216	8.37098	8.22575	8.14903	9.26995	8.93844	9.35609	9.17621
PAS_chr1-1_0247	578.498	0.65098	0.190979	3.40864	0.000652871	0.00273295	8196749	9.00119	8.84638	9.04679	8.86391	9.39853	9.20883	9.85479	9.64369
PAS_chr1-1_0248	428.882	1.07013	0.275426	3.88535	0.000102181	0.000533116	8196750	8.13885	8.15892	8.49405	8.42228	8.85054	8.80825	9.68801	9.55912
PAS_chr1-1_0249	384.439	-0.15957	0.184265	-0.865981	0.386501	0.515198	8196751	8.77839	8.98431	8.67331	8.76169	8.37968	8.51828	8.8233	8.85969
PAS_chr1-1_0250	402.268	0.537106	0.19137	2.80663	0.00500629	0.0158391	8196752	8.54684	8.67538	8.21128	8.62789	9.07422	9.24363	8.75884	8.95025
PAS_chr1-1_0251	134.202	-0.0126354	0.34248	-0.0368939	0.97057	0.982385	8196753	7.46615	7.66871	7.26486	7.34854	7.85578	7.72245	6.74447	7.1589
PAS_chr1-1_0252	269.829	0.86421	0.215476	4.0107	6.05386e-05	0.000330211	8196754	7.76481	7.61516	8.08992	7.91585	8.92249	8.60891	8.36103	8.46061
PAS_chr1-1_0253	806	0.539675	0.281788	1.91518	0.0554698	0.115572	8196755	9.48116	9.99755	8.80888	9.24641	9.95659	10.2152	9.73252	9.90033
PAS_chr1-1_0254	2210.78	-0.250665	0.213794	-1.17246	0.241013	0.360876	8196756	11.3655	11.3725	10.9674	11.2785	11.2248	11.3122	10.6803	10.7052
PAS_chr1-1_0255	665.389	-0.284828	0.186549	-1.52683	0.126804	0.21962	8196757	9.74493	9.69779	9.20432	9.66266	9.23649	9.37718	9.52342	9.13704
PAS_chr1-1_0256	686.637	-1.20884	0.343294	-3.5213	0.000429443	0.00187231	8196758	10.3065	9.2731	10.2122	9.86152	9.42451	8.30836	8.4518	8.87378
PAS_chr1-1_0257	7743.8	-1.03148	0.224067	-4.60347	4.15503e-06	2.89646e-05	8196759	13.4515	12.8463	13.5755	13.4244	12.6797	12.2459	12.042	12.254
PAS_chr1-1_0258	1285.52	0.0607799	0.208317	0.291766	0.770465	0.842331	8196760	10.1199	10.0254	10.8103	10.2912	10.3328	10.4168	10.47	10.3889
PAS_chr1-1_0259	287.486	0.560624	0.200212	2.80016	0.0051078	0.0160795	8196761	8.04001	8.34787	8.0579	7.88166	8.77789	8.72266	8.33741	8.45311
PAS_chr1-1_0260	505.235	0.0826817	0.18866	0.438257	0.6612	0.758754	8196762	9.15278	9.13728	9.01393	8.9068	8.7964	8.99206	9.29453	9.37145
PAS_chr1-1_0261	88.3694	0.649673	0.398903	1.62865	0.103387	0.187774	8196763	6.9065	6.8435	6.69116	6.48636	6.67199	6.60652	7.78307	7.38388
PAS_chr1-1_0487	669.457	0.324151	0.17898	1.8111	0.0701247	0.138654	8196764	9.27076	9.00213	9.6243	9.29237	9.47128	9.58325	9.71044	9.69215
PAS_chr1-1_0262	854.307	0.54035	0.16587	3.25767	0.00112331	0.00438195	8197927	9.61243	9.34698	9.65922	9.47047	10.3115	9.98952	9.82488	9.99735
PAS_chr1-1_0263	146.444	0.125522	0.201561	0.622747	0.53345	0.654955	8196765	7.49151	7.30195	7.66922	7.48482	7.81373	7.34099	7.55467	7.60516
PAS_chr1-1_0264	2181.24	-0.496814	0.175311	-2.8339	0.00459841	0.0146498	8196766	11.2352	11.0066	11.6419	11.4088	10.7085	10.8948	10.9517	10.8502
PAS_chr1-1_0265	994.119	0.794559	0.241542	3.28952	0.00100358	0.00397331	8196767	9.39536	9.35393	9.887	9.64759	10.0156	10.0055	10.7276	10.5037
PAS_chr1-1_0266	1348.21	0.914254	0.353386	2.58713	0.00967796	0.0276044	8196768	9.8884	9.91696	9.92501	9.9945	9.99841	10.1209	11.5474	11.0255
PAS_chr1-1_0267	775.981	-0.174321	0.157077	-1.10978	0.267094	0.38985	8196769	9.72397	9.64777	9.88473	9.7593	9.48843	9.33403	9.70913	9.78295
PAS_chr1-1_0268	212.009	0.475497	0.175823	2.7044	0.00684277	0.0206636	8196770	7.73693	7.91606	7.82055	7.57362	8.27777	7.93344	8.23151	8.1941
PAS_chr1-1_0269	448.031	0.0346564	0.137795	0.251507	0.801422	0.864548	8196771	8.8317	8.86274	8.87901	9.08411	9.04873	9.03528	8.87567	8.83397
PAS_chr1-1_0270	259.765	0.263587	0.479377	0.549853	0.58242	0.695427	8196772	8.23129	8.47269	7.60384	7.99789	8.6981	9.01239	6.95105	7.91082
PAS_chr1-1_0271	114.748	-0.782175	0.390215	-2.00447	0.0450197	0.0978014	8196773	7.44032	7.38706	7.72148	7.55921	6.77902	6.1031	7.47575	7.05148
PAS_chr1-1_0273	323.119	-0.852884	0.226552	-3.76463	0.000166798	0.000817762	8196774	8.74056	8.53942	9.27878	8.675	8.17278	8.23093	7.93529	7.95947
PAS_chr1-1_0274	180.308	-0.478464	0.288854	-1.65642	0.097636	0.180053	8196775	8.19605	8.19047	7.58135	7.81071	7.27897	7.20387	7.83726	7.84901
PAS_chr1-1_0275	1437.3	-0.42551	0.288386	-1.47549	0.140082	0.236917	8196776	10.8897	10.8687	10.4283	10.6566	9.81578	9.75491	10.7822	10.5965
PAS_chr1-1_0488	324.063	-0.669844	0.189595	-3.53303	0.000410833	0.00180681	8196777	8.8894	8.99918	8.64136	8.53608	8.3507	8.01673	8.05214	8.28997
PAS_chr1-1_0276	954.986	-0.798396	0.188277	-4.24054	2.22984e-05	0.000132685	8197928	10.4495	10.5758	9.95341	10.1053	9.37413	9.55188	9.55729	9.62384
PAS_chr1-1_0489	1132.7	0.291228	0.202414	1.43878	0.150214	0.250191	8196778	10.284	10.0123	9.95125	9.92677	10.1462	9.96592	10.6161	10.5028
PAS_chr1-1_0277	2796.85	-0.682047	0.204959	-3.32772	0.000875598	0.00352759	8197929	11.5661	11.7394	11.9965	11.7383	10.6706	10.9951	11.4181	11.1987
PAS_chr1-1_0278	359.244	0.981471	0.372639	2.63384	0.00844255	0.0246241	8196779	7.93378	8.03688	8.16697	8.38629	8.31256	8.2359	9.57609	9.42979
PAS_chr1-1_0279	1054.52	3.68922	0.69559	5.30373	1.13461e-07	1.02297e-06	8196780	7.70129	7.44105	7.71118	7.45393	8.76855	8.40841	11.9717	11.6453
PAS_chr1-1_0490	740.069	0.829168	0.450477	1.84064	0.0656738	0.131504	8196781	8.9599	8.4027	9.69331	9.30951	9.20915	8.90154	10.5685	10.4151
PAS_chr1-1_0491	256.005	-0.637792	0.18078	-3.528	0.000418717	0.00183348	8197930	8.51864	8.52302	8.34977	8.44577	8.13437	8.03966	7.74232	7.68476
PAS_chr1-1_0280	1532.14	-0.739112	0.140585	-5.2574	1.46106e-07	1.29872e-06	8197931	11.0693	10.9777	10.7191	10.9512	10.2986	10.3557	10.0862	10.1098
PAS_chr1-1_0281	205.902	1.60916	0.268563	5.99173	2.07624e-09	2.42228e-08	8196782	7.14098	6.87047	7.413	7.07997	8.83868	8.48952	7.99275	8.37188
PAS_chr1-1_0282	729.952	-1.07786	0.278196	-3.87445	0.000106867	0.000555265	8196783	9.34589	9.92164	10.4698	10.093	8.82972	8.69416	9.18002	9.20991
PAS_chr1-1_0283	1653.48	-0.692094	0.341554	-2.02631	0.042733	0.0937225	8196784	11.5035	10.8261	10.8757	10.7652	10.8315	10.6307	9.38591	10.1658
PAS_chr1-1_0284	617.643	-3.26001	0.222878	-14.6269	1.8928e-48	2.44608e-46	8196785	9.81762	9.98418	10.5775	10.2274	7.10833	7.29356	7.36535	7.3597
PAS_chr1-1_0492	127.058	-0.406598	0.35684	-1.13944	0.254519	0.37596	8196786	7.11925	7.05728	7.96593	7.75506	7.40672	7.54058	6.96014	6.81951
PAS_chr1-1_0285	1569.11	-0.288609	0.308565	-0.935326	0.34962	0.477789	8197932	10.4172	10.0167	11.3888	10.956	10.2878	10.6166	10.6803	10.4054
PAS_chr1-1_0286	665.703	0.144239	0.245378	0.587826	0.556649	0.67505	8196787	9.47908	9.74084	8.85601	9.372	9.29617	9.41691	9.86305	9.49135
PAS_chr1-1_0287	342.624	-0.138288	0.274593	-0.50361	0.614536	0.721636	8196788	8.75098	8.9602	8.06597	8.655	8.23307	8.28939	8.89194	8.57213
PAS_chr1-1_0288	124.356	-0.220464	0.303423	-0.72659	0.467477	0.596931	8196789	7.64232	7.55135	6.96446	7.49244	7.43092	7.53247	6.75506	7.24979
PAS_chr1-1_0493	352.007	-0.0250009	0.160549	-0.155721	0.876253	0.916858	8196790	8.65439	8.76864	8.54677	8.53972	8.42009	8.49366	8.80131	8.68202
PAS_chr1-1_0289	875.872	-0.326674	0.364661	-0.895829	0.370344	0.498274	8197933	10.31	10.4046	8.84671	9.93507	10.0222	9.74107	9.13389	9.67778
PAS_chr1-1_0290	731.05	-0.329084	0.36041	-0.913084	0.361198	0.489892	8196791	9.41729	9.23092	10.2896	9.79469	9.03582	8.71913	9.9642	9.66489
PAS_chr1-1_0291	1060.64	1.28746	0.291853	4.41132	1.02742e-05	6.60482e-05	8196792	9.42164	9.6307	9.21519	9.12583	10.8596	11.0661	9.92639	10.2437
PAS_chr1-1_0292	1627.9	0.806417	0.227528	3.54425	0.000393735	0.00174072	8196793	9.93017	9.99162	10.6857	10.3062	11.2596	11.1359	10.7513	10.9846
PAS_chr1-1_0293	4645.19	0.936409	0.332892	2.81295	0.00490886	0.0155406	8196794	10.9823	11.1046	12.4444	11.6099	12.3573	12.6949	12.6087	12.6553
PAS_chr1-1_0294	1156.92	-0.186621	0.157804	-1.18261	0.236963	0.356718	8196795	10.3077	10.3454	10.2496	10.3524	10.4038	10.2026	9.99354	9.88374
PAS_chr1-1_0295	308.502	0.527916	0.179902	2.93446	0.00334131	0.0111598	8196796	8.11207	8.15892	8.09782	8.39437	8.35488	8.69416	8.7639	8.80189
PAS_chr1-1_0296	445.291	0.26555	0.325365	0.816162	0.414408	0.544903	8196797	9.06097	8.83316	8.54101	8.71095	9.37208	9.50555	8.23151	8.71685
PAS_chr1-1_0297	774.032	-0.86337	0.40321	-2.14124	0.0322546	0.0747073	8196798	9.21423	9.11289	10.8927	10.1223	9.15526	9.41255	9.05148	9.17848
PAS_chr1-1_0298	187.942	0.159627	0.241027	0.662281	0.507791	0.633169	8196799	7.61956	7.77707	7.74186	7.91585	7.62487	7.55667	8.23882	8.05701
PAS_chr1-1_0495	693.956	0.337826	0.238863	1.41431	0.157272	0.25929	8196800	9.57585	9.16918	9.11421	9.50248	9.43831	9.26314	10.0422	9.81976
PAS_chr1-1_0299	2101.79	-0.320486	0.140526	-2.28061	0.0225714	0.0557647	8197934	11.3983	11.2319	10.9305	11.2571	10.8727	10.9065	10.9829	10.8366
PAS_chr1-1_0300	1932.84	0.347129	0.334785	1.03687	0.299796	0.42707	8196801	10.4161	10.0878	11.4181	10.8005	11.3905	11.4018	10.6028	10.8756
PAS_chr1-1_0301	1224.64	-0.00889771	0.146366	-0.0607908	0.951526	0.970278	8196802	10.2708	10.3101	10.3434	10.32	10.0647	10.2583	10.5628	10.2779
PAS_chr1-1_0302	4914.45	-0.977459	0.218749	-4.4684	7.88068e-06	5.20559e-05	8196803	12.6361	12.8604	12.7394	12.4516	11.9625	11.9444	11.1695	11.633
PAS_chr1-1_0303	1102.14	-0.303551	0.190404	-1.59425	0.11088	0.198314	8196804	10.4378	10.39	9.99394	10.3306	10.071	10.3002	9.76186	9.83134
PAS_chr1-1_0304	1049.07	-0.646401	0.290778	-2.22301	0.0262153	0.0628868	8196805	10.1967	10.3005	10.6367	10.3009	10.1011	10.1262	9.0031	9.47112
PAS_chr1-1_0305	362.35	0.386675	0.165239	2.3401	0.0192786	0.0492027	8196806	8.40436	8.37098	8.73515	8.34938	8.93646	8.81819	8.63993	8.86252
PAS_chr1-1_0306	132.203	-0.18419	0.241111	-0.76392	0.444915	0.574967	8197114	7.72278	7.28231	7.62597	7.30579	7.31419	7.01672	7.56056	7.44638
PAS_chr1-1_0307	1223.99	0.134113	0.168067	0.797976	0.424885	0.554484	8196574	10.2828	10.0864	10.1811	10.3891	10.6504	10.4092	10.1513	10.2141
PAS_chr1-1_0308	119.632	-0.155218	0.196422	-0.790228	0.429394	0.558962	8196575	7.60417	7.41431	7.14625	7.27061	7.32286	7.25441	7.14626	7.29309
PAS_chr1-1_0309	2146.24	-0.0257016	0.177208	-0.145036	0.884683	0.922956	8196576	10.969	10.7544	11.3359	11.2957	10.9843	11.162	11.171	11.0033
PAS_chr1-1_0310	564.018	0.178636	0.24133	0.740217	0.459168	0.588707	8196577	9.12371	8.89172	9.20067	9.36791	9.7541	9.41037	8.97065	9.0127
PAS_chr1-1_0311	575.038	0.512582	0.253619	2.02107	0.0432727	0.0947824	8196578	9.18895	8.76864	9.15244	8.88409	9.84121	9.72885	8.97937	9.22975
PAS_chr1-1_0312	928.244	0.161652	0.164491	0.982742	0.325734	0.45438	8196579	9.7792	9.64211	9.96204	9.96374	9.84269	9.83363	10.241	10.0304
PAS_chr1-1_0313	1825.46	-0.806101	0.3326	-2.42363	0.0153661	0.0410849	8196580	10.8787	10.8093	11.7082	11.2499	10.6847	10.9211	9.74407	10.0203
PAS_chr1-1_0314	698.831	-0.0851916	0.174368	-0.488574	0.625143	0.73001	8196581	9.63132	9.3972	9.58852	9.65598	9.6814	9.64958	9.41673	9.16021
PAS_chr1-1_0315	2362.93	-0.742997	0.233198	-3.18613	0.00144191	0.00543016	8196582	11.5725	10.9851	12.0266	11.4295	10.9177	10.8062	10.7526	10.8032
PAS_chr1-1_0317	219.628	0.364679	0.232048	1.57157	0.116051	0.205227	8196583	7.85829	7.9534	7.71118	7.89886	8.39599	8.39959	7.68967	8.08648
PAS_chr1-1_0318	302.35	-0.434546	0.367572	-1.18221	0.237124	0.356748	8196584	8.53079	8.45119	8.80888	8.59677	7.32286	7.77821	8.80377	8.50481
PAS_chr1-1_0319	26447.8	-7.49724	0.377228	-19.8746	6.75794e-88	2.27067e-85	8196585	15.427	15.4746	16.0511	15.6965	7.58242	9.17318	8.26411	7.97532
PAS_chr1-1_0320	5362.54	-2.97049	0.222191	-13.3691	9.16651e-41	8.39985e-39	8196586	13.0134	13.1122	13.4978	13.2173	10.4772	10.6204	9.87244	10.0846
PAS_chr1-1_0322	3592.08	-0.646294	0.247682	-2.60937	0.00907088	0.026214	8196587	12.1383	12.2088	12.1007	11.9899	11.7357	11.8453	10.805	11.2838
PAS_chr1-1_0323	754.212	-0.113102	0.164898	-0.685889	0.492783	0.619808	8196588	9.79603	9.89807	9.38532	9.62211	9.66138	9.68615	9.46874	9.50226
PAS_chr1-1_0324	840.227	-0.102885	0.149317	-0.689039	0.490799	0.618097	8196589	9.72572	9.73553	9.98551	9.86875	9.83527	9.87223	9.49177	9.70952
PAS_chr1-1_0325	235.989	0.446247	0.246632	1.80937	0.0703941	0.139077	8196590	7.51643	7.63836	8.32313	8.019	8.37558	8.30836	8.3442	8.11058
PAS_chr1-1_0326	1484.62	0.492269	0.333841	1.47456	0.140331	0.237258	8196591	9.90866	9.39944	10.9992	10.4722	10.8537	10.7828	10.7809	10.7622
PAS_chr1-1_0327	2776.97	-1.29568	0.226793	-5.71305	1.10968e-08	1.18486e-07	8196592	11.8208	11.6197	12.2769	12.0459	10.3179	10.5156	11.0022	10.8179
PAS_chr1-1_0496	582.825	0.354306	0.29438	1.20357	0.228757	0.348319	8196593	8.98951	9.49686	8.82792	9.03858	9.59079	9.93435	8.85685	9.15561
PAS_chr1-1_0328	551.763	0.634563	0.2116	2.99888	0.00270978	0.00935431	8197935	8.74056	8.84638	8.93275	9.01527	9.78835	9.67163	9.14943	9.18978
PAS_chr1-1_0329	325.724	0.392665	0.19626	2.00074	0.0454207	0.098418	8196594	7.99963	8.28113	8.51772	8.48031	8.86229	8.76438	8.58947	8.48288
PAS_chr1-1_0330	1287.08	-0.283875	0.253468	-1.11996	0.26273	0.385042	8196595	10.6113	10.7118	10.4607	10.192	10.5935	10.3143	9.57466	10.2652
PAS_chr1-1_0497	282.37	1.62975	0.372643	4.37349	1.22278e-05	7.72284e-05	8196596	7.36901	7.76309	7.413	7.29708	9.1883	9.37718	7.81288	8.63973
PAS_chr1-1_0331	738.392	0.700477	0.370629	1.88997	0.0587625	0.120489	8197936	9.158	9.23343	9.37243	9.18041	10.3307	10.4765	8.84495	9.34744
PAS_chr1-1_0332	689.153	1.56237	0.186586	8.37345	5.59557e-17	1.5327e-15	8196597	8.45628	8.4812	8.79926	8.66503	10.1581	10.3352	9.84051	9.86695
PAS_chr1-1_0333	1994.78	-0.0543507	0.438902	-0.123833	0.901447	0.93599	8196598	10.4811	9.70868	12.0188	10.8785	11.0822	10.7452	10.8738	11.1259
PAS_chr1-1_0334	1192.96	0.0948191	0.302058	0.31391	0.75359	0.831092	8196599	10.0045	9.96464	10.5649	10.2793	9.63937	9.97629	10.8311	10.5199
PAS_chr1-1_0335	744.481	0.69973	0.132042	5.2993	1.16246e-07	1.04622e-06	8196600	9.23415	9.2731	9.32637	9.16637	9.74778	9.81393	10.0432	10.0178
PAS_chr1-1_0336	363.403	0.680352	0.179935	3.7811	0.000156134	0.000776148	8196601	8.45203	8.27624	8.08992	8.43798	8.80861	8.77122	9.18945	8.92881
PAS_chr1-1_0337	1191.38	-1.07162	0.3039	-3.52623	0.000421525	0.00184257	8196602	10.9375	10.6482	11.0148	9.95288	10.0647	9.71298	9.11818	9.59525
PAS_chr1-1_0338	61.5774	-0.35003	0.521228	-0.671548	0.501872	0.627491	8196603	6.23874	6.89691	7.09901	6.59337	6.22776	5.60039	7.04788	6.73241
PAS_chr1-1_0339	1617.62	-3.69217	0.33639	-10.9759	4.99312e-28	2.79614e-26	8196604	10.983	10.9273	12.2726	11.6712	7.87926	8.04533	8.40064	7.98579
PAS_chr1-1_0498	503.059	-0.929597	0.151054	-6.15407	7.5519e-10	9.30601e-09	8196605	9.41293	9.35162	9.66187	9.372	8.648	8.39959	8.71768	8.59955
PAS_chr1-1_0340	411.179	0.275374	0.22707	1.21273	0.225234	0.344516	8197937	8.29926	8.88853	8.76015	8.74918	9.25888	9.01239	8.78895	8.62646
PAS_chr1-1_0341	2196.64	2.26296	0.236154	9.58256	9.4666e-22	3.64211e-20	8196606	9.27558	9.76364	9.86417	9.6014	11.6725	12.3219	11.6338	11.6205
PAS_chr1-1_0342	56.1208	1.9371	0.396726	4.88272	1.04632e-06	8.13806e-06	8196607	5.8947	6.06665	5.57832	5.80136	6.54022	6.69923	7.50663	7.04128
PAS_chr1-1_0345	6659.73	-0.693333	0.188265	-3.68275	0.000230734	0.00108581	8196608	13.1327	13.0866	12.8806	12.9413	12.5539	12.5495	11.9282	12.1747
PAS_chr1-1_0346	1077.78	-0.279919	0.164762	-1.69893	0.0893332	0.167437	8196609	10.3413	10.3673	10.0456	10.2508	10.0558	10.2214	9.74151	9.89068
PAS_chr1-1_0347	23.8642	0.511879	0.471827	1.08489	0.277971	0.40281	8196610	5.80539	5.87667	5.73304	5.54655	5.71774	5.47967	6.32153	6.19983
PAS_chr1-1_0348	937.032	1.14638	0.246567	4.64938	3.32935e-06	2.37005e-05	8196611	9.12104	8.87569	9.6829	9.3494	10.1841	10.072	10.7028	10.4745
PAS_chr1-1_0349	1211.09	1.11033	0.386884	2.86994	0.00410546	0.0133065	8196612	9.64625	9.71948	9.70877	9.55548	11.2129	11.291	9.46719	10.2317
PAS_chr1-1_0350	236.315	-0.0230881	0.337408	-0.0684279	0.945445	0.966727	8196613	8.15992	8.12121	7.93978	8.25049	8.50517	8.53847	7.44417	7.57759
PAS_chr1-1_0351	2108.9	-0.0659449	0.441999	-0.149197	0.881398	0.920482	8196614	11.224	11.3918	10.7443	10.9668	11.54	11.6893	9.53233	10.4418
PAS_chr1-1_0352	624.874	0.109924	0.316403	0.347419	0.728277	0.811522	8196615	8.93577	8.84309	9.82922	9.47807	9.16478	8.9293	9.73123	9.72823
PAS_chr1-1_0353	875.452	0.322931	0.179381	1.80025	0.0718206	0.141286	8196616	9.71691	9.4106	9.81262	9.74363	10.2845	9.94344	9.77193	9.8962
PAS_chr1-1_0354	452.629	1.34003	0.428098	3.1302	0.00174688	0.00639339	8196617	8.01708	7.28231	8.76015	8.41038	8.71442	8.89842	9.97077	9.74823
PAS_chr1-1_0355	348.883	-0.1043	0.472566	-0.22071	0.825318	0.883706	8196618	7.85181	7.75605	9.56322	8.66836	8.27777	7.93344	8.92394	8.86816
PAS_chr1-1_0356	607.735	0.187533	0.467859	0.400832	0.688544	0.778959	8196619	8.70528	8.42495	10.0476	9.27721	8.53857	8.84759	10.0536	9.74517
PAS_chr1-1_0357	174.613	-0.37085	0.561771	-0.660144	0.509161	0.634249	8196620	8.14415	8.11025	7.59264	7.62295	6.54022	6.3605	8.42645	7.93805
PAS_chr1-1_0358	871.632	0.299177	0.179289	1.66869	0.0951794	0.176286	8196621	9.71691	9.81658	9.56322	9.63235	9.84121	9.64029	10.2209	10.1098
PAS_chr1-1_0499	211.634	-0.0957162	0.196256	-0.487712	0.625754	0.730216	8196622	7.97604	8.18526	7.9831	7.91585	7.7704	7.67913	8.085	8.15295
PAS_chr1-1_0359	586.814	-0.11985	0.159751	-0.75023	0.453116	0.583024	8197938	9.23415	9.0964	9.6243	9.39625	9.26111	9.25341	9.20441	9.22975
PAS_chr1-1_0360	362.838	0.478329	0.178643	2.67757	0.0074158	0.0220766	8196623	8.69453	8.36178	8.1893	8.41038	8.98834	8.67969	8.79638	8.94759
PAS_chr1-1_0361	265.558	-0.513634	0.279266	-1.83922	0.0658821	0.131861	8196624	8.80862	8.00763	8.33651	8.58625	7.61788	7.82527	8.31685	8.20309
PAS_chr1-1_0363	1622.39	-0.313933	0.218241	-1.43847	0.150301	0.250253	8196625	10.9991	10.7518	10.5334	11.0404	10.6764	10.8704	10.3099	10.2019
PAS_chr1-1_0364	778.551	0.701195	0.448878	1.56211	0.118263	0.208043	8196626	9.27317	9.60957	9.18231	9.12099	10.4257	10.6931	8.56355	9.26223
PAS_chr1-1_0500	206.5	-0.06639	0.225229	-0.294766	0.768173	0.840919	8196627	8.10122	8.16423	7.45081	8.07042	7.86168	7.93956	8.06043	7.81412
PAS_chr1-1_0365	38.0614	1.43025	0.562192	2.54407	0.010957	0.0308166	8197939	5.77392	5.96197	5.57832	5.74331	5.58644	6.14994	7.17755	6.70644
PAS_chr1-1_0366	359.682	-0.147233	0.206506	-0.712973	0.475863	0.605185	8196628	8.9509	8.71918	8.38883	8.73019	8.29092	8.47701	8.78148	8.71685
PAS_chr1-1_0367	808.718	-0.746599	0.172303	-4.33305	1.47058e-05	9.17296e-05	8196629	10.3065	10.1343	9.7542	9.91563	9.29833	9.48494	9.31534	9.22975
PAS_chr1-1_0368	363.747	0.372054	0.21318	1.74525	0.0809409	0.154993	8196630	8.46052	8.34321	8.64673	8.47651	8.63091	8.57413	9.23387	8.73241
PAS_chr1-1_0369	516.068	0.275401	0.170165	1.61844	0.105569	0.19091	8196631	9.1103	9.13728	8.81843	8.86101	9.44223	9.31078	9.1838	9.01015
PAS_chr1-1_0370	1654.9	0.41166	0.481245	0.855408	0.392325	0.522061	8196632	10.8338	10.8118	9.83862	10.3555	11.3071	11.7098	9.40221	10.1873
PAS_chr1-1_0371	490.862	0.800608	0.308716	2.59335	0.00950459	0.0272177	8196633	8.76132	9.01096	8.36291	8.30722	9.77133	9.65512	8.73067	9.1206
PAS_chr1-1_0372	565.457	0.0604871	0.205672	0.294095	0.768685	0.841297	8196634	9.47908	9.3493	8.76509	9.17341	9.34513	9.40599	9.05973	9.26437
PAS_chr1-1_0373	639.258	0.191688	0.117049	1.63767	0.10149	0.185262	8196635	9.39536	9.2284	9.23314	9.40425	9.39853	9.51168	9.56745	9.5131
PAS_chr1-1_0374	554.01	0.224767	0.203915	1.10226	0.270348	0.393688	8196636	9.04132	9.03425	9.2224	9.13547	8.99636	9.08821	9.68801	9.39507
PAS_chr1-1_0375	186.721	-0.0941368	0.234131	-0.402069	0.687633	0.778668	8196637	8.09028	7.99575	7.7317	7.58077	8.05431	7.82527	7.4632	7.74784
PAS_chr1-1_0501	412.494	-0.322443	0.255983	-1.25963	0.207804	0.323651	8196638	8.79862	9.38141	8.51184	9.02308	8.62055	9.01815	8.49816	8.48656
PAS_chr1-1_0376	79.9846	-0.389226	0.433751	-0.897349	0.369533	0.497448	8197940	6.66931	7.31166	7.17687	6.82194	6.30418	6.12675	7.33115	6.86686
PAS_chr1-1_0377	537.656	-0.675024	0.165466	-4.07953	4.51259e-05	0.000254401	8196639	9.52222	9.60763	9.15621	9.49875	8.93646	8.94147	8.77898	8.65287
PAS_chr1-1_0378	5541.83	-2.97747	0.429797	-6.92762	4.2799e-12	7.07236e-11	8196640	13.6922	13.6943	11.9838	13.1305	9.38027	10.0898	10.7784	10.6877
PAS_chr1-1_0379	412.956	1.59786	0.712044	2.24404	0.0248299	0.0601647	8196641	8.02859	7.84496	7.88599	7.99257	7.00353	7.28387	10.4622	9.89206
PAS_chr1-1_0381	1268.97	-0.524312	0.519049	-1.01014	0.312428	0.439879	8196642	10.7369	11.1729	9.8433	10.2553	8.70138	9.06338	10.9383	10.468
PAS_chr1-1_0382	1770.33	-0.438018	0.255824	-1.71218	0.0868631	0.16366	8196643	11.0392	11.3501	10.634	10.9735	10.6606	11.0424	10.1513	10.3652
PAS_chr1-1_0383	88.4714	1.31935	0.283188	4.6589	3.17897e-06	2.27586e-05	8196644	6.54113	6.25189	6.16399	6.75869	7.18677	7.19353	7.55467	7.52801
PAS_chr1-1_0384	271.15	0.0573677	0.213315	0.268935	0.78798	0.854987	8196645	8.61309	8.14288	7.84896	8.32	8.33387	8.38181	8.23882	8.28997
PAS_chr1-1_0385	594.749	0.116003	0.25465	0.455539	0.648721	0.749726	8196646	9.45595	9.35393	8.93275	9.23524	9.62221	9.65328	8.77648	9.25364
PAS_chr1-1_0386	89.0613	-0.0791693	0.223999	-0.353436	0.723761	0.808239	8196647	7.11925	7.16901	7.01648	6.77158	6.79181	6.89336	7.02215	7.13998
PAS_chr1-1_0387	607.763	0.0519818	0.188685	0.275496	0.782935	0.85098	8196648	9.14491	9.36085	9.12962	9.58567	9.49975	9.49115	9.37933	9.05783
PAS_chr1-1_0388	450.293	1.15089	0.54214	2.12287	0.0337644	0.0774922	8197579	8.78178	8.57563	7.22156	8.27258	9.93868	9.98512	7.80796	8.75086
PAS_chr1-1_0389	1002.29	-0.359449	0.178713	-2.01132	0.0442913	0.0964685	8197346	10.3135	10.4517	9.90725	10.022	9.70767	9.78725	10.0223	9.84569
PAS_chr1-1_0390	2223.27	-0.232596	0.127237	-1.82806	0.067541	0.134548	8196520	11.0776	11.2463	11.4126	11.2659	10.9296	10.9694	11.1657	11.0299
PAS_chr1-1_0391	1270.21	-0.264739	0.207402	-1.27645	0.201796	0.316247	8196521	10.1763	10.2849	10.8961	10.456	10.1887	10.4266	10.2135	10.0379
PAS_chr1-1_0392	209.516	0.412362	0.258095	1.59771	0.110107	0.197207	8196522	7.95808	7.77707	7.80128	7.56643	7.6038	7.99929	8.43918	8.32741
PAS_chr1-1_0393	1725.89	0.766633	0.511455	1.49893	0.133893	0.22875	8196523	9.75701	9.96616	10.996	10.4219	9.84121	9.96889	12.0003	11.475
PAS_chr1-1_0394	1801.93	-2.6147	0.372517	-7.01901	2.23451e-12	3.7919e-11	8196524	11.3039	11.088	12.1539	11.6881	8.22852	8.7949	9.67197	9.29399
PAS_chr1-1_0395	1234.67	-1.82944	0.217813	-8.39914	4.49773e-17	1.27352e-15	8196525	10.8215	10.7518	11.137	11.0308	8.79026	9.00372	9.54119	9.30443
PAS_chr1-1_0396	1092.73	0.0593611	0.279489	0.212391	0.831802	0.886245	8196526	10.016	10.021	10.2793	10.1451	9.64618	9.67163	10.679	10.4208
PAS_chr1-1_0397	1118.31	0.47148	0.206615	2.28192	0.0224938	0.0556178	8196527	9.75529	9.97219	10.1587	9.82328	10.0064	10.214	10.6682	10.57
PAS_chr1-1_0398	3059.61	1.03832	0.171098	6.06859	1.29041e-09	1.55219e-08	8196528	11.2209	10.9397	10.7381	11.0513	12.0877	12.2209	11.9771	11.7626
PAS_chr1-1_0399	2549.83	-1.74592	0.172287	-10.1338	3.91129e-24	1.71416e-22	8196529	11.8895	11.6595	12.197	12.0217	10.4434	10.2764	10.0577	10.1726
PAS_chr1-1_0400	405.845	0.458211	0.210268	2.17918	0.0293183	0.0689521	8196530	8.36415	8.33853	8.87901	8.6783	9.01491	8.98914	9.22289	8.71372
PAS_chr1-1_0401	339.633	-0.5504	0.145262	-3.789	0.000151254	0.00075702	8196531	9.00409	8.70109	8.72502	8.73655	8.3632	8.30364	8.35768	8.1941
PAS_chr1-1_0402	2162.91	0.694303	0.183584	3.78194	0.000155611	0.000774981	8196532	10.5571	10.4901	11.0374	10.7582	11.4612	11.6234	11.2781	11.2307
PAS_chr1-1_0403	1350.99	-0.479474	0.227512	-2.10747	0.0350768	0.0799219	8196533	10.5931	10.5866	10.7911	10.6499	10.3967	10.5428	9.63934	10.0291
PAS_chr1-1_0404	665.686	-0.835739	0.247594	-3.37544	0.000736977	0.00304706	8196534	10.0724	10.0892	9.16746	9.71018	9.0513	9.1809	8.79638	9.03293
PAS_chr1-1_0405	1023.13	-0.282096	0.105861	-2.66477	0.00770409	0.0228616	8196535	10.2342	10.1767	10.2194	10.1089	9.94422	10.0099	9.7968	9.90033
PAS_chr1-1_0406	711.293	0.656193	0.16823	3.90057	9.59648e-05	0.00050434	8196536	9.03565	9.06	9.35942	9.36791	9.58017	9.90518	9.98166	9.83278
PAS_chr1-1_0407	20196.1	-0.96532	0.196104	-4.92249	8.54495e-07	6.79283e-06	8196537	14.8195	14.3742	14.7911	14.7995	13.4	13.6202	14.0443	13.8331
PAS_chr1-1_0408	1362.06	-0.769583	0.28937	-2.65951	0.00782533	0.0231318	8196538	11.0954	10.5468	10.5086	10.8885	9.63253	9.47869	10.5021	10.2737
PAS_chr1-1_0409	2260.78	0.163155	0.302661	0.539068	0.58984	0.701627	8196539	10.9534	11.1216	11.0395	11.2191	11.5863	11.7466	10.4638	10.8135
PAS_chr1-1_0410	90.5041	1.23602	0.354553	3.48613	0.000490056	0.00209846	8196540	6.81385	6.43167	6.42831	6.31618	7.83791	7.16206	6.78634	7.52078
PAS_chr1-1_0411	341.861	0.588174	0.317154	1.85454	0.0636617	0.128754	8196541	8.44348	8.44249	8.01683	8.23257	8.27337	8.29416	9.37604	9.02032
PAS_chr1-1_0412	2157.04	-0.297549	0.160332	-1.85583	0.0634772	0.128432	8196542	11.1356	11.0859	11.4907	11.2191	10.8691	10.7573	10.9807	11.1584
PAS_chr1-1_0413	127.731	0.0648947	0.494914	0.131123	0.895678	0.931727	8196543	7.52463	7.58361	7.14625	7.13015	6.3762	6.66905	8.10916	7.76012
PAS_chr1-1_0414	1020.83	0.767454	0.326705	2.34908	0.01882	0.0483945	8196544	9.51206	9.63832	9.87563	9.49688	10.7222	10.8431	9.38918	10.1228
PAS_chr1-1_0415	413.029	0.839295	0.180793	4.64229	3.44575e-06	2.43571e-05	8196545	8.63576	8.21112	8.51184	8.1821	9.06916	9.04094	9.17053	9.33121
PAS_chr1-1_0416	262.164	0.418023	0.249683	1.67422	0.0940878	0.17466	8196546	8.26082	8.31012	7.48763	7.99257	8.51639	8.45592	8.51028	8.14364
PAS_chr1-1_0502	271.157	-0.360452	0.169414	-2.12764	0.0333672	0.0767902	8196547	8.35961	8.63783	8.29597	8.41832	7.92508	8.05662	8.26052	8.21202
PAS_chr1-1_0417	3940.78	-3.97295	0.240448	-16.5231	2.50103e-61	5.48052e-59	8197941	12.736	12.3084	13.2487	12.998	8.96944	8.70848	9.15136	9.13938
PAS_chr1-1_0418	1019.51	1.25565	0.473419	2.65231	0.00799429	0.0235041	8196548	8.7195	7.79778	10.2532	9.47047	10.7101	10.3591	10.4284	10.5965
PAS_chr1-1_0419	415.682	1.70666	0.276504	6.17227	6.73151e-10	8.39772e-09	8196549	7.87115	7.83164	8.04161	7.76135	8.87105	9.02388	9.88525	9.60033
PAS_chr1-1_0420	1724.96	0.161378	0.156869	1.02874	0.303601	0.429938	8196550	10.7551	10.69	10.7204	10.6582	10.7486	10.5606	11.0234	11.0635
PAS_chr1-1_0421	535.669	0.252998	0.238649	1.06012	0.289088	0.415219	8196551	9.2067	9.39495	8.45165	8.9809	9.27435	9.10993	9.40707	9.33731
PAS_chr1-1_0422	8016.75	-2.1107	0.156292	-13.5048	1.46473e-41	1.47644e-39	8196552	13.7616	13.8437	13.4355	13.6183	11.3981	11.8031	11.5364	11.5434
PAS_chr1-1_0423	556.42	-0.277775	0.428874	-0.647684	0.51719	0.640766	8196553	9.55226	9.25092	9.22957	9.33483	8.18222	8.09542	9.8945	9.36748
PAS_chr1-1_0424	557.899	-0.114985	0.516953	-0.222427	0.823981	0.883025	8196554	9.4936	9.22587	8.93275	9.40624	7.73861	8.03396	10.0391	9.6054
PAS_chr1-1_0425	614.73	0.0109013	0.200242	0.0544408	0.956584	0.972994	8196555	9.34818	9.27065	9.34629	9.44357	8.94754	9.25097	9.69729	9.45248
PAS_chr1-1_0426	1008.96	0.489589	0.277739	1.76277	0.07794	0.15016	8196556	9.91792	9.98269	9.61065	9.57509	10.636	10.5811	9.62552	9.92081
PAS_chr1-1_0427	422.431	0.431483	0.186156	2.31786	0.0204569	0.0516288	8196557	8.72655	8.90125	8.35636	8.53972	9.09179	9.20632	8.84734	8.99734
PAS_chr1-1_0428	3302.95	0.579972	0.217771	2.66322	0.00773968	0.0229189	8196558	11.1316	11.125	11.6784	11.554	11.6234	11.8429	12.2594	12.0594
PAS_chr1-1_0430	1184.64	0.729203	0.236867	3.07854	0.0020802	0.00746737	8196559	9.7758	10.0795	9.71133	9.86875	10.799	10.9265	10.0618	10.3258
PAS_chr1-1_0431	1006.62	-0.217488	0.136507	-1.59323	0.111108	0.198576	8196560	10.016	10.0823	10.3201	10.1053	9.90786	9.74627	10.0391	9.98962
PAS_chr1-1_0432	12402.9	-0.630336	0.19261	-3.2726	0.00106563	0.00418432	8196561	13.6664	13.9897	13.9855	13.8688	13.4284	13.5414	12.8954	13.0611
PAS_chr1-1_0433	4510.02	-1.8296	0.285985	-6.39756	1.57881e-10	2.16229e-09	8196562	12.7187	12.6168	12.9784	12.821	10.4905	10.367	11.4568	11.2985
PAS_chr1-1_0434	2632.52	-1.11812	0.146053	-7.65554	1.925e-14	4.29293e-13	8196563	11.8278	11.923	11.7291	11.843	10.4531	10.6868	10.9203	10.8309
PAS_chr1-1_0435	640.261	0.32392	0.221852	1.46007	0.144271	0.242213	8196564	9.21173	9.18486	9.30955	9.30096	9.74462	9.8974	9.05148	9.39312
PAS_chr1-1_0436	547.062	0.137247	0.161602	0.849288	0.395721	0.52582	8196565	8.92661	9.01389	9.35287	9.21492	9.11408	9.35463	9.37107	9.19428
PAS_chr1-1_0437	1321.73	0.0849393	0.169468	0.501211	0.616223	0.722606	8196566	10.4281	10.5618	10.2176	10.2497	10.5847	10.6042	10.1367	10.4446
PAS_chr1-1_0438	282.132	0.122258	0.184019	0.664374	0.506451	0.631811	8196567	8.26082	8.49388	8.10567	8.22805	8.44772	8.62032	8.21307	8.23848
PAS_chr1-1_0439	9000.8	-0.929871	0.134877	-6.89422	5.41611e-12	8.83404e-11	8196568	13.4628	13.4991	13.7006	13.4522	12.7239	12.7264	12.395	12.5572
PAS_chr1-1_0440	560.647	0.366398	0.157958	2.31959	0.0203633	0.0514958	8196569	9.04132	9.03425	9.08683	9.04883	9.61529	9.51575	9.17434	9.22537
PAS_chr1-1_0441	762.835	-0.264033	0.190513	-1.38591	0.165775	0.270565	8196570	9.78764	9.47365	9.91616	9.87164	9.19992	9.43207	9.69464	9.69849
PAS_chr1-1_0442	963.044	0.0606155	0.23032	0.263179	0.792412	0.857398	8196571	9.83727	9.80985	10.113	9.9945	9.60833	9.69335	10.4276	10.1205
PAS_chr1-1_0443	2266.05	-0.670666	0.217545	-3.08289	0.00205001	0.00738529	8196572	11.2657	11.0796	11.777	11.6288	10.7462	11.1206	10.6403	10.6637
PAS_chr1-1_0444	856.185	0.428412	0.144541	2.96394	0.00303727	0.0103014	8196573	9.40856	9.59008	9.74423	9.60661	9.97833	10.1989	9.92977	9.87117
PAS_chr1-1_0445	254.665	2.09658	0.44919	4.66747	3.04926e-06	2.19547e-05	8197581	7.37813	7.05728	6.91038	6.92881	7.80762	7.94564	9.47646	9.30443
PAS_chr1-1_0446	1066.63	-0.216315	0.207438	-1.0428	0.297042	0.424346	8197582	10.3194	10.4774	10.0065	9.9945	10.2402	10.1342	9.62968	9.95165
PAS_chr1-1_0447	5424.23	-0.256628	0.181152	-1.41664	0.156587	0.258499	8196649	12.494	12.8735	12.3698	12.3508	12.5096	12.2979	12.0822	12.2103
PAS_chr1-1_0448	2934.98	-2.28245	0.154392	-14.7834	1.87377e-49	2.48521e-47	8197890	12.3795	12.494	12.0551	12.0674	9.92476	10.0733	10.0053	10.0955
PAS_chr1-1_0449	563.457	-1.33684	0.386989	-3.45446	0.000551403	0.00233535	8197891	10.0529	10.1662	8.84671	9.50061	8.03357	7.8962	8.90345	8.85401
PAS_chr1-1_0450	448.351	0.534116	0.270591	1.97389	0.0483945	0.103482	8197892	8.42188	8.47695	9.18968	8.44577	8.90555	8.85404	9.39897	9.38331
PAS_chr1-1_0451	768.988	0.058054	0.169901	0.341693	0.732582	0.81398	8197893	9.55622	9.56634	9.72407	9.68907	9.40858	9.54393	9.9432	9.80221
PAS_chr1-1_0453	892.206	-0.171013	0.128362	-1.33227	0.182771	0.292843	8197894	10.0059	10.0484	9.74423	9.96779	9.69951	9.70766	9.88177	9.8371
PAS_chr1-1_0454	548.961	-0.651374	0.188399	-3.45742	0.000545368	0.00231368	8197895	9.26835	9.32356	9.74922	9.51914	8.71442	8.71559	9.11818	8.89328
PAS_chr1-1_0455	2087.65	0.102505	0.200684	0.510777	0.609507	0.717082	8197896	11.2147	10.9978	10.8515	10.9306	11.394	11.2887	10.727	10.9136
PAS_chr1-1_0456	820.948	-0.380873	0.117548	-3.24015	0.00119468	0.00462812	8197897	9.99137	10.0527	9.79099	9.83811	9.58194	9.53794	9.60877	9.5113
PAS_chr1-1_0457	1916.36	0.561064	0.196865	2.84999	0.00437203	0.0140231	8197898	10.5027	10.4922	10.9129	10.5916	11.3395	11.4446	10.8562	11.0173
PAS_chr1-4_0001	1.33556	-0.455204	1.35716	-0.335408	0.737317	0.817799	8197899	4.71935	4.95432	4.40138	4.82904	4.40138	4.8501	4.6745	4.82331
PAS_chr1-4_0002	1120.93	0.578397	0.278005	2.08053	0.0374771	0.0843235	8196842	9.91638	9.51351	10.2619	9.715	10.0339	9.99244	10.7703	10.7508
PAS_chr1-4_0003	1874	-0.0383671	0.0972698	-0.39444	0.693256	0.783102	8196843	10.8975	10.8476	11.0354	10.9041	10.8588	10.9649	10.8668	10.8452
PAS_chr1-4_0004	248.826	-0.292835	0.290211	-1.00904	0.312955	0.440199	8196844	8.28497	8.55562	8.04978	8.25937	7.64562	7.5883	8.46431	8.27727
PAS_chr1-4_0005	520.591	-0.788931	0.188795	-4.17878	2.93078e-05	0.000170371	8196845	9.3321	9.57429	9.5461	9.34732	8.52753	8.43883	8.90803	8.94759
PAS_chr1-4_0006	665.721	-0.624874	0.453807	-1.37696	0.168524	0.274165	8196846	9.74319	9.91539	9.62973	9.61352	8.15371	7.99929	9.93874	9.52563
PAS_chr1-4_0007	1768.25	0.290385	0.150539	1.92897	0.0537351	0.11275	8196847	10.7351	10.7018	10.5174	10.7259	11.1261	11.1132	10.7475	10.8003
PAS_chr1-4_0008	605.978	0.0924746	0.210391	0.439537	0.660272	0.758428	8196848	9.28754	9.25588	9.24026	9.39224	9.04099	9.09094	9.73895	9.53275
PAS_chr1-4_0009	689.878	0.120171	0.226555	0.530428	0.595815	0.706418	8196849	9.59522	9.35624	9.26838	9.58039	9.16715	9.30609	9.91962	9.75585
PAS_chr1-4_0010	753.063	0.13096	0.145868	0.897796	0.369294	0.49726	8196850	9.53431	9.40614	9.77148	9.55189	9.58726	9.71476	9.86188	9.59525
PAS_chr1-4_0653	546.541	0.655487	0.292645	2.23987	0.0250991	0.0606278	8196851	8.94789	8.77902	8.93714	8.78334	8.91122	8.95953	9.99783	9.71109
PAS_chr1-4_0011	816.268	-0.318231	0.13344	-2.38483	0.017087	0.0445518	8197862	9.94534	9.8216	9.93819	9.84547	9.47128	9.45345	9.59607	9.79335
PAS_chr1-4_0012	1337.81	0.221413	0.157317	1.40743	0.159299	0.261861	8196852	10.2392	10.2555	10.4515	10.32	10.6488	10.7092	10.5126	10.2141
PAS_chr1-4_0013	3213.01	-0.006894	0.190431	-0.0362022	0.971121	0.982385	8196853	11.5274	11.303	12.051	11.7019	11.6808	11.5504	11.7417	11.6798
PAS_chr1-4_0014	968.191	0.02418	0.109858	0.220102	0.825792	0.883838	8196854	10.0599	10.047	9.93381	9.8203	9.98371	9.99244	9.96091	10.0291
PAS_chr1-4_0015	1012.78	0.0516796	0.170702	0.302748	0.762082	0.837344	8196855	9.89466	9.80985	10.2049	10.1247	10.1207	10.2967	9.90597	9.90719
PAS_chr1-4_0016	623.188	-0.293161	0.124228	-2.35987	0.0182813	0.0471776	8196856	9.48116	9.36544	9.66716	9.50434	9.26775	9.2313	9.28577	9.13704
PAS_chr1-4_0017	513.831	0.397019	0.196652	2.01889	0.0434982	0.095111	8196857	8.80196	8.94799	8.97178	8.95662	9.43831	9.59676	8.97937	9.0504
PAS_chr1-4_0018	455.525	0.576872	0.247019	2.33534	0.0195257	0.0496516	8196858	8.83823	8.60707	8.64136	8.56853	9.45973	9.53794	8.67799	8.93957
PAS_chr1-4_0019	918.885	0.10166	0.212108	0.479283	0.631738	0.735355	8196859	9.84052	9.77921	9.93161	9.87739	10.2692	10.1604	9.47646	9.78444
PAS_chr1-4_0020	879.638	0.0275109	0.150918	0.18229	0.855355	0.903014	8196860	9.68111	9.66836	10.0994	9.84986	9.79296	9.8754	9.95981	9.80515
PAS_chr1-4_0021	563.127	0.027927	0.197923	0.1411	0.887791	0.925815	8196861	9.21173	9.03136	9.47249	9.15693	9.55325	9.2752	8.93744	9.17621
PAS_chr1-4_0022	538.323	0.329847	0.241141	1.36786	0.171356	0.278054	8196862	9.06931	8.99027	9.00977	8.99951	9.52951	9.7341	8.85921	8.99477
PAS_chr1-4_0023	1427.27	1.11746	0.322014	3.47023	0.000520004	0.00221795	8196863	9.75357	9.95858	10.0415	9.74521	10.2581	10.3421	11.522	11.299
PAS_chr1-4_0024	745.976	0.49175	0.122084	4.02797	5.62616e-05	0.000308887	8196864	9.42164	9.47578	9.28568	9.28373	9.81578	9.97629	9.7606	9.78146
PAS_chr1-4_0025	1356.37	0.0591058	0.222059	0.266171	0.790107	0.85619	8196865	10.5201	10.3407	10.3921	10.4239	10.0786	10.1235	10.8123	10.7386
PAS_chr1-4_0026	1179.74	-0.40627	0.150414	-2.70102	0.00691281	0.0208409	8196866	10.5342	10.634	10.194	10.3462	10.0208	10.1925	9.98599	9.97272
PAS_chr1-4_0027	2177.37	-0.391263	0.196294	-1.99325	0.046234	0.0999224	8196867	11.3156	10.8476	11.6712	11.2293	10.9317	10.8512	10.9027	10.9565
PAS_chr1-4_0028	630.809	0.145801	0.157131	0.927899	0.35346	0.482121	8196868	9.41729	9.35393	9.18968	9.318	9.45197	9.72534	9.27341	9.35147
PAS_chr1-4_0029	240.983	0.907948	0.222921	4.07296	4.64191e-05	0.000260526	8196869	7.8322	7.92235	7.45081	7.52251	8.70791	8.50602	8.13683	8.49023
PAS_chr1-4_0030	1050.38	-0.266369	0.245632	-1.08443	0.278176	0.402991	8196870	10.1078	9.78265	10.5998	10.2542	9.70767	9.64401	10.2033	10.1862
PAS_chr1-4_0034	1111.78	-0.629141	0.174077	-3.61415	0.000301334	0.00138696	8196871	10.6066	10.665	10.1013	10.3295	9.80821	9.95547	9.8607	9.71734
PAS_chr1-4_0035	1348.67	0.0449215	0.28073	0.160017	0.872868	0.914986	8196872	10.2935	10.5427	10.3712	10.4579	10.7875	10.9165	9.88641	9.96617
PAS_chr1-4_0036	848.25	0.186705	0.373918	0.49932	0.617554	0.723558	8196873	9.67202	9.72842	9.71644	9.70533	10.4217	10.3535	8.7384	9.39312
PAS_chr1-4_0037	1033.42	0.181176	0.130978	1.38326	0.166586	0.271663	8196874	9.82748	10.0137	10.0044	10.0655	10.2119	10.3096	10.0587	10.0216
PAS_chr1-4_0038	750.298	0.049269	0.149104	0.330434	0.741072	0.820519	8196875	9.65366	9.66091	9.64856	9.44938	9.45779	9.87064	9.55584	9.69215
PAS_chr1-4_0039	2264.98	0.0623223	0.173838	0.358507	0.719964	0.805107	8196876	11.0933	10.9807	11.4283	11.0171	11.3049	11.208	10.9101	11.3457
PAS_chr1-4_0040	3729.02	-2.55447	0.292193	-8.7424	2.28205e-18	7.0997e-17	8196877	12.7484	13.0469	12.0475	12.571	9.49787	10.1797	10.5194	10.1749
PAS_chr1-4_0041	1351.04	-0.0952991	0.224564	-0.424375	0.671293	0.766149	8196878	10.56	10.7847	10.0086	10.4976	10.1474	10.2812	10.7192	10.3771
PAS_chr1-4_0042	9849.69	-2.6124	0.194709	-13.4169	4.81252e-41	4.57643e-39	8196879	14.0989	14.0639	14.0399	13.9994	11.1508	11.1299	11.7902	11.6371
PAS_chr1-4_0043	6328.29	-0.774163	0.349041	-2.21797	0.0265568	0.0635408	8196880	13.1466	13.1985	12.5277	12.9185	11.3629	11.6106	12.7841	12.5589
PAS_chr1-4_0044	1143.86	-0.603585	0.237403	-2.54245	0.0110079	0.0309251	8196881	10.518	10.5698	10.3151	10.4788	9.50163	9.5076	10.339	10.0367
PAS_chr1-4_0045	1251.41	-0.279738	0.270828	-1.0329	0.301651	0.428622	8196882	10.7167	10.5538	10.0272	10.4779	10.5342	10.4744	9.60455	9.97533
PAS_chr1-4_0046	31.4886	0.265019	0.345574	0.766895	0.443144	0.572972	8196883	6.23874	6.01549	5.82471	5.85645	5.80632	6.17269	6.19772	6.31146
PAS_chr1-4_0047	1676.4	-0.52931	0.153292	-3.45295	0.000554485	0.00234644	8196884	11.1882	10.9769	10.666	11.0468	10.4296	10.3927	10.5793	10.4559
PAS_chr1-4_0048	311.448	-0.533119	0.369139	-1.44422	0.148676	0.248204	8197268	8.89254	8.94492	8.21853	8.53972	7.47036	7.70096	8.694	8.57213
PAS_chr1-4_0049	2074.4	-0.61525	0.115846	-5.31095	1.09053e-07	9.84993e-07	8197269	11.3353	11.3867	11.2256	11.3181	10.6639	10.5507	10.8074	10.82
PAS_chr1-4_0050	240.333	0.0439997	0.377925	0.116425	0.907316	0.939953	8197270	8.02284	8.32439	7.88599	8.19141	7.43092	7.52431	8.80623	8.37981
PAS_chr1-4_0051	697.584	-0.465131	0.219957	-2.11464	0.0344606	0.0786957	8197271	9.5323	9.44138	10.0086	9.87308	9.09429	9.63655	9.29103	9.07987
PAS_chr1-4_0052	674.893	0.368489	0.126718	2.90794	0.00363818	0.012007	8197272	9.137	9.4106	9.34958	9.29237	9.61702	9.73235	9.53085	9.70323
PAS_chr1-4_0053	221.143	-0.614303	0.23949	-2.56504	0.0103163	0.0292103	8197273	8.46052	8.24655	8.16697	8.1821	7.34855	7.52431	7.99275	8.00651
PAS_chr1-4_0054	1452.26	-1.88797	0.364679	-5.17707	2.25395e-07	1.96199e-06	8197274	11.4005	11.5177	10.3712	11.2009	9.8203	9.69515	8.53716	9.06029
PAS_chr1-4_0055	1166.62	-1.57822	0.220397	-7.16081	8.02006e-13	1.44361e-11	8197275	10.9526	11.1059	10.2212	10.7967	9.33251	9.40159	9.13193	9.2919
PAS_chr1-4_0057	1678.14	-0.0182732	0.36738	-0.0497394	0.96033	0.975232	8197276	10.9146	10.8211	10.5691	10.7002	11.2563	11.2416	9.66928	10.176
PAS_chr1-4_0058	1190.23	-0.00904332	0.380472	-0.0237687	0.981037	0.98849	8197277	10.355	10.6245	9.6539	10.2858	10.7166	10.7726	9.33925	9.7048
PAS_chr1-4_0059	2314.42	0.567173	0.497006	1.14118	0.253795	0.375111	8197278	10.805	10.9382	11.0231	10.8118	9.99841	10.1707	12.351	11.9002
PAS_chr1-4_0061	205.517	0.271278	0.177466	1.52861	0.12636	0.218934	8197279	7.95808	7.76309	7.84896	7.7167	7.94189	7.8644	8.085	8.27727
PAS_chr1-4_0062	1288.8	0.0766514	0.152909	0.501287	0.61617	0.722606	8197280	10.2816	10.1017	10.5174	10.4288	10.2278	10.3971	10.5591	10.4531
PAS_chr1-4_0654	941.723	0.452612	0.253267	1.78709	0.0739223	0.144071	8197281	9.58169	9.37459	10.0817	9.70695	9.72385	9.92214	10.5379	10.248
PAS_chr1-4_0063	6255.04	-0.799257	0.138176	-5.78434	7.27974e-09	7.97606e-08	8197863	12.9447	12.9586	12.9861	12.9638	12.3346	12.3266	11.9315	12.0443
PAS_chr1-4_0064	2359.03	0.145915	0.365483	0.399238	0.689718	0.780112	8197282	10.722	10.4035	11.8072	11.2888	10.8337	10.8301	11.7718	11.5204
PAS_chr1-4_0066	902.098	-0.097495	0.140897	-0.691959	0.488963	0.616556	8197283	9.7792	9.7895	10.1188	9.99978	9.70441	9.81559	9.93089	9.87677
PAS_chr1-4_0067	1504.57	-0.417301	0.233102	-1.79021	0.07342	0.14325	8197284	10.6414	10.4035	11.2247	10.7378	10.3391	10.0199	10.5721	10.5154
PAS_chr1-4_0068	289.224	0.430211	0.254674	1.68926	0.0911696	0.170246	8197285	8.16513	8.63402	7.74186	7.9602	8.35904	8.43452	8.70457	8.6496
PAS_chr1-4_0069	1140.28	0.0949609	0.17189	0.552451	0.58064	0.694617	8197286	10.026	9.83986	10.4268	10.2815	10.1521	10.2583	10.3424	10.248
PAS_chr1-4_0070	121.568	0.0405703	0.259661	0.156243	0.875841	0.916851	8197287	7.50817	7.20084	7.48763	7.01722	7.35701	6.94405	7.43134	7.57061
PAS_chr1-4_0071	1651.57	0.226688	0.212941	1.06456	0.287077	0.412606	8197288	10.4313	10.3017	11.0272	10.5775	11.0709	10.6242	10.7153	10.8763
PAS_chr1-4_0072	2662.02	-0.7924	0.353785	-2.23978	0.0251052	0.0606278	8197289	11.8622	12.0873	11.3091	11.5785	10.2301	10.3026	11.5789	11.2524
PAS_chr1-4_0073	777.489	-0.288849	0.136726	-2.11262	0.0346334	0.0790187	8197290	9.68473	9.77058	9.89604	9.87596	9.57304	9.31078	9.65846	9.56953
PAS_chr1-4_0074	42189.3	5.34857	0.433562	12.3363	5.77171e-35	4.40748e-33	8197291	10.5038	9.8448	11.7635	11.2327	16.7	16.7457	15.6589	15.9083
PAS_chr1-4_0075	912.558	1.5478	0.354534	4.36574	1.26695e-05	7.98176e-05	8197292	8.38216	8.48544	9.58294	9.14982	10.912	10.5388	9.86423	10.2989
PAS_chr1-4_0076	277.865	-0.603556	0.411658	-1.46616	0.142605	0.240217	8197293	8.30871	8.07686	8.98031	8.69145	7.06736	7.70096	8.65364	8.21646
PAS_chr1-4_0077	170.635	-0.533843	0.518153	-1.03028	0.302879	0.429519	8197294	7.76481	7.86471	8.17445	7.84663	6.50904	6.39866	8.15241	7.98057
PAS_chr1-4_0078	346.876	0.231965	0.265317	0.874291	0.38196	0.510224	8197295	8.70528	8.64542	8.074	8.46122	8.31256	8.41279	9.07813	8.85969
PAS_chr1-4_0079	379.612	0.0952731	0.275797	0.345446	0.729759	0.811917	8197296	8.89567	8.55159	8.63596	8.58625	8.32964	8.32242	9.25197	8.90979
PAS_chr1-4_0080	350.828	-0.561243	0.24534	-2.28761	0.0221601	0.0550724	8197297	9.12104	8.92013	8.2683	8.92916	8.05431	8.28939	8.51629	8.46435
PAS_chr1-4_0081	151.019	-1.05584	0.494009	-2.13729	0.0325742	0.0753092	8197298	8.24613	7.93485	7.54693	7.92147	6.14627	6.45385	7.87069	7.24979
PAS_chr1-4_0082	2592.06	-0.197786	0.125001	-1.58227	0.113588	0.201934	8197299	11.4968	11.312	11.569	11.4387	11.3452	11.3605	11.0797	11.2476
PAS_chr1-4_0083	4377.36	-1.29	0.21752	-5.9305	3.02018e-09	3.46736e-08	8197300	12.7288	12.7106	12.4654	12.5205	11.5729	11.6546	10.875	11.0938
PAS_chr1-4_0084	191.995	0.255488	0.187727	1.36096	0.173528	0.280404	8197301	7.63477	7.65362	7.96593	7.72961	7.81981	8.08444	8.12504	7.77835
PAS_chr1-4_0085	456.35	0.574681	0.1796	3.19978	0.00137532	0.0052196	8197302	8.81856	8.81646	8.32983	8.66169	9.40055	9.1419	9.06794	9.16709
PAS_chr1-4_0086	738.89	-0.132296	0.260297	-0.508253	0.611276	0.718645	8197303	9.36859	9.16127	10.1994	9.73098	9.38231	9.50964	9.53824	9.72357
PAS_chr1-4_0087	222.65	-0.491549	0.200801	-2.44795	0.0143673	0.038889	8197304	8.03431	8.36639	8.22575	8.29001	7.48583	7.77821	8.03962	7.89978
PAS_chr1-4_0088	331.731	-0.188236	0.180436	-1.04323	0.296842	0.424271	8197305	8.5627	8.83648	8.6994	8.35353	8.35904	8.59356	8.29248	8.55472
PAS_chr1-4_0089	1466.58	-1.20578	0.167203	-7.21148	5.53482e-13	1.02181e-11	8197306	10.8803	10.7359	11.3167	11.1117	9.77599	9.86108	9.8945	9.90033
PAS_chr1-4_0090	4498	-0.151603	0.332077	-0.456528	0.64801	0.74942	8197307	12.538	12.5755	11.1531	12.2214	12.3338	12.3205	11.6939	11.8247
PAS_chr1-4_0091	575.753	0.0498382	0.259574	0.192	0.847742	0.897421	8197308	9.30882	9.55029	9.03864	9.01788	9.52951	9.58519	8.70983	9.18978
PAS_chr1-4_0092	399.882	0.573704	0.239633	2.39409	0.0166616	0.0436158	8197309	8.53079	8.59927	8.45165	8.41436	9.21375	9.39276	8.51028	8.81071
PAS_chr1-4_0093	783.272	-0.148686	0.11835	-1.25633	0.208998	0.325208	8197310	9.70804	9.65154	9.77883	9.87883	9.57304	9.7428	9.5631	9.57816
PAS_chr1-4_0094	478.532	0.187412	0.14217	1.31822	0.187429	0.299064	8197311	8.84148	8.917	8.99301	8.97554	9.26111	9.19112	8.90345	9.04294
PAS_chr1-4_0655	586.642	0.521409	0.180617	2.88683	0.00389148	0.0126945	8197312	8.76475	8.83648	9.34958	9.1039	9.42253	9.53192	9.51295	9.59525
PAS_chr1-4_0095	2719.69	0.590384	0.171904	3.43439	0.00059389	0.00249434	8197864	11.1663	11.0248	11.0627	11.1859	11.9069	11.9062	11.475	11.4089
PAS_chr1-4_0096	1589.69	0.592643	0.288853	2.05171	0.0401981	0.0891719	8197313	10.4779	10.4985	10.0148	10.377	11.2094	11.4084	10.2961	10.5244
PAS_chr1-4_0097	41.9388	0.829713	0.340181	2.43904	0.0147264	0.0396693	8197314	6.19525	5.75163	5.86779	6.24111	6.7661	6.54087	6.46087	6.21915
PAS_chr1-4_0098	1084.61	0.744674	0.442712	1.68207	0.0925543	0.172304	8197315	9.68292	10.0527	9.42333	9.71179	10.83	11.1973	9.00096	9.84712
PAS_chr1-4_0099	250.293	-0.346897	0.197722	-1.75447	0.0793506	0.152469	8197316	8.22631	8.34787	8.31639	8.41436	7.81373	7.75061	8.26052	8.20756
PAS_chr1-4_0100	308.929	0.153098	0.227259	0.673673	0.500519	0.626419	8197317	8.53079	8.64542	7.93096	8.3115	8.62401	8.71913	8.37767	8.31504
PAS_chr1-4_0101	2010.03	0.187541	0.170118	1.10242	0.27028	0.393688	8197318	10.8755	10.7306	11.0159	10.9929	11.3778	11.1575	10.8644	10.9074
PAS_chr1-4_0102	1372.82	1.1992	0.323258	3.70973	0.000207479	0.000993063	8197319	9.61623	9.68315	10.0517	9.69885	11.4813	11.2403	10.1033	10.4919
PAS_chr1-4_0104	207.495	-0.0685936	0.36982	-0.185478	0.852854	0.90094	8197320	8.11747	8.2957	7.36093	7.98722	7.80148	8.59356	7.45689	7.54947
PAS_chr1-4_0105	986.813	0.0173466	0.235393	0.0736919	0.941256	0.963821	8197321	9.85023	9.90754	10.0955	10.1199	10.2834	10.3386	9.49786	9.77247
PAS_chr1-4_0106	393.596	0.761569	0.300665	2.53295	0.0113107	0.0316877	8197322	8.24613	8.45551	8.46998	8.33267	9.32617	9.55978	8.36103	8.71685
PAS_chr1-4_0107	1270.46	0.526246	0.229386	2.29415	0.0217816	0.0543462	8197323	10.2193	9.88693	9.90501	10.2684	10.877	10.8584	10.1752	10.3155
PAS_chr1-4_0108	684.118	0.713415	0.223745	3.18852	0.00143002	0.00539469	8197324	8.8894	9.11015	9.36594	9.11125	9.87926	10.1887	9.48107	9.53629
PAS_chr1-4_0109	4955.58	0.0688332	0.155774	0.441879	0.658577	0.757296	8197325	12.2631	12.2786	12.2473	12.2203	12.5508	12.4451	11.9976	12.2285
PAS_chr1-4_0110	196.373	-0.181737	0.283931	-0.640075	0.522124	0.644818	8197326	8.26568	7.79091	7.85831	7.88166	7.8319	7.17263	8.10916	7.95415
PAS_chr1-4_0111	27.2241	0.196064	0.656831	0.2985	0.765321	0.839438	8197327	6.0037	5.64711	5.90926	6.05317	5.30074	5.23269	6.51262	6.38069
PAS_chr1-4_0112	277.842	0.0436254	0.29178	0.149515	0.881147	0.920411	8197328	8.49815	8.57165	7.84896	8.1538	7.80762	8.17516	8.68868	8.51565
PAS_chr1-4_0113	2480.31	-1.19334	0.300671	-3.96892	7.21994e-05	0.000389182	8197329	11.9216	11.8947	11.6855	11.5478	9.87057	10.1591	11.0573	10.9611
PAS_chr1-4_0114	395.665	-0.0542568	0.20441	-0.26543	0.790678	0.856256	8197330	8.92355	8.62253	8.77494	8.8464	8.5349	8.70134	9.12998	8.52998
PAS_chr1-4_0115	358.14	0.186046	0.278406	0.668254	0.503971	0.629028	8197331	8.40876	8.98132	8.19666	8.51032	8.47098	9.20883	8.5342	8.54417
PAS_chr1-4_0116	341.826	-0.629353	0.190685	-3.30049	0.000965159	0.00384538	8197332	9.00409	8.9723	8.53522	8.77719	8.03878	8.33172	8.46742	8.22089
PAS_chr1-4_0117	1771.57	-0.510316	0.189753	-2.68938	0.00715855	0.021461	8197333	11.3179	11.0949	10.7493	10.9895	10.4078	10.3131	10.7778	10.6685
PAS_chr1-4_0118	405.815	0.134976	0.226039	0.597135	0.550417	0.669588	8197334	8.76817	8.88853	8.49405	8.78641	8.45162	8.66875	9.17053	9.05288
PAS_chr1-4_0119	269.697	-0.0957687	0.215598	-0.444201	0.656898	0.756055	8197335	8.53079	8.54754	7.91314	8.18676	8.37146	8.31775	8.17546	8.0669
PAS_chr1-4_0120	72.6163	-0.116334	0.30217	-0.384995	0.700241	0.788386	8197336	6.96899	6.8435	6.73378	6.77158	6.39358	6.43572	6.98706	7.05148
PAS_chr1-4_0121	465.802	-1.0532	0.332613	-3.16643	0.00154322	0.00574858	8197337	9.27317	9.08808	9.81023	9.27939	7.71919	8.08994	8.92846	8.65614
PAS_chr1-4_0122	499.421	-0.045119	0.225587	-0.200007	0.841475	0.893185	8197338	9.19404	9.05146	9.14866	8.99951	8.57479	8.92624	9.45161	9.13704
PAS_chr1-4_0123	683.34	-0.227191	0.210648	-1.07853	0.280796	0.405777	8197339	9.30647	9.32119	9.99605	9.68415	9.31553	9.25828	9.54413	9.42406
PAS_chr1-4_0124	1761.14	-0.253353	0.170865	-1.48277	0.138135	0.234333	8197340	10.8548	10.7421	11.1671	10.9409	10.7837	10.887	10.4116	10.6226
PAS_chr1-4_0125	858.778	0.049549	0.134001	0.369766	0.711557	0.798078	8197341	9.84538	9.97369	9.62702	9.68907	9.79602	9.95097	9.81274	9.7889
PAS_chr1-4_0126	808.026	0.311529	0.193008	1.61407	0.106512	0.192409	8197342	9.5323	9.2731	9.89604	9.53378	9.87926	9.62341	9.87127	10.0737
PAS_chr1-4_0128	176.584	-0.0562471	0.342691	-0.164134	0.869626	0.913678	8197343	7.44032	7.72754	7.88599	8.019	7.14811	7.35029	8.29599	7.86045
PAS_chr1-4_0129	434.806	0.766163	0.481691	1.59057	0.111707	0.199222	8197344	8.57057	8.82984	7.96593	8.51773	7.96947	8.28461	10.0191	9.56086
PAS_chr1-4_0130	27772.5	-0.139704	0.343673	-0.406502	0.684374	0.775897	8197345	14.9176	15.0588	14.4566	14.8273	13.8692	14.1046	15.3624	14.9283
PAS_chr1-4_0131	695.418	-0.297267	0.176811	-1.68127	0.0927108	0.172422	8197115	9.6647	9.9601	9.43887	9.5136	9.49975	9.47242	9.19321	9.33121
PAS_chr1-4_0132	1826.19	0.983679	0.251563	3.91027	9.21923e-05	0.000486544	8197116	9.85023	10.114	10.7947	10.3094	11.0207	11.0813	11.5569	11.3507
PAS_chr1-4_0133	4660.63	-2.87991	0.265913	-10.8303	2.47428e-27	1.3409e-25	8197117	12.6576	12.5246	13.4903	13.157	9.82481	10.1249	10.456	10.2262
PAS_chr1-4_0134	1019.93	0.356438	0.230941	1.54342	0.12273	0.214042	8197118	9.95136	10.1689	9.36594	9.88026	10.3825	10.4416	10.0149	9.95165
PAS_chr1-4_0135	2238.78	0.0110716	0.173587	0.0637813	0.949144	0.96875	8197119	11.1631	11.4732	10.9404	10.956	11.1454	11.3343	11.0298	11.1171
PAS_chr1-4_0136	815.373	-0.0306186	0.188357	-0.162556	0.870868	0.91403	8197120	9.63132	9.40837	10.0817	9.82775	9.63937	9.63842	9.85834	9.76343
PAS_chr1-4_0137	250.213	0.552224	0.362335	1.52407	0.127491	0.220256	8197121	7.85181	8.37098	7.83008	7.51505	8.63091	8.92624	7.66259	8.0669
PAS_chr1-4_0138	291.377	-0.499164	0.16653	-2.99744	0.00272256	0.00938746	8197122	8.70171	8.62637	8.40797	8.55779	8.03878	8.2359	7.94876	8.31504
PAS_chr1-4_0139	944.827	-1.53424	0.179511	-8.54677	1.26584e-17	3.73091e-16	8197123	10.2636	10.3753	10.7543	10.5526	8.83272	9.27279	8.99882	9.02032
PAS_chr1-4_0140	471.504	-0.144296	0.384251	-0.375526	0.707269	0.794436	8197124	8.8831	8.83979	9.46644	8.98891	9.30049	9.49528	7.91255	8.50481
PAS_chr1-4_0141	830.661	-3.37394	0.355655	-9.48656	2.38775e-21	8.9808e-20	8197125	9.99283	9.94177	11.3864	10.5977	7.53124	7.31273	7.78307	7.48407
PAS_chr1-4_0142	361.158	0.137788	0.461442	0.298604	0.765242	0.839438	8197126	8.3181	8.55562	8.82792	8.61068	7.91376	7.48279	9.4872	9.07256
PAS_chr1-4_0143	332.072	1.07086	0.231759	4.62057	3.82682e-06	2.68623e-05	8197127	7.84531	7.59947	8.3824	8.03979	8.94478	8.76095	9.14556	8.87659
PAS_chr1-4_0144	670.73	0.5499	0.210005	2.61851	0.00883159	0.0256253	8197128	9.08585	9.35393	9.12962	9.19201	9.96342	9.95697	9.28928	9.52741
PAS_chr1-4_0656	549.022	0.271783	0.158551	1.71416	0.0864986	0.163351	8197129	8.88625	9.20038	9.20795	8.97823	9.10669	9.32477	9.46098	9.38724
PAS_chr1-4_0145	933.728	-1.44271	0.526603	-2.73966	0.00615023	0.0189177	8197865	10.8771	10.7288	9.42333	10.414	7.99653	7.8644	9.80663	9.62384
PAS_chr1-4_0146	224.314	0.234292	0.405297	0.578075	0.563213	0.680881	8197130	7.8839	7.81819	8.1819	7.87588	7.44683	7.32221	8.85448	8.37981
PAS_chr1-4_0147	1693.45	0.17015	0.233578	0.72845	0.466338	0.595929	8197131	10.6433	10.8118	10.5549	10.6798	11.0684	11.2329	10.3766	10.51
PAS_chr1-4_0148	479.371	0.396097	0.298601	1.32651	0.184672	0.2951	8197132	8.97478	8.98132	8.65742	8.67168	9.4941	9.60824	8.42964	8.96349
PAS_chr1-4_0694	601.145	-0.204497	0.183086	-1.11694	0.264018	0.386481	8197133	9.53029	9.71048	9.2188	9.14744	9.3091	9.24608	9.08016	9.2729
PAS_chr1-4_0149	369.668	0.707403	0.190314	3.71703	0.000201579	0.000968698	8197438	8.41752	8.52714	8.10567	8.22805	8.75284	8.82806	9.20998	9.0279
PAS_chr1-4_0150	2219.97	1.33292	0.301032	4.42783	9.51851e-06	6.14403e-05	8197134	10.1385	10.0864	10.7102	10.3729	11.3416	10.9257	12.1238	11.9207
PAS_chr1-4_0151	508.885	-1.1021	0.233792	-4.71402	2.42876e-06	1.7844e-05	8197135	9.20417	9.5361	9.90501	9.35353	8.71442	8.11712	8.53123	8.60294
PAS_chr1-4_0152	1784.26	0.301843	0.139435	2.16476	0.030406	0.0711572	8197136	10.516	10.5974	10.8631	10.7195	11.0214	11.1206	10.9147	10.8237
PAS_chr1-4_0153	4371.13	-1.77693	0.257195	-6.9089	4.88439e-12	8.01867e-11	8197137	12.3832	12.4582	13.079	12.8948	11.1909	11.3192	10.5714	10.6909
PAS_chr1-4_0154	1202.23	-0.951327	0.248102	-3.83442	0.000125859	0.000640736	8197138	10.5999	10.4995	10.9371	10.5951	10.1664	9.9206	9.24657	9.49135
PAS_chr1-4_0155	2032.03	-0.20843	0.230332	-0.904913	0.365512	0.493494	8197139	11.0314	10.918	11.2584	11.2315	11.2718	11.1464	10.5209	10.5526
PAS_chr1-4_0156	235.477	-1.27705	0.20153	-6.33675	2.34662e-10	3.15386e-09	8197140	8.76817	8.25652	8.51772	8.60374	7.22439	7.64199	7.45689	7.52801
PAS_chr1-4_0157	96.1748	-0.867735	0.243371	-3.56548	0.000363188	0.00162998	8197141	7.55699	7.22166	7.37413	7.25269	6.54022	6.48936	6.95105	6.86686
PAS_chr1-4_0158	1603.94	-0.505702	0.123422	-4.09735	4.17915e-05	0.000236662	8197142	10.8779	10.8484	11.1091	10.7852	10.3359	10.4179	10.4011	10.5073
PAS_chr1-4_0159	360.821	-0.492235	0.165618	-2.97211	0.00295759	0.0100582	8197143	8.96885	8.85622	8.82792	8.76169	8.2376	8.46439	8.65364	8.25153
PAS_chr1-4_0160	3929.04	-0.88419	0.316378	-2.79472	0.00519445	0.0163319	8197144	12.5229	12.4174	11.9205	12.3779	11.9231	11.8339	10.7042	10.9749
PAS_chr1-4_0161	463.054	-0.24125	0.273644	-0.881619	0.377983	0.505583	8197145	9.03281	8.99918	9.32971	8.95117	8.57479	8.28461	9.30671	9.06275
PAS_chr1-4_0162	1502.69	0.286578	0.272933	1.04999	0.293722	0.421035	8197146	10.3942	10.1897	10.7667	10.3749	11.0063	11.0854	10.0422	10.5403
PAS_chr1-4_0163	1941.01	-0.726393	0.180486	-4.02465	5.70605e-05	0.000312592	8197147	11.4191	11.3702	10.8916	11.3223	10.6773	10.2943	10.6949	10.519
PAS_chr1-4_0695	579.234	0.601308	0.292491	2.05582	0.0398001	0.0884446	8197148	9.09949	9.43265	8.28911	8.8227	9.20455	9.36821	9.81761	9.65677
PAS_chr1-4_0164	199.838	-0.130807	0.441955	-0.295974	0.76725	0.840273	8197439	7.75094	7.89702	8.24718	7.91021	6.87812	7.15141	8.53123	8.18959
PAS_chr1-4_0165	582.595	1.38732	0.164276	8.44507	3.03874e-17	8.75156e-16	8197149	8.47737	8.36639	8.81843	8.31576	9.75252	9.84823	9.81396	9.73287
PAS_chr1-4_0657	491.011	-0.292553	0.212676	-1.37558	0.168951	0.274771	8197150	9.41511	9.47152	8.73009	8.99422	8.85936	8.90775	8.92846	8.96612
PAS_chr1-4_0658	1135.8	0.427991	0.413467	1.03513	0.30061	0.427769	8197866	9.78764	10.1819	9.97489	9.95016	10.7588	11.097	9.04319	9.8599
PAS_chr1-4_0166	478.485	0.278476	0.287847	0.967444	0.333322	0.4617	8197867	9.1022	9.01682	8.55251	8.81971	8.6649	8.68694	9.54853	9.44496
PAS_chr1-4_0167	8941.56	4.2263	0.934272	4.52363	6.07877e-06	4.10684e-05	8197151	9.45595	9.35393	10.4576	10.0116	11.306	11.1246	15.1329	14.7407
PAS_chr1-4_0168	480.056	-0.588153	0.372641	-1.57834	0.114488	0.203247	8197152	9.56607	9.0964	9.13727	9.23972	8.0999	7.92114	9.38755	8.99734
PAS_chr1-4_0169	673.627	-0.0229754	0.13015	-0.176531	0.859877	0.90639	8197153	9.54431	9.46083	9.49348	9.47047	9.58194	9.60824	9.30844	9.36549
PAS_chr1-4_0170	332.251	0.272544	0.153736	1.77281	0.0762605	0.147658	8197154	8.53482	8.18526	8.51184	8.41436	8.52753	8.77463	8.64268	8.68522
PAS_chr1-4_0171	353.613	-0.307018	0.198716	-1.54501	0.122344	0.213623	8197155	8.89567	8.96323	8.54677	8.56496	8.6981	8.5142	8.19814	8.47179
PAS_chr1-4_0172	1462.89	-0.426065	0.127447	-3.34308	0.000828528	0.00337028	8197156	10.7123	10.7915	10.7531	10.7315	10.3795	10.5318	10.1714	10.2251
PAS_chr1-4_0173	333.535	0.539866	0.189085	2.85515	0.0043016	0.0138354	8197157	8.42188	8.39821	8.00847	8.28132	9.04873	8.69056	8.59516	8.70744
PAS_chr1-4_0659	948.667	0.394143	0.410365	0.960469	0.336819	0.465215	8197158	9.89154	9.95096	9.51417	9.59966	9.43438	8.94449	10.7481	10.6184
PAS_chr1-4_0660	1094.36	1.05879	0.134891	7.84921	4.18681e-15	9.86053e-14	8197868	9.52828	9.45006	9.58294	9.6459	10.7729	10.5889	10.4372	10.4587
PAS_chr1-4_0175	466.537	-0.175813	0.148111	-1.18703	0.235214	0.355466	8197869	9.03565	9.25835	8.89715	9.04883	8.93368	8.9979	8.73067	8.95025
PAS_chr1-4_0176	525.293	-0.340394	0.165041	-2.06248	0.0391618	0.0873729	8197159	9.37757	9.51144	9.12194	9.13066	8.98834	9.11531	8.78895	9.0127
PAS_chr1-4_0177	186.944	-0.446325	0.292468	-1.52607	0.126994	0.219721	8197160	8.04001	7.9034	8.09782	7.9602	7.088	7.39587	8.14464	7.6718
PAS_chr1-4_0178	4168.14	0.805373	0.318263	2.53052	0.0113893	0.0318722	8197161	11.0596	11.1866	12.2161	11.5904	12.088	11.9338	12.7588	12.5931
PAS_chr1-4_0179	379.207	0.533576	0.287958	1.85296	0.0638879	0.129004	8197162	8.37319	8.08808	8.7502	8.53243	8.52011	8.48952	9.29976	9.23194
PAS_chr1-4_0181	2502.84	-0.763826	0.265365	-2.8784	0.00399702	0.0130135	8197163	11.2991	11.5177	11.9996	11.6542	11.2106	11.2055	10.4044	10.5535
PAS_chr1-4_0182	453.633	0.465167	0.315867	1.47267	0.140841	0.237961	8197164	8.98951	8.98431	8.29597	8.48787	9.53319	9.44707	8.48288	8.89051
PAS_chr1-4_0183	3046.91	0.728325	0.307626	2.36757	0.0179053	0.0463022	8197165	11.3772	11.5239	10.7777	10.9532	11.2541	11.5143	12.3301	12.2445
PAS_chr1-4_0184	754.276	0.679013	0.136898	4.95999	7.04971e-07	5.6758e-06	8197166	9.42164	9.29975	9.14108	9.23748	10.0365	10.0271	9.81761	9.79335
PAS_chr1-4_0185	391.579	0.551417	0.116937	4.71551	2.411e-06	1.77394e-05	8197167	8.55479	8.49808	8.41429	8.4727	8.97757	8.90154	9.00524	9.05536
PAS_chr1-4_0186	901.968	0.603439	0.231183	2.61022	0.00904843	0.0261792	8197168	9.68292	9.75841	9.15621	9.58918	10.257	10.489	9.78566	9.93295
PAS_chr1-4_0187	510.601	0.267977	0.18659	1.43618	0.15095	0.251071	8197169	9.1554	9.07691	8.59206	9.02308	9.29617	9.40159	9.12015	9.07256
PAS_chr1-4_0188	1690.85	-1.01261	0.245934	-4.11741	3.83149e-05	0.000217708	8197170	11.3934	11.3096	10.7255	11.1608	10.2357	10.6023	9.78318	9.98054
PAS_chr1-4_0189	264.245	-1.05833	0.237516	-4.45582	8.35745e-06	5.47033e-05	8197171	8.81856	8.99622	8.24007	8.35353	7.71919	7.83843	7.58388	7.75399
PAS_chr1-4_0190	1569.58	0.13837	0.184966	0.748087	0.454408	0.58409	8197172	10.6998	10.3149	10.666	10.6287	10.9876	10.8236	10.4132	10.5897
PAS_chr1-4_0191	266.851	0.326034	0.337457	0.966151	0.333969	0.462244	8197173	8.17551	8.27134	7.80128	8.16802	8.79026	8.79154	7.57227	8.10579
PAS_chr1-4_0192	212.906	-0.733778	0.316495	-2.31845	0.0204248	0.0515996	8197174	7.72278	8.04266	8.88811	8.12492	7.53866	7.50785	7.93979	7.52801
PAS_chr1-4_0193	489.764	0.689545	0.149582	4.60983	4.03001e-06	2.81319e-05	8197175	8.54684	8.8131	8.90165	8.51032	9.30049	9.36143	9.31362	9.3615
PAS_chr1-4_0194	1015.94	-0.427744	0.437501	-0.977699	0.328223	0.456722	8197176	10.4654	10.5182	9.51124	10.2519	8.9281	8.92011	10.6175	10.0895
PAS_chr1-4_0195	1232.69	0.876254	0.150835	5.80935	6.27155e-09	6.90145e-08	8197177	9.79603	9.67022	9.94691	9.90018	10.7682	10.3905	10.7828	10.7332
PAS_chr1-4_0196	712.025	0.970172	0.173411	5.59463	2.21095e-08	2.26487e-07	8197178	9.16061	8.66422	9.2188	9.01788	9.94422	9.79899	9.99246	10.0254
PAS_chr1-4_0197	245.412	0.394379	0.243317	1.62084	0.105052	0.190092	8197179	8.06257	7.91606	7.90415	8.03462	7.89661	8.11712	8.7563	8.36389
PAS_chr1-4_0198	2081.48	0.407705	0.160397	2.54185	0.0110266	0.0309605	8197180	10.8564	10.7924	10.9195	10.7822	11.4893	11.2236	10.9004	11.2791
PAS_chr1-4_0199	512.81	0.636086	0.279424	2.27642	0.0228208	0.0561606	8197181	8.99244	8.9873	8.39524	8.70123	9.63424	9.7428	8.80868	9.13938
PAS_chr1-4_0200	977.06	0.0499304	0.296562	0.168364	0.866297	0.911377	8197182	9.58944	9.50937	10.5276	10.0142	9.65464	9.74107	10.2961	10.2555
PAS_chr1-4_0201	513.966	1.21775	0.358146	3.40014	0.000673505	0.00280766	8197183	8.42623	8.16951	8.47603	8.68817	8.86229	8.86367	10.1968	9.87117
PAS_chr1-4_0202	1690.08	0.567545	0.262929	2.15855	0.0308854	0.0718995	8197184	10.0654	10.0283	11.0476	10.4356	10.9365	10.8592	11.1724	11.0455
PAS_chr1-4_0203	133.012	-0.732633	0.43419	-1.68736	0.0915346	0.170801	8197185	7.70129	7.73472	7.70081	7.616	6.44434	6.32114	7.6789	7.49887
PAS_chr1-4_0204	1268.28	-0.587476	0.140764	-4.17349	2.99975e-05	0.000173979	8197186	10.5442	10.6311	10.5649	10.7026	9.8006	10.0256	10.2464	10.0664
PAS_chr1-4_0205	1163.92	0.475021	0.157724	3.01172	0.00259775	0.00906512	8197187	10.2068	9.96464	9.92942	9.82477	10.2324	10.5054	10.3873	10.6326
PAS_chr1-4_0693	626.035	0.625373	0.392781	1.59217	0.111347	0.198843	8197188	9.11836	9.46939	8.78958	8.73971	9.9456	10.2716	8.54601	9.25149
PAS_chr1-4_0206	561.634	0.415952	0.451171	0.921938	0.356561	0.485442	8197437	8.3181	8.00763	9.87334	9.17107	9.13602	8.87957	9.8968	9.54335
PAS_chr1-4_0207	935.473	0.426475	0.20147	2.11681	0.0342756	0.0784154	8197189	9.92406	9.45868	9.83393	9.59268	10.3641	10.1315	9.73252	10.1896
PAS_chr1-4_0661	613.083	0.0913673	0.19717	0.463393	0.643083	0.745088	8197190	9.28276	8.9723	9.53457	9.40025	9.17423	9.25828	9.6462	9.4581
PAS_chr1-4_0208	950.368	0.679603	0.178118	3.81547	0.000135925	0.000687814	8197870	9.81762	9.42387	9.48452	9.61179	10.537	10.1328	10.0401	10.2141
PAS_chr1-4_0662	326.752	-0.0920765	0.193815	-0.475074	0.634734	0.738131	8196885	8.35049	8.286	8.86064	8.6816	8.42804	8.60891	8.41037	8.46435
PAS_chr1-4_0209	218.652	0.177894	0.264238	0.673234	0.500799	0.626464	8197871	8.10666	8.34321	7.42571	7.70369	8.06457	8.23093	7.93077	8.12956
PAS_chr1-4_0210	870.43	0.332774	0.340729	0.976653	0.328741	0.45719	8196886	9.84538	9.86602	9.23314	9.63065	10.361	10.489	9.19882	9.47112
PAS_chr1-4_0211	283.292	0.402622	0.403758	0.997185	0.318675	0.446239	8196887	8.25104	8.71918	7.78175	7.58077	8.80252	8.99206	7.6789	8.1986
PAS_chr1-4_0212	887.406	0.746599	0.38396	1.94447	0.0518386	0.109408	8196888	9.6388	9.58221	9.18968	9.38619	10.537	10.8004	9.01376	9.69691
PAS_chr1-4_0213	5921.78	0.232853	0.284418	0.818697	0.412959	0.543613	8196889	12.1324	11.7898	12.9718	12.5232	12.5131	12.3404	12.9407	12.7456
PAS_chr1-4_0215	1022.2	0.386417	0.222575	1.73612	0.0825427	0.157582	8196890	9.53832	9.48636	10.2671	9.9945	10.3516	10.1861	10.2768	10.0858
PAS_chr1-4_0216	83.0462	-0.0562445	0.25589	-0.219799	0.826027	0.883902	8196891	7.05194	6.9856	6.99936	6.73252	7.17721	6.54087	6.91406	6.91261
PAS_chr1-4_0217	319.245	-0.75408	0.320094	-2.35581	0.0184824	0.0475991	8196892	8.89254	8.90125	8.4331	8.87548	7.69288	7.52431	8.63717	8.3356
PAS_chr1-4_0218	2973.9	-0.119635	0.408889	-0.292585	0.769839	0.842012	8196893	11.9209	12.0114	10.6501	11.5232	11.9988	11.927	10.5028	11.0598
PAS_chr1-4_0219	2680.4	1.471	0.252611	5.82319	5.77345e-09	6.38869e-08	8196894	10.4696	10.1085	10.7753	10.6244	12.3524	12.1452	11.5353	11.6437
PAS_chr1-4_0220	4171.35	0.247894	0.163624	1.51502	0.129767	0.223446	8196895	12.0931	11.9698	11.6237	11.9244	11.9122	12.1945	12.3377	12.1573
PAS_chr1-4_0222	618.587	0.15995	0.149679	1.06862	0.28524	0.410863	8196896	9.15278	9.37686	9.35287	9.26629	9.6291	9.50555	9.37107	9.22097
PAS_chr1-4_0223	587.669	-0.132511	0.155693	-0.851104	0.394711	0.524616	8196897	9.33441	9.21063	9.37243	9.50061	9.35763	8.95654	9.26273	9.32507
PAS_chr1-4_0224	375.391	0.413399	0.115982	3.56433	0.00036479	0.00163572	8196898	8.50227	8.41164	8.57524	8.5251	8.93368	8.82806	8.86158	8.87938
PAS_chr1-4_0225	725.723	-0.191662	0.178209	-1.07549	0.282157	0.407237	8196899	9.89154	9.80648	9.46644	9.46857	9.70115	9.43637	9.31017	9.48769
PAS_chr1-4_0226	285.228	-0.921948	0.514958	-1.79034	0.0733999	0.14325	8196900	8.38663	8.26147	9.17861	8.7741	6.91349	6.7998	8.61212	8.3356
PAS_chr1-4_0663	984.888	-1.86498	0.583941	-3.19378	0.00140421	0.00531322	8196901	9.66653	8.74412	11.761	10.6773	8.47865	8.15957	9.26986	9.23194
PAS_chr1-4_0227	246.835	-0.562812	0.364358	-1.54467	0.122427	0.213653	8197872	8.31342	7.57562	8.9195	8.44577	7.65247	7.42251	8.27126	8.10579
PAS_chr1-4_0228	178.144	0.298162	0.172814	1.72533	0.0844683	0.160528	8196902	7.49987	7.74898	7.67983	7.62985	7.77667	7.95171	7.73714	8.06197
PAS_chr1-4_0229	92.0572	0.118657	0.384365	0.308708	0.757543	0.833811	8196903	7.18343	6.87047	7.17687	6.66478	6.28551	6.96871	7.48198	7.27593
PAS_chr1-4_0230	157.114	0.346554	0.381601	0.908157	0.363795	0.492354	8196904	7.61956	7.91606	6.89186	7.27061	7.27002	7.29356	8.22047	7.991
PAS_chr1-4_0231	2615.2	0.252698	0.235215	1.07433	0.282676	0.40787	8196905	11.199	11.0117	11.478	11.2571	11.8941	11.6762	11.0752	11.1716
PAS_chr1-4_0232	1984.51	0.0235889	0.240718	0.0979937	0.921937	0.949635	8196906	10.9061	10.8663	11.0466	11.0633	11.3363	11.3134	10.4854	10.6506
PAS_chr1-4_0233	1178.34	0.00205725	0.205617	0.0100053	0.992017	0.9959	8196907	10.097	9.88533	10.5261	10.4121	10.2027	10.5348	10.1358	10.0991
PAS_chr1-4_0234	1066.35	-0.0344557	0.175466	-0.196367	0.844323	0.894593	8196908	10.0902	10.4636	9.89604	10.005	10.2537	10.0761	9.95871	10.087
PAS_chr1-4_0235	1967.67	-0.905181	0.374943	-2.41418	0.0157706	0.0418556	8196909	11.5607	11.1769	11.6744	10.8341	11.0435	10.665	9.29802	10.3258
PAS_chr1-4_0236	1108.19	0.880159	0.26127	3.36877	0.00075505	0.00310903	8196910	9.5739	9.51144	9.92721	9.68415	10.905	10.8227	9.9565	10.2163
PAS_chr1-4_0237	241.257	0.859811	0.267746	3.21129	0.0013214	0.00505299	8196911	7.95205	8.05415	7.413	7.33159	8.56402	8.62411	8.12108	8.48288
PAS_chr1-4_0238	1317.88	-0.314831	0.193172	-1.62979	0.103145	0.187598	8196912	10.7114	10.5768	10.4773	10.4327	10.6351	10.1061	9.94876	10.2119
PAS_chr1-4_0239	2993.73	-0.82208	0.214342	-3.83536	0.000125379	0.000639588	8196913	12.1819	11.9806	11.8421	11.6009	11.3885	11.2105	10.6723	11.0628
PAS_chr1-4_0240	14.4407	0.219569	0.67758	0.324049	0.745901	0.824959	8196914	5.2328	4.85377	6.09665	5.47102	5.65422	5.47967	5.67171	5.56707
PAS_chr1-4_0241	9759.47	-1.02463	0.356244	-2.87621	0.00402487	0.0130873	8196915	13.9127	14.0009	13.1529	13.5007	11.7095	12.284	13.25	12.9329
PAS_chr1-4_0242	1641.43	0.00926782	0.135142	0.0685786	0.945325	0.966727	8196916	10.6627	10.7941	10.7267	10.6641	10.537	10.587	10.8703	10.8594
PAS_chr1-4_0243	764.648	0.543523	0.343442	1.58258	0.113518	0.20188	8196917	9.37757	9.69049	9.03045	9.32222	10.3243	10.3294	8.99452	9.48586
PAS_chr1-4_0244	1247.72	0.537242	0.160996	3.337	0.000846881	0.00343385	8196918	9.93626	9.84645	10.3631	10.0011	10.6954	10.5368	10.5394	10.4946
PAS_chr1-4_0245	594.036	0.545202	0.13262	4.11101	3.93934e-05	0.000223584	8196919	9.113	8.99622	8.86064	9.14744	9.62393	9.41909	9.61297	9.51489
PAS_chr1-4_0246	357.017	0.524575	0.291314	1.80072	0.0717471	0.141252	8196920	8.39109	8.69745	8.00847	8.34938	8.4121	8.4302	9.24114	9.12767
PAS_chr1-4_0247	540.712	0.984235	0.326547	3.01406	0.00257773	0.00900954	8196921	8.58618	8.73704	8.90165	8.35767	9.96478	9.9939	8.75121	9.20323
PAS_chr1-4_0248	867.058	0.264998	0.430732	0.615227	0.538405	0.659111	8196922	10.0001	9.91539	9.28568	9.45708	10.6714	10.2896	8.68335	9.36549
PAS_chr1-4_0249	4000.52	1.20062	0.298982	4.01569	5.92734e-05	0.000324011	8196923	10.9177	11.0691	11.5893	11.4028	12.7924	12.8861	11.8335	12.0208
PAS_chr1-4_0251	65.9208	1.26828	0.686309	1.84798	0.0646053	0.129899	8196924	6.32138	6.33497	6.22778	6.00706	5.7481	5.74131	7.74747	7.63219
PAS_chr1-4_0252	1305.28	-1.42409	0.28168	-5.0557	4.28805e-07	3.59597e-06	8196925	11.2296	11.2142	10.1569	10.8583	9.22516	9.48701	9.86305	9.55912
PAS_chr1-4_0253	821.077	-1.07559	0.292544	-3.67667	0.000236301	0.00110787	8196926	9.97225	10.3454	10.2408	10.1138	8.897	8.43452	9.67868	9.31272
PAS_chr1-4_0254	775.8	0.197474	0.260581	0.757823	0.448557	0.578487	8196927	9.48947	9.05146	9.92501	9.70856	10.0182	9.99682	9.40059	9.54511
PAS_chr1-4_0255	324.183	-0.517426	0.309725	-1.6706	0.0948007	0.175725	8196928	8.92355	8.80296	8.2822	8.80769	7.68622	8.00513	8.80131	8.3233
PAS_chr1-4_0256	490.893	-2.55556	0.257497	-9.92464	3.25277e-23	1.34377e-21	8196929	9.75012	10.0711	9.53746	9.72142	7.10833	7.25441	7.83726	7.71033
PAS_chr1-4_0257	812.112	-1.71021	0.268751	-6.36356	1.97136e-10	2.67807e-09	8196930	10.0765	10.0948	10.7025	10.3483	8.96127	9.04376	8.19814	8.51565
PAS_chr1-4_0258	432.378	0.320109	0.282768	1.13206	0.25761	0.379859	8196931	8.64324	8.67167	8.79926	8.81672	8.50141	8.55046	9.49025	9.29609
PAS_chr1-4_0260	802.025	0.863473	0.379278	2.27662	0.022809	0.0561589	8196932	8.92048	9.05716	9.83628	8.99951	9.41856	9.35917	10.641	10.418
PAS_chr1-4_0261	160.375	0.532852	0.324923	1.63993	0.101019	0.184804	8196933	7.50817	7.27238	7.43832	7.43822	7.29669	7.41369	8.4136	7.96477
PAS_chr1-4_0262	937.727	0.207964	0.156738	1.32682	0.184567	0.2951	8196934	9.8884	10.0254	9.7542	9.63235	10.0786	10.2127	9.85242	9.96091
PAS_chr1-4_0263	289.909	-0.0885962	0.408573	-0.216843	0.828331	0.884726	8196935	8.24613	8.11025	8.63055	8.58272	7.53866	7.55667	9.01163	8.62646
PAS_chr1-4_0664	795.961	1.41617	0.497357	2.8474	0.00440781	0.014105	8196936	8.62069	9.20295	8.80408	8.87835	10.6589	11.0564	8.54307	9.40868
PAS_chr1-4_0264	3289.63	-1.19493	0.180786	-6.60965	3.85233e-11	5.72736e-10	8197873	12.1879	11.7163	12.3895	12.3134	11.0512	10.8862	11.0516	10.9879
PAS_chr1-4_0265	583.235	-0.404328	0.147943	-2.733	0.00627608	0.0192288	8196937	9.57585	9.56034	9.46036	9.23524	9.00434	8.95953	9.21183	9.15099
PAS_chr1-4_0665	72.8699	-0.532906	0.365392	-1.45845	0.144717	0.24272	8196938	7.11925	7.1797	6.69116	6.80953	6.22776	6.17269	7.01346	6.7952
PAS_chr1-4_0267	1164.79	-0.453354	0.225393	-2.0114	0.0442837	0.0964685	8197874	10.4643	10.5468	10.4561	10.275	10.4078	10.0511	9.46874	9.92622
PAS_chr1-4_0268	484.719	-0.426716	0.176916	-2.41197	0.0158668	0.0420445	8196939	9.13435	9.47365	8.94588	9.28156	8.80252	8.92624	8.9352	8.63642
PAS_chr1-4_0269	351.743	-0.514545	0.16017	-3.21249	0.00131591	0.00503965	8196940	8.65439	8.84967	8.81843	8.9809	8.32112	8.275	8.58375	8.26874
PAS_chr1-4_0270	398.48	0.639574	0.312717	2.04522	0.0408335	0.0901994	8196941	8.3367	7.9034	9.00141	8.39437	8.95305	8.51012	9.31189	9.25149
PAS_chr1-4_0271	608.934	0.637557	0.111174	5.73477	9.76433e-09	1.0493e-07	8196942	8.93881	9.06	9.09471	8.97016	9.67808	9.63655	9.52193	9.60877
PAS_chr1-4_0272	1361.56	-0.0414266	0.20731	-0.19983	0.841614	0.893185	8196943	10.7167	10.3662	10.3418	10.4415	10.7478	10.5547	10.0096	10.3248
PAS_chr1-4_0273	712.459	-0.0534054	0.268782	-0.198694	0.842502	0.893751	8196944	9.62191	9.74084	9.47249	9.48374	9.11898	9.01815	10.0138	9.73903
PAS_chr1-4_0274	2241.38	-0.480568	0.241251	-1.99198	0.0463731	0.100137	8196945	11.121	11.1866	11.7653	11.3302	11.1394	11.1112	10.3799	10.8559
PAS_chr1-4_0275	3496.9	-0.892668	0.234815	-3.80158	0.000143777	0.00072247	8196946	12.2241	12.2481	12.3807	11.718	11.6553	11.2074	10.8359	11.3125
PAS_chr1-4_0697	169.815	0.24074	0.576202	0.417805	0.67609	0.770055	8196947	7.38718	7.72032	7.76194	7.55194	6.44434	6.60652	8.56646	8.35989
PAS_chr1-4_0276	794.821	1.15192	0.208519	5.5243	3.30807e-08	3.26915e-07	8197441	8.94789	9.15332	9.20432	8.92916	9.77909	9.96592	10.5081	10.248
PAS_chr1-4_0277	507.199	0.883425	0.235279	3.7548	0.000173477	0.000848036	8196948	8.45203	8.61868	8.88356	8.55779	8.95029	9.30374	9.71957	9.69056
PAS_chr1-4_0278	1439.09	-0.533644	0.112859	-4.72839	2.26302e-06	1.6773e-05	8196949	10.68	10.6349	10.9184	10.8237	10.2637	10.2277	10.2428	10.2641
PAS_chr1-4_0279	976.578	0.263341	0.204526	1.28757	0.197896	0.311882	8196950	9.68111	9.50729	10.17	9.99185	10.257	10.2449	10.0349	9.87956
PAS_chr1-4_0280	296.06	0.347109	0.133225	2.60544	0.00917576	0.0264262	8196951	8.25594	8.26147	8.12125	8.29001	8.42407	8.65402	8.52229	8.56171
PAS_chr1-4_0698	557.597	1.63733	0.320568	5.10758	3.26305e-07	2.80166e-06	8196952	8.23129	8.4812	8.09782	8.30294	10.2911	10.1088	8.96846	9.42023
PAS_chr1-4_0281	731.98	1.16513	0.323028	3.60689	0.000309889	0.00142115	8197442	8.61309	8.81982	9.41077	8.80769	10.221	10.5811	9.39734	9.67296
PAS_chr1-4_0282	726.058	-0.272556	0.207803	-1.31161	0.189652	0.301815	8196953	9.49772	9.40837	10.1587	9.6459	9.45197	9.34093	9.49937	9.49682
PAS_chr1-4_0283	468.383	1.31626	0.19503	6.74901	1.48853e-11	2.32987e-10	8196954	8.14415	8.02525	8.55251	8.32	9.69295	9.53794	9.30844	9.3065
PAS_chr1-4_0284	1364.83	0.535225	0.14995	3.56935	0.000357869	0.00161185	8196955	10.2732	10.3523	9.99394	10.049	10.6343	10.8104	10.5216	10.7936
PAS_chr1-4_0699	7327.47	-5.01981	0.313109	-16.0321	7.6208e-58	1.32444e-55	8196956	13.4394	13.0351	14.4637	13.8668	8.62055	8.9354	8.96846	9.06029
PAS_chr1-4_0285	312.448	0.99884	0.459916	2.17179	0.0298714	0.0700568	8197443	7.77855	7.95953	7.93978	8.13461	9.19992	9.6006	7.50663	8.1483
PAS_chr1-4_0286	180.011	-0.765401	0.21532	-3.55472	0.000378383	0.00169009	8196957	7.91528	8.35716	8.0579	7.86425	7.19627	7.6495	7.41187	7.44638
PAS_chr1-4_0287	333.13	0.179835	0.171984	1.04565	0.295724	0.423183	8196958	8.34591	8.43813	8.43931	8.62103	8.61361	8.80159	8.71245	8.3356
PAS_chr1-4_0666	1991.49	0.160047	0.338426	0.472915	0.636274	0.73941	8196959	10.518	10.2885	11.5018	11.0198	11.4641	11.321	10.4846	10.7803
PAS_chr1-4_0288	2697.83	-0.160272	0.426228	-0.376023	0.7069	0.794198	8197875	11.5091	11.5955	11.4047	11.4704	11.8106	12.0294	9.89219	10.6782
PAS_chr1-4_0289	1658.06	-0.159031	0.348957	-0.455733	0.648582	0.749726	8197659	10.8199	11.2034	10.3857	10.6978	11.0872	11.0997	9.74279	10.2393
PAS_chr1-4_0290	454.991	-1.26349	0.252478	-5.00434	5.60538e-07	4.61619e-06	8197740	9.39757	9.47578	9.38853	9.41021	7.99116	7.7366	8.61492	8.54064
PAS_chr1-4_0291	91.2145	0.214138	0.387163	0.553094	0.580199	0.694617	8197741	7.10826	6.68463	7.30685	6.54858	7.10833	6.3605	7.27462	7.41548
PAS_chr1-4_0292	5804.37	0.152311	0.17413	0.874694	0.38174	0.510067	8197742	12.5772	12.4623	12.2821	12.4058	12.9211	12.3	12.494	12.5613
PAS_chr1-4_0293	801.373	0.704914	0.282217	2.49777	0.0124976	0.0344949	8197743	9.02996	8.70473	9.92059	9.44357	9.95796	9.96294	10.0128	10.1205
PAS_chr1-4_0294	1230.9	-0.186487	0.158576	-1.17601	0.239591	0.359294	8197744	10.2672	10.5346	10.6218	10.1284	10.1852	10.2955	10.1319	10.263
PAS_chr1-4_0295	3590.55	1.51438	0.240128	6.30657	2.85285e-10	3.77385e-09	8197745	10.5282	10.6003	11.3309	10.9749	12.5548	12.6168	12.219	12.0959
PAS_chr1-4_0296	2932.84	0.090731	0.152305	0.595718	0.551364	0.670546	8197746	11.395	11.4695	11.576	11.5269	11.5586	11.2605	11.768	11.6925
PAS_chr1-4_0297	4314.91	-0.697669	0.156764	-4.45045	8.569e-06	5.58703e-05	8197747	12.408	12.4038	12.4502	12.3083	11.976	11.7741	11.432	11.5704
PAS_chr1-4_0667	1493.21	0.0312397	0.136884	0.228221	0.819474	0.878943	8197748	10.6627	10.4507	10.453	10.6913	10.5443	10.4416	10.7684	10.6234
PAS_chr1-4_0668	7888	0.0799597	0.612456	0.130556	0.896127	0.931773	8197876	11.5691	11.4002	14.0179	13.0562	12.051	11.9594	13.759	13.3588
PAS_chr1-4_0298	1877.74	-0.522116	0.427963	-1.22	0.222464	0.340899	8197877	10.9076	11.1585	11.3832	11.0671	10.9749	11.3819	9.21368	10.0491
PAS_chr1-4_0299	3845.98	-1.60197	0.15697	-10.2056	1.87162e-24	8.42229e-23	8197749	12.2682	12.5576	12.6858	12.4924	11.1175	11.0125	10.7678	10.7825
PAS_chr1-4_0300	2890.53	-0.430004	0.317434	-1.35463	0.175537	0.283015	8197750	11.7173	11.8884	11.5907	11.6428	11.6625	11.7677	10.3441	10.9604
PAS_chr1-4_0301	181.9	-1.2603	0.417867	-3.01604	0.00256101	0.00896354	8197751	7.82561	8.07686	8.54677	8.32	6.54022	6.54087	7.75774	7.49149
PAS_chr1-4_0302	2116.77	-0.485717	0.247659	-1.96123	0.0498525	0.10606	8197752	10.9998	10.8186	11.8583	11.2774	10.8756	10.8751	10.7871	10.7293
PAS_chr1-4_0303	2431.6	0.0502406	0.21596	0.232638	0.816042	0.876007	8197753	11.2681	11.297	11.2345	11.1877	11.5188	11.6569	10.8755	10.982
PAS_chr1-4_0669	160.001	0.984399	0.522125	1.88537	0.05938	0.121604	8197754	6.52418	7.00991	7.79155	7.16902	7.19627	6.96871	8.62609	8.41886
PAS_chr1-4_0304	1276.14	-0.375716	0.368535	-1.01949	0.307972	0.434784	8197878	9.93169	9.80985	11.1792	10.766	9.95522	9.65512	10.6383	10.2491
PAS_chr1-4_0305	299.962	0.539698	0.226066	2.38735	0.0169702	0.0442701	8197755	7.95808	7.78401	8.51184	8.26819	8.66825	8.49779	8.81112	8.51925
PAS_chr1-4_0306	492.806	0.310166	0.287598	1.07847	0.280824	0.405777	8197756	9.34818	9.13728	8.15189	8.73019	9.03841	9.10453	9.31362	9.31478
PAS_chr1-4_0307	664.107	1.32366	0.206214	6.41889	1.37273e-10	1.89549e-09	8197757	8.85763	8.86923	8.22575	8.80769	9.94698	9.72182	10.0138	10.1039
PAS_chr1-4_0308	1150.93	0.757006	0.216425	3.49778	0.000469149	0.00202615	8197758	9.61813	9.55633	10.0836	9.91703	10.7255	10.8029	10.2661	10.2769
PAS_chr1-4_0309	910.389	0.671701	0.177991	3.7738	0.000160777	0.000793868	8197759	9.35955	9.39045	9.84563	9.51175	10.0103	10.1074	10.4011	10.1703
PAS_chr1-4_0310	851.095	-0.698885	0.298615	-2.34042	0.0192621	0.0492027	8197760	9.75701	9.43265	10.7025	10.1781	9.64108	9.51778	9.22473	9.30235
PAS_chr1-4_0311	984.223	0.905771	0.402135	2.25241	0.0242966	0.0591283	8197761	9.32051	9.52997	9.66187	9.4875	10.8157	11.0117	9.12998	9.77097
PAS_chr1-4_0312	930.704	-0.068739	0.320905	-0.214203	0.830389	0.885935	8197762	9.65366	9.37002	10.4923	10.0655	10.1945	10.2152	9.40221	9.57644
PAS_chr1-4_0313	2747.58	-0.673417	0.216011	-3.11751	0.00182388	0.00663707	8197763	11.8122	11.6753	11.9865	11.4275	11.4285	11.1312	10.6856	10.9604
PAS_chr1-4_0314	4371.16	-3.03245	0.2723	-11.1364	8.33891e-29	4.77592e-27	8197764	12.5972	12.6321	13.4224	12.9307	9.58372	9.64401	10.3004	10.1623
PAS_chr1-4_0315	990.067	-2.31314	0.342867	-6.74645	1.51508e-11	2.36409e-10	8197765	10.2539	10.2418	11.4189	10.6372	8.07475	8.27017	8.77146	8.89051
PAS_chr1-4_0316	1635.45	-0.586365	0.249881	-2.34658	0.0189466	0.0486702	8197766	11.0107	11.0684	10.7418	11.0353	9.87492	10.1772	10.9164	10.418
PAS_chr1-4_0317	393.024	-0.0302269	0.183613	-0.164623	0.86924	0.913637	8197767	8.87994	9.00508	8.65742	8.51032	8.7964	8.56234	8.69134	8.92069
PAS_chr1-4_0318	555.097	0.325819	0.278597	1.1695	0.242202	0.362353	8197768	9.17614	9.01389	9.07891	8.96476	9.69295	9.76178	8.7072	9.03042
PAS_chr1-4_0319	1129.67	0.963348	0.477447	2.01771	0.0436217	0.0952984	8197769	9.5933	9.71048	9.5461	9.76861	11.1956	11.2428	8.87333	9.81976
PAS_chr1-4_0320	592.639	1.40779	0.304964	4.61625	3.90745e-06	2.73142e-05	8197770	8.60162	8.31965	8.7097	8.39034	10.2357	10.1421	8.99882	9.57471
PAS_chr1-4_0321	1009	0.0594632	0.12464	0.47708	0.633305	0.736639	8197771	9.92864	10.1289	10.0086	9.96103	9.98774	9.92214	10.1657	10.1692
PAS_chr1-4_0322	281.685	0.537172	0.21541	2.49372	0.0126412	0.034815	8197772	8.2062	8.31489	7.69035	8.019	8.56762	8.79154	8.35432	8.45311
PAS_chr1-4_0323	136.572	0.800346	0.214882	3.72458	0.000195643	0.000946295	8197773	7.18343	7.04559	7.36093	6.83424	7.86168	7.81198	7.54281	7.71033
PAS_chr1-4_0324	1408.44	0.915162	0.542946	1.68555	0.0918828	0.171388	8197774	9.92253	10.1702	9.88927	9.96644	11.4926	11.6775	8.80131	9.85707
PAS_chr1-4_0325	1068.69	0.29169	0.102275	2.85202	0.00434426	0.0139637	8197775	9.96333	9.97369	9.91616	10.0233	10.1293	10.2764	10.3322	10.2577
PAS_chr1-4_0326	1260.59	0.465582	0.186991	2.48986	0.0127793	0.0350982	8197776	9.73971	10.1303	10.3566	10.1271	10.5232	10.334	10.769	10.5578
PAS_chr1-4_0327	25463.9	-0.789645	0.335102	-2.35643	0.0184515	0.0475438	8197777	14.5192	14.4464	15.7432	14.8021	14.6302	13.9082	13.9009	14.1981
PAS_chr1-4_0670	515.849	-0.0305001	0.203599	-0.149804	0.880919	0.920411	8197778	9.4389	9.04288	9.17118	8.82568	8.90839	8.95654	9.1838	9.33935
PAS_chr1-4_0328	596.359	0.396945	0.358703	1.10661	0.268461	0.39128	8197879	9.13964	9.37686	8.96749	8.95117	9.73826	10.1289	8.5342	9.06029
PAS_chr1-4_0671	236.225	1.64582	0.251621	6.54087	6.11614e-11	8.93488e-10	8197779	7.3506	7.23195	7.25058	7.22536	8.3381	8.22595	9.0411	8.80189
PAS_chr1-4_0329	563.969	0.736087	0.339339	2.16918	0.0300691	0.0704637	8197880	8.94487	8.63783	9.00977	8.81971	9.03062	8.70491	10.0117	9.98314
PAS_chr1-4_0330	2321.28	0.744614	0.398501	1.86854	0.0616871	0.125465	8197780	10.8936	10.918	10.5592	10.7837	10.5669	10.5694	12.1678	12.0223
PAS_chr1-4_0331	317.734	0.266892	0.29317	0.910366	0.36263	0.491305	8197781	8.51864	7.99575	8.53522	8.34522	8.16328	8.1385	9.00737	8.87098
PAS_chr1-4_0332	235.843	-0.791898	0.342852	-2.30974	0.0209026	0.0526745	8197782	8.20114	7.85157	8.71993	8.69145	7.28786	7.31273	8.14464	7.97532
PAS_chr1-4_0333	208.285	-0.0184087	0.234209	-0.0785998	0.937351	0.961004	8197783	7.97008	7.79091	7.99161	8.10041	7.8319	7.58045	8.3442	7.93265
PAS_chr1-4_0334	562.662	0.462972	0.201218	2.30085	0.0214003	0.0535805	8197784	8.99244	8.59143	9.27185	9.09404	9.24997	9.36143	9.61717	9.495
PAS_chr1-4_0335	310.646	-0.15772	0.24113	-0.654086	0.513056	0.637524	8197785	8.7195	8.77557	8.13665	8.37817	7.99116	8.38181	8.57801	8.52641
PAS_chr1-4_0336	368.39	-0.202919	0.310511	-0.6535	0.513434	0.637524	8197786	8.89567	8.80973	8.7452	8.59677	8.89986	9.06059	7.9621	8.09617
PAS_chr1-4_0338	13255.4	3.76993	0.60712	6.20953	5.31438e-10	6.76376e-09	8197787	9.44958	8.90442	12.0581	10.943	15.1062	14.7098	14.0286	14.3012
PAS_chr1-4_0339	14718.7	0.264961	0.205854	1.28713	0.198048	0.312023	8197788	13.7672	13.819	13.6834	13.5629	14.3356	14.1315	13.5533	13.7515
PAS_chr1-4_0672	346.726	1.68406	0.228612	7.36642	1.75267e-13	3.49149e-12	8197789	7.58862	7.44105	7.8951	7.74874	9.35763	9.42126	8.83296	8.91525
PAS_chr1-4_0340	585.76	0.681536	0.193175	3.52808	0.000418591	0.00183348	8197881	8.79191	8.87891	9.05488	9.02048	9.90077	9.56175	9.21921	9.54159
PAS_chr1-4_0341	396.752	0.783338	0.197071	3.9749	7.04082e-05	0.000379933	8197790	8.49815	8.42495	8.12897	8.42228	9.28748	9.28954	8.88731	8.81656
PAS_chr1-4_0342	676.763	-0.172107	0.115465	-1.49055	0.136079	0.231814	8197791	9.61433	9.49477	9.66187	9.49314	9.33251	9.44493	9.33586	9.49864
PAS_chr1-4_0343	320.26	-0.0436809	0.161354	-0.270715	0.78661	0.854606	8197792	8.46897	8.57563	8.53522	8.48031	8.44772	8.74715	8.35768	8.31918
PAS_chr1-4_0344	821.698	0.785143	0.402831	1.94906	0.051288	0.108443	8197793	9.26351	9.3882	9.39811	9.27721	10.5579	10.6994	8.86158	9.4336
PAS_chr1-4_0346	220.441	0.280403	0.199472	1.40573	0.159805	0.262301	8197794	8.06816	8.04266	7.59264	7.85253	8.25112	8.28461	8.10916	7.89978
PAS_chr1-4_0347	2085.47	0.0968654	0.166739	0.580939	0.561282	0.679198	8197795	10.773	10.7847	11.268	11.137	11.0785	11.048	11.2306	11.0399
PAS_chr1-4_0348	333.232	1.37776	0.270573	5.09202	3.54272e-07	3.0161e-06	8197796	7.81232	7.53493	7.80128	8.06536	9.33251	9.35008	8.62887	8.63642
PAS_chr1-4_0349	3666.77	-3.13018	0.270296	-11.5805	5.1724e-31	3.31291e-29	8197797	12.3203	12.0984	13.2428	12.8344	9.75094	9.70766	9.54853	9.50588
PAS_chr1-4_0350	729.585	-0.0605863	0.13155	-0.460556	0.645117	0.74676	8197798	9.62568	9.43702	9.78127	9.61696	9.46936	9.5076	9.60173	9.6584
PAS_chr1-4_0351	678.344	0.350283	0.194055	1.80507	0.0710634	0.140015	8197799	9.25379	9.57628	9.2438	9.15693	9.56408	9.93739	9.33925	9.68578
PAS_chr1-4_0352	3963.77	-1.18559	0.186187	-6.36776	1.91813e-10	2.6128e-09	8197800	12.6585	12.4154	12.3823	12.2665	11.5747	11.3029	10.9243	11.188
PAS_chr1-4_0353	4830.26	-1.02331	0.208738	-4.90235	9.46982e-07	7.46915e-06	8197801	12.7561	12.7928	12.7097	12.3868	12.0041	11.7388	11.2219	11.5496
PAS_chr1-4_0354	340.898	-0.0398985	0.324196	-0.123069	0.902052	0.936039	8197802	8.53884	8.78247	8.4331	8.60026	8.96672	8.97441	7.83726	8.11535
PAS_chr1-4_0355	1238.44	-0.333968	0.493828	-0.676284	0.49886	0.62504	8197803	10.6132	10.9054	9.70106	10.4259	8.78718	9.24363	10.9845	10.527
PAS_chr1-4_0673	34.1579	-0.624074	0.457296	-1.36471	0.172345	0.279299	8197804	6.47198	6.53882	5.82471	6.18165	5.5507	5.80521	6.39311	5.89023
PAS_chr1-4_0356	872.72	1.0275	0.435687	2.35835	0.0183563	0.0473467	8197882	9.26593	9.60763	8.92835	9.18041	10.7509	10.8791	8.90345	9.58159
PAS_chr1-4_0357	1588.2	0.948269	0.197384	4.80419	1.55382e-06	1.1741e-05	8197805	10.0765	9.91539	10.3889	10.1284	11.3263	11.1807	10.6949	10.9578
PAS_chr1-4_0358	771.035	0.334978	0.394959	0.848132	0.396364	0.526535	8197806	9.60098	9.90597	8.84203	9.44744	10.1864	10.3783	8.80131	9.37937
PAS_chr1-4_0359	185.214	0.958374	0.527453	1.81698	0.0692197	0.137187	8197807	7.27443	7.82493	7.23614	7.00648	8.54224	8.8953	6.67909	7.54947
PAS_chr1-4_0360	374.843	-0.394858	0.202094	-1.95383	0.050721	0.107635	8197808	8.86404	9.22587	8.45779	8.81672	8.52011	8.45592	8.52826	8.54417
PAS_chr1-4_0361	1605.72	0.64233	0.424661	1.51257	0.130388	0.224209	8197809	10.2268	10.907	9.99184	10.0324	10.3907	9.78219	11.6879	11.2733
PAS_chr1-4_0362	802.231	-0.0429889	0.459591	-0.0935374	0.925477	0.952307	8197810	9.7775	9.8644	9.65922	9.6543	8.53122	8.59741	10.5134	10.1134
PAS_chr1-4_0363	306.245	-0.462416	0.292556	-1.58061	0.113968	0.202538	8197811	8.58618	8.67167	8.60316	8.65835	7.82587	7.6495	8.73067	8.40726
PAS_chr1-4_0364	910.827	-0.724756	0.150082	-4.82908	1.37168e-06	1.0443e-05	8197812	10.1385	9.96616	10.3825	10.2837	9.55868	9.34551	9.61437	9.49864
PAS_chr1-4_0365	757.296	-1.24793	0.238843	-5.2249	1.74252e-07	1.54346e-06	8197813	9.67748	9.9356	10.4908	10.2229	8.79946	8.67605	9.21921	8.9896
PAS_chr1-4_0366	1157.3	-0.70946	0.239447	-2.96292	0.00304737	0.0103148	8197814	10.1711	10.1316	11.0466	10.574	9.80365	9.77372	9.93762	9.8599
PAS_chr1-4_0367	9780.27	-2.01453	0.18408	-10.9438	7.11698e-28	3.94171e-26	8197815	13.8059	13.8187	14.1698	13.9375	11.6247	11.7745	12.1966	12.0817
PAS_chr1-4_0368	6536.89	1.22281	0.292614	4.17891	2.92907e-05	0.000170371	8197816	11.6177	11.3582	12.5822	11.9499	12.9567	12.9264	13.4391	13.2783
PAS_chr1-4_0369	1295.97	0.703043	0.567161	1.23958	0.215129	0.331982	8197817	9.72572	9.78265	10.4923	9.88455	9.3304	8.85082	11.6234	11.1852
PAS_chr1-4_0370	273.117	0.547556	0.537816	1.01811	0.308626	0.435212	8196960	7.63477	7.89062	8.45165	8.04494	7.41483	7.14068	9.25915	9.06029
PAS_chr1-4_0674	1724.16	-0.80766	0.430252	-1.87718	0.0604935	0.123386	8196961	10.8025	10.2981	12.0012	10.8163	10.0948	9.43852	10.6362	10.8157
PAS_chr1-4_0371	1390.8	0.0833946	0.267313	0.311974	0.75506	0.831864	8197883	10.2888	10.1871	10.9513	10.1978	10.6798	10.8712	10.0953	10.3258
PAS_chr1-4_0652	759.197	0.187371	0.286561	0.653862	0.513201	0.637524	8196962	9.64067	9.89172	9.08683	9.47807	10.0911	10.0012	9.16672	9.47482
PAS_chr1-4_0372	88.8944	-0.511184	0.300048	-1.70368	0.0884418	0.166014	8197861	7.33195	7.3309	6.69116	7.20683	6.57067	6.78589	6.62203	7.1589
PAS_chr1-4_0373	177.946	-1.0363	0.35897	-2.88687	0.00389091	0.0126945	8196963	8.60928	8.43375	7.26486	7.83476	7.22439	7.00487	7.3788	7.49149
PAS_chr1-4_0374	89.4162	-0.656454	0.447321	-1.46752	0.142233	0.239671	8196964	7.46615	7.66119	6.40154	7.00648	6.99259	7.11895	6.19772	6.49346
PAS_chr1-4_0375	1179.94	0.125766	0.208933	0.601941	0.547213	0.666817	8196965	10.2888	10.141	10.0577	10.2695	10.4512	10.6769	9.91053	10.0967
PAS_chr1-4_0376	266.567	-0.434689	0.174941	-2.48478	0.0129631	0.0355076	8196966	8.39995	8.29086	8.60316	8.45738	7.97493	7.83187	8.25333	8.14364
PAS_chr1-4_0377	137.594	-0.141988	0.266917	-0.531953	0.594758	0.705645	8196967	7.11925	7.40529	7.93096	7.52992	7.27897	7.67913	7.3788	7.26727
PAS_chr1-4_0378	214.039	-0.062616	0.306044	-0.204598	0.837886	0.889978	8196968	7.46615	7.57562	8.53522	8.22352	7.964	7.8772	8.07686	7.92722
PAS_chr1-4_0379	509.049	-0.0751372	0.14486	-0.51869	0.603977	0.712938	8196969	9.23168	9.15862	9.186	8.97016	9.06408	8.90154	9.24837	9.03795
PAS_chr1-4_0380	713.671	0.725834	0.136637	5.31212	1.08355e-07	9.80444e-07	8196970	9.244	9.04288	9.25087	9.16637	10.0077	9.95097	9.75299	9.7189
PAS_chr1-4_0381	954.759	-0.22532	0.121772	-1.85034	0.0642639	0.129556	8196971	10.0847	10.1383	9.9228	10.1016	9.69624	9.97038	9.85834	9.8599
PAS_chr1-4_0382	557.271	0.22994	0.153016	1.50273	0.13291	0.227768	8196972	9.21924	8.95715	9.29254	8.96205	9.40858	9.44066	9.23569	9.21434
PAS_chr1-4_0383	1449.09	0.305728	0.254808	1.19984	0.230202	0.349886	8196973	10.3459	10.3077	10.3235	10.5517	10.9917	11.0578	10.0953	10.3612
PAS_chr1-4_0384	3100.01	0.532135	0.353001	1.50746	0.131693	0.225989	8196974	10.9904	10.39	11.9833	11.4936	11.5244	11.532	12.1676	12.0772
PAS_chr1-4_0700	1182.12	-0.563264	0.16006	-3.51908	0.000433042	0.00188637	8196975	10.3263	10.4869	10.5929	10.5942	9.76508	9.82382	10.2218	9.98314
PAS_chr1-4_0385	674.439	1.02458	0.241221	4.24748	2.16191e-05	0.000128947	8197444	9.25135	9.08808	8.35636	8.8464	10.0365	9.60251	9.98815	9.88096
PAS_chr1-4_0388	160.986	1.19674	0.237033	5.04885	4.44489e-07	3.7213e-06	8196976	7.13016	7.25231	7.03339	6.95146	8.12461	7.57257	8.15628	8.24719
PAS_chr1-4_0389	118.946	-0.190969	0.334524	-0.570869	0.568089	0.684641	8196977	7.19384	7.05728	7.71118	7.46946	7.03582	6.65369	7.56642	7.47662
PAS_chr1-4_0390	1181.97	0.771836	0.174342	4.42714	9.54887e-06	6.15426e-05	8196978	9.69374	9.70143	10.0148	9.91423	10.7635	10.7633	10.35	10.3977
PAS_chr1-4_0391	367.119	-0.283465	0.243977	-1.16185	0.245295	0.365657	8196979	8.9509	8.81982	8.56959	8.81672	8.28655	8.10631	8.93071	8.68841
PAS_chr1-4_0392	204.704	-0.897101	0.375131	-2.39144	0.0167826	0.0438942	8196980	8.03431	8.55562	8.36944	8.02422	6.85402	6.99292	8.06867	7.76622
PAS_chr1-4_0393	772.136	-2.45764	0.304527	-8.07034	7.01001e-16	1.76652e-14	8196981	10.4356	10.7314	10.0395	10.2955	7.89661	7.44866	8.49207	8.40726
PAS_chr1-4_0675	26682.4	1.76003	0.435614	4.04034	5.33727e-05	0.000294631	8196982	12.8211	12.4251	14.4909	13.6735	15.6138	15.6201	14.8306	15.1083
PAS_chr1-4_0394	1384.86	-3.34848	0.595409	-5.62383	1.86773e-08	1.9409e-07	8197884	11.5117	12.1561	9.59686	10.9648	7.22439	7.11895	8.90345	8.58247
PAS_chr1-4_0395	1401.78	2.20305	0.367245	5.99885	1.98714e-09	2.34e-08	8196983	9.40856	9.13997	8.73009	8.95934	10.5713	10.3002	11.801	11.5657
PAS_chr1-4_0396	90.8457	1.71704	0.761929	2.25354	0.0242254	0.0590121	8196984	6.36074	6.74461	5.73304	6.16117	5.83429	5.97721	8.48288	7.84901
PAS_chr1-4_0676	156.907	0.609964	0.32907	1.8536	0.0637961	0.128922	8196985	7.71565	7.59947	6.71264	7.16902	8.20556	7.79182	7.51879	7.78437
PAS_chr1-4_0397	1230.03	-1.09156	0.10367	-10.5292	6.33865e-26	3.04255e-24	8197885	10.7874	10.7009	10.6804	10.8073	9.6597	9.74973	9.76439	9.59014
PAS_chr1-4_0398	342.749	0.693916	0.248605	2.79124	0.00525068	0.0164666	8196986	8.22131	8.16951	8.33651	8.23257	9.1336	9.18857	8.32717	8.61978
PAS_chr1-4_0399	451.014	0.197434	0.177032	1.11524	0.264746	0.387145	8196987	9.00409	8.96929	8.59762	8.78947	9.23197	8.87323	8.86864	9.1206
PAS_chr1-4_0677	236.882	0.508058	0.16994	2.98963	0.00279319	0.0095897	8196988	8.07926	7.69106	7.84896	7.88166	8.37968	8.19059	8.22784	8.45687
PAS_chr1-4_0400	296.344	0.914862	0.201699	4.53577	5.73934e-06	3.91955e-05	8197886	7.92764	7.7701	7.95727	8.09048	9.05642	8.80159	8.49816	8.54769
PAS_chr1-4_0678	3282.98	0.951557	0.145571	6.53672	6.28842e-11	9.13361e-10	8196989	11.3364	11.2531	10.9349	11.0589	12.139	12.2225	11.9391	12.0591
PAS_chr1-4_0401	1441.61	0.746209	0.23874	3.12562	0.00177434	0.00648018	8197887	9.78427	9.93097	10.4032	10.303	11.1182	11.0977	10.5201	10.5605
PAS_chr1-4_0402	214.128	0.94945	0.225632	4.20796	2.57688e-05	0.000152078	8196990	7.46615	7.21129	7.85831	7.55921	8.30826	8.20078	8.59232	8.1941
PAS_chr1-4_0403	3242.45	0.182682	0.28414	0.642928	0.520271	0.643161	8196991	11.6861	11.8206	11.3049	11.4893	12.1045	12.1715	11.0634	11.4526
PAS_chr1-4_0404	559.017	-0.346517	0.235789	-1.46961	0.141669	0.238959	8196992	9.62002	9.65342	8.75518	9.33064	8.99636	9.02959	9.0031	9.20323
PAS_chr1-4_0405	332.957	-0.0675803	0.380435	-0.17764	0.859006	0.90573	8196993	8.73357	9.00508	7.5585	8.63471	8.91404	8.7367	7.96652	8.26016
PAS_chr1-4_0406	748.399	0.0555488	0.199564	0.278351	0.780743	0.84968	8196994	9.5933	9.52793	9.71133	9.55727	9.90503	9.86268	9.21921	9.51669
PAS_chr1-4_0407	905.786	0.393612	0.195124	2.01724	0.0436703	0.0953633	8196995	9.67566	9.42167	9.92942	9.68087	10.3179	10.1797	9.76313	9.93026
PAS_chr1-4_0408	236.05	-0.392243	0.197118	-1.98989	0.0466031	0.100419	8196996	8.3367	8.33853	7.96593	8.39839	7.7257	7.81864	8.16013	7.99619
PAS_chr1-4_0409	2315.78	-0.510696	0.129673	-3.93832	8.20543e-05	0.00043716	8196997	11.504	11.413	11.3359	11.4709	10.7891	10.7879	11.1068	11.0122
PAS_chr1-4_0410	813.93	-1.32541	0.435551	-3.04306	0.00234187	0.00826543	8196998	10.2708	10.3125	10.0757	10.2717	7.97493	7.99929	9.7606	9.33528
PAS_chr1-4_0411	785.546	0.713425	0.218126	3.27071	0.00107279	0.00420768	8196999	9.33671	9.01974	9.63783	9.19432	10.0391	10.319	9.76816	9.76191
PAS_chr1-4_0412	2260.03	-1.15956	0.298801	-3.8807	0.000104156	0.000542298	8197000	11.8606	11.7992	11.6251	11.1141	10.9762	10.2716	9.79433	10.662
PAS_chr1-4_0413	1074.88	0.275584	0.186311	1.47916	0.139098	0.235411	8197001	9.98991	9.83325	10.2355	9.85132	10.5092	10.3569	9.98383	10.0955
PAS_chr1-4_0679	1481.5	-1.02154	0.201693	-5.06481	4.0881e-07	3.44549e-06	8197002	10.7542	10.7941	11.3687	10.9389	9.74936	9.92826	10.0422	10.2141
PAS_chr1-4_0414	134.984	0.156944	0.254013	0.617855	0.536671	0.657787	8197888	7.55699	7.44105	7.33415	7.17857	7.7704	7.7366	7.2157	7.21414
PAS_chr1-4_0415	1284.38	0.499222	0.373156	1.33784	0.18095	0.290441	8197003	10.1929	10.2481	9.89604	10.083	11.0741	11.1024	9.39571	10.1772
PAS_chr1-4_0416	380.648	0.175633	0.14743	1.1913	0.233535	0.353458	8197004	8.52675	8.50644	8.72502	8.78027	8.85643	8.77463	8.89886	8.64631
PAS_chr1-4_0417	1134.9	-0.189203	0.23331	-0.81095	0.417394	0.54726	8197005	10.203	10.1793	10.4469	10.3126	9.83229	9.62906	10.5096	10.2843
PAS_chr1-4_0418	2129.63	0.248844	0.220417	1.12897	0.258912	0.38122	8197006	10.8354	10.8459	11.1417	10.9849	11.4641	11.4944	10.7295	10.9742
PAS_chr1-4_0419	160.53	-0.0941827	0.204108	-0.461436	0.644486	0.746371	8197007	7.44898	7.50151	7.90415	7.83476	7.71919	7.64199	7.43134	7.62548
PAS_chr1-4_0420	275.442	-0.528222	0.254889	-2.07236	0.0382317	0.0856389	8197008	8.65439	8.48544	8.5	8.42228	7.85578	7.55667	8.48288	8.15758
PAS_chr1-4_0421	17217.4	-0.0964316	0.212697	-0.453376	0.650278	0.750826	8197009	13.7805	13.7994	14.5857	14.1692	13.9988	14.0084	14.0976	13.9974
PAS_chr1-4_0422	4762.66	-0.849494	0.238786	-3.55756	0.000374322	0.00167399	8197010	12.6489	12.7465	12.4367	12.5099	11.9615	12.1399	11.1724	11.5311
PAS_chr1-4_0680	4211.07	-1.02458	0.161685	-6.33685	2.34507e-10	3.15386e-09	8197011	12.4748	12.5947	12.3911	12.4263	11.7492	11.4954	11.18	11.3567
PAS_chr1-4_0423	322.315	1.27937	0.394235	3.24519	0.00117372	0.00455742	8197424	7.66472	8.08808	7.80128	7.74874	9.46551	9.40818	7.80796	8.57213
PAS_chr1-4_0424	384.737	0.310501	0.166621	1.86352	0.0623891	0.126587	8197012	8.5627	8.44249	8.52941	8.78947	8.66153	8.91703	9.05561	8.81071
PAS_chr1-4_0425	802.414	1.14377	0.182563	6.26509	3.72616e-10	4.85267e-09	8197013	8.94487	9.25835	9.19702	8.8898	10.3454	10.2979	9.85597	10.1027
PAS_chr1-4_0426	4208.58	0.124169	0.44884	0.276644	0.782054	0.850389	8197014	11.9346	12.0025	12.0676	11.9547	10.9226	10.9462	12.9318	12.5504
PAS_chr1-4_0427	159.648	0.984076	0.481762	2.04266	0.041086	0.0907024	8197015	7.16237	7.69106	6.50542	7.15941	8.1916	8.62788	6.85661	7.68476
PAS_chr1-4_0428	1501.9	-0.126034	0.277791	-0.453698	0.650046	0.750826	8197016	10.824	10.9992	10.1361	10.5032	10.7682	10.8536	9.99354	10.3451
PAS_chr1-4_0429	498.109	-0.254002	0.195671	-1.29811	0.194249	0.307673	8197017	9.28992	9.29253	9.23314	8.90115	9.11898	9.16023	8.64268	8.83108
PAS_chr1-4_0430	717.161	0.385048	0.20081	1.91747	0.0551778	0.115133	8197018	9.48324	9.1718	9.44812	9.37607	9.38027	9.55781	10.0453	9.87397
PAS_chr1-4_0431	147.857	0.860923	0.760925	1.13142	0.25788	0.380145	8197019	7.36901	7.61516	6.34625	7.04895	5.98879	6.14994	8.80377	8.38771
PAS_chr1-4_0432	1017.75	0.244598	0.219589	1.11389	0.265326	0.387719	8197020	9.61053	9.63261	10.281	10.0705	10.3641	10.2535	10.072	9.91674
PAS_chr1-4_0433	407.149	-0.5735	0.399582	-1.43525	0.151216	0.251362	8197021	8.57449	8.22641	9.72914	9.19201	8.20092	7.96375	8.88963	8.82529
PAS_chr1-4_0434	172.112	1.08931	0.175908	6.19251	5.92123e-10	7.46075e-09	8197022	7.19384	7.04559	7.40016	7.24364	8.03357	7.96375	8.19439	8.1941
PAS_chr1-4_0435	210.684	0.207422	0.281293	0.737388	0.460886	0.59076	8197023	7.64983	7.6762	8.21128	7.92707	7.82587	7.6495	8.5012	8.09617
PAS_chr1-4_0436	880.201	-0.628427	0.210159	-2.99025	0.00278747	0.00957659	8197024	10.2429	10.5016	9.69331	9.89593	9.49221	9.56765	9.52639	9.48586
PAS_chr1-4_0437	360.429	-1.37767	0.427972	-3.21907	0.00128607	0.0049517	8197025	8.95691	9.57032	8.89715	9.00741	7.19627	7.05165	8.598	8.1986
PAS_chr1-4_0681	1099.55	-2.2406	0.459005	-4.88142	1.05326e-06	8.17938e-06	8197026	10.858	11.2862	10.4048	10.7481	7.8319	7.65697	9.49177	9.10158
PAS_chr1-4_0438	403.578	-0.99106	0.151642	-6.53554	6.338e-11	9.17917e-10	8197425	9.04414	8.99622	9.34299	9.29237	8.25112	8.19059	8.30646	8.36389
PAS_chr1-4_0439	708.317	-0.204219	0.236757	-0.862567	0.388376	0.517287	8197027	9.44104	9.5979	9.887	9.61352	9.70441	9.73584	8.93744	9.28137
PAS_chr1-4_0440	601.96	0.506912	0.225406	2.24888	0.02452	0.059557	8197028	8.77499	8.94799	9.36919	9.13787	9.27655	9.29428	9.8607	9.66813
PAS_chr1-4_0441	542.01	-1.53502	0.521966	-2.94084	0.00327324	0.0109688	8197029	8.94487	8.8949	10.6136	9.74048	7.47036	7.55667	9.06998	8.53354
PAS_chr1-4_0442	541.968	0.269867	0.137601	1.96124	0.0498515	0.10606	8197030	9.04132	9.01682	9.05084	9.12099	9.15526	9.26556	9.52342	9.26223
PAS_chr1-4_0443	335.603	0.0777451	0.303169	0.256441	0.79761	0.861912	8197031	8.51048	8.45119	8.58648	8.53972	8.04915	8.03966	9.05973	8.90705
PAS_chr1-4_0444	82.6288	0.422164	0.368133	1.14677	0.251476	0.372338	8197032	6.96899	6.60563	6.73378	6.73252	6.52473	6.62243	7.56056	7.25856
PAS_chr1-4_0445	2534.51	-0.701473	0.222833	-3.14797	0.00164409	0.00607047	8197033	11.5602	11.2722	11.9774	11.6432	11.2784	10.9922	10.6098	10.8179
PAS_chr1-4_0446	387.234	0.0960995	0.244898	0.392406	0.694758	0.784186	8197034	8.79526	8.8265	8.56392	8.58625	8.87686	9.23377	8.39412	8.48288
PAS_chr1-4_0447	440.196	-0.195028	0.288725	-0.675478	0.499372	0.625234	8197035	8.96885	8.61482	9.32971	8.99422	8.4438	8.37283	9.29103	8.96349
PAS_chr1-4_0448	225.554	-1.27812	0.25729	-4.96762	6.77792e-07	5.46572e-06	8197036	8.22631	8.50227	8.93275	8.19141	7.22439	7.31273	7.69502	7.39184
PAS_chr1-4_0449	1482.65	-3.04422	0.212793	-14.306	2.00751e-46	2.46777e-44	8197037	11.1779	11.0342	11.8409	11.3802	8.45162	8.50191	8.60084	8.43037
PAS_chr1-4_0450	1659.49	0.433291	0.189524	2.2862	0.0222425	0.0551683	8197038	10.3931	10.3101	10.8151	10.4531	11.112	11.1038	10.6783	10.766
PAS_chr1-4_0451	92.4166	-0.116898	0.406135	-0.287831	0.773476	0.844341	8197039	7.02875	7.14738	7.23614	6.88235	6.16716	6.66905	7.45689	7.3016
PAS_chr1-4_0452	416.107	-0.00382882	0.150251	-0.0254828	0.97967	0.987705	8197040	8.83497	8.61482	8.96319	8.92081	8.79026	8.95654	8.88499	8.69478
PAS_chr1-4_0453	324.328	-0.575841	0.162452	-3.54467	0.000393103	0.00173946	8197041	8.74056	8.54754	8.84671	8.83163	8.36734	8.30364	8.23517	8.00651
PAS_chr1-4_0454	706.805	-0.277994	0.212318	-1.30932	0.190424	0.302757	8197042	9.50594	9.26082	9.92501	9.89735	9.37413	9.53393	9.53085	9.17166
PAS_chr1-4_0682	142.761	0.0527895	0.385925	0.136787	0.891199	0.928601	8197043	7.34131	7.22166	7.88599	7.4303	6.72658	7.20387	7.93979	7.90531
PAS_chr1-4_0455	379.354	0.482771	0.220932	2.18516	0.0288771	0.068137	8197426	8.43918	8.37098	8.64136	8.46122	9.00168	9.29665	8.52826	8.72621
PAS_chr1-4_0456	633.142	-0.0588578	0.204137	-0.288325	0.773098	0.844111	8197044	9.6029	9.17704	9.40762	9.47996	9.51471	9.66248	9.07813	9.14403
PAS_chr1-4_0457	182.062	-0.0812787	0.368041	-0.220841	0.825216	0.883706	8197045	7.91528	8.21112	7.23614	7.78006	7.91943	8.27981	7.14626	7.44638
PAS_chr1-4_0458	2816.67	-0.151209	0.387778	-0.389937	0.696583	0.785409	8197046	11.4973	11.8504	11.4189	11.4003	12.0111	11.8517	10.2098	10.8438
PAS_chr1-4_0459	3332.67	-3.01078	0.223323	-13.4818	2.00297e-41	1.97941e-39	8197047	12.279	12.2319	12.9062	12.6506	9.76039	9.832	9.3661	9.39116
PAS_chr1-4_0460	617.396	-1.95988	0.254709	-7.69456	1.41981e-14	3.18038e-13	8197048	9.8931	9.4106	10.4361	10.0768	8.42804	8.03966	8.09713	8.18506
PAS_chr1-4_0461	423.505	-0.149848	0.169672	-0.883165	0.377147	0.505209	8197049	8.89567	8.91072	8.95888	8.94021	8.84462	9.06893	8.53123	8.66265
PAS_chr1-4_0462	222.204	0.373726	0.187233	1.99604	0.0459291	0.0993915	8197050	7.75789	8.06555	7.61495	7.98722	8.30394	8.22095	8.22784	7.98579
PAS_chr1-4_0463	3554.21	0.147308	0.0918073	1.60454	0.108596	0.195194	8197051	11.7604	11.7346	11.7635	11.6914	11.9679	11.9139	11.8755	11.7683
PAS_chr1-4_0464	258.119	-0.0119974	0.354382	-0.0338544	0.972993	0.983448	8197052	8.02859	8.14288	8.52941	8.16802	7.56799	7.64199	8.79391	8.4755
PAS_chr1-4_0465	3848.94	-0.577194	0.253643	-2.27561	0.0228692	0.0561973	8197053	12.1706	12.0887	12.3387	12.122	11.909	11.9948	10.9753	11.3361
PAS_chr1-4_0466	231.698	0.165368	0.271643	0.608771	0.542676	0.663213	8197054	8.22131	8.04842	7.77188	7.98186	8.35488	8.51828	7.60112	7.99619
PAS_chr1-4_0467	277.266	0.903814	0.375611	2.40625	0.0161172	0.0425737	8197055	7.80563	7.55135	8.10567	7.94924	9.16478	9.07447	7.82756	8.07182
PAS_chr1-4_0468	541.251	-0.475271	0.143035	-3.32277	0.000891268	0.00358785	8197056	9.51613	9.48636	9.12962	9.39625	8.85936	8.94751	9.02011	8.96875
PAS_chr1-4_0469	270.365	0.214919	0.342244	0.627971	0.530023	0.651952	8197057	8.37319	8.41609	7.87682	7.99257	8.74333	8.75407	7.54875	8.1201
PAS_chr1-4_0470	362.884	-0.0797679	0.156159	-0.510812	0.609483	0.717082	8197058	8.69812	8.49808	8.77494	8.78947	8.54954	8.43883	8.72549	8.7478
PAS_chr1-4_0471	4507.18	-0.947605	0.201817	-4.69536	2.66139e-06	1.93277e-05	8197059	12.5958	12.7746	12.3132	12.458	11.897	11.7621	11.2415	11.4376
PAS_chr1-4_0472	1226.95	-1.04052	0.371267	-2.80263	0.00506884	0.0160069	8197060	11.0329	11.0219	9.83862	10.7163	8.99369	9.30138	10.2246	10.0228
PAS_chr1-4_0473	229.467	-0.120234	0.381816	-0.314901	0.752837	0.830626	8197061	8.04001	7.80462	8.30281	8.30722	7.27897	7.4048	8.52528	8.43799
PAS_chr1-4_0474	389.488	0.0918007	0.224327	0.409228	0.682372	0.774759	8197062	8.48988	8.33383	9.11808	8.77101	8.90555	8.6354	8.73583	8.86816
PAS_chr1-4_0475	722.98	-0.132347	0.220494	-0.60023	0.548353	0.668045	8197063	9.64253	9.83159	9.55183	9.5136	9.21145	9.1524	9.83931	9.72668
PAS_chr1-4_0476	500.027	0.00263107	0.286883	0.00917122	0.992683	0.9959	8197064	9.25623	9.09363	8.81843	9.11612	8.6446	8.55443	9.57609	9.29399
PAS_chr1-4_0683	2558.91	0.42906	0.147999	2.89908	0.00374264	0.0122725	8197065	11.2603	11.1264	10.9513	11.119	11.3737	11.3763	11.7191	11.6584
PAS_chr1-4_0478	2815.4	1.23944	0.327802	3.78107	0.000156154	0.000776148	8197427	10.3697	10.141	11.4087	10.7315	11.5725	11.6215	12.2603	12.2545
PAS_chr1-4_0479	547.573	0.107494	0.225065	0.477612	0.632926	0.736523	8197066	8.99536	9.43046	9.15621	8.97823	8.77789	9.24117	9.53824	9.3434
PAS_chr1-4_0480	1781.39	-1.02204	0.286305	-3.56975	0.000357322	0.00161082	8197067	11.4953	11.6115	10.4698	11.1561	10.3328	10.5792	9.98815	10.0165
PAS_chr1-4_0481	673.77	0.547588	0.348151	1.57285	0.115754	0.204918	8197068	9.45807	8.53942	9.58573	9.00215	9.29617	9.08821	10.0973	10.1003
PAS_chr1-4_0482	387.843	-0.410127	0.237083	-1.72989	0.0836508	0.159154	8197069	8.9174	9.29735	8.50593	8.84051	8.32112	8.80825	8.63717	8.37188
PAS_chr1-4_0483	358.115	-0.880091	0.198155	-4.44143	8.93612e-06	5.81887e-05	8197070	9.27558	9.0964	8.64673	8.8227	8.33387	8.2109	8.15241	8.07182
PAS_chr1-4_0484	900.935	-1.13015	0.291342	-3.87913	0.000104831	0.000545252	8197071	10.7705	10.4101	9.81976	10.1065	9.54599	9.47033	8.68335	9.12767
PAS_chr1-4_0485	222.75	0.262993	0.173391	1.51677	0.129325	0.222837	8197072	8.17551	7.92862	7.81095	7.74239	8.1585	8.0225	8.20189	8.20309
PAS_chr1-4_0486	924.859	0.164558	0.241094	0.682548	0.494893	0.621545	8197073	9.89154	10.2154	9.39492	9.71821	10.2932	10.0761	9.6503	9.87817
PAS_chr1-4_0487	4038.81	1.50466	0.265818	5.6605	1.50933e-08	1.5815e-07	8197074	10.8468	10.6808	11.4914	11.1208	12.9516	12.623	12.0326	12.4612
PAS_chr1-4_0684	1060.68	-0.790691	0.158748	-4.9808	6.3321e-07	5.13084e-06	8197075	10.4769	10.4001	10.3825	10.4864	9.44027	9.50964	9.93202	9.77097
PAS_chr1-4_0488	446.506	-0.433777	0.206634	-2.09926	0.0357944	0.0812848	8197428	9.03281	9.19264	9.16372	9.06406	9.03062	8.84111	8.29248	8.60632
PAS_chr1-4_0489	1258.62	-0.572119	0.339783	-1.68378	0.0922245	0.171834	8197076	10.6321	10.8856	10.3218	10.4798	10.3391	10.6128	9.14943	9.62218
PAS_chr1-4_0490	1503.95	-0.975582	0.247008	-3.94959	7.82858e-05	0.000419745	8197077	11.1546	11.0824	10.9393	10.7575	10.3433	10.2872	9.38755	9.97403
PAS_chr1-4_0491	3769.28	-0.975224	0.208713	-4.67256	2.97474e-06	2.14488e-05	8197078	12.3063	12.3912	12.1851	12.3054	11.7079	11.4752	10.8796	11.1423
PAS_chr1-4_0492	1236.52	0.966123	0.177424	5.44528	5.17246e-08	4.95612e-07	8197079	9.4623	9.67022	10.0717	9.8484	10.7705	10.8104	10.7133	10.5386
PAS_chr1-4_0493	827.062	0.981645	0.447747	2.19241	0.02835	0.067194	8197080	9.2067	9.53813	8.90613	9.16872	10.5988	10.8592	8.7072	9.51848
PAS_chr1-4_0495	266.459	-1.55063	0.316694	-4.8963	9.76585e-07	7.66665e-06	8197081	8.5227	8.38919	9.04679	9.03085	7.03582	7.0631	7.82756	7.6976
PAS_chr1-4_0496	671.975	-1.36615	0.284028	-4.80992	1.50988e-06	1.14433e-05	8197082	9.49978	9.50313	10.5929	10.0324	8.81467	8.6466	8.74866	8.58933
PAS_chr1-4_0685	811.312	0.438957	0.220495	1.99079	0.0465045	0.100259	8197083	9.5323	9.54422	9.41707	9.55369	9.69788	9.45345	10.2482	10.1726
PAS_chr1-4_0497	319.609	-0.691099	0.472407	-1.46293	0.143486	0.241333	8197429	8.52675	8.62637	8.93714	8.93745	7.39856	6.90621	8.77648	8.68202
PAS_chr1-4_0498	1224.42	-0.260273	0.287645	-0.90484	0.36555	0.493494	8197084	10.1332	10.2368	10.7443	10.5125	10.4599	10.5947	9.55875	9.83854
PAS_chr1-4_0499	11661	0.651978	0.419282	1.55499	0.119949	0.210422	8197085	12.9122	13.0428	13.4718	13.1262	14.3538	14.3758	12.3394	13.2582
PAS_chr1-4_0500	371.949	-0.170054	0.213701	-0.795754	0.426175	0.555737	8197086	8.90502	8.55965	8.7502	8.82568	8.43594	8.2359	8.88963	8.78707
PAS_chr1-4_0501	287.851	-0.281067	0.394024	-0.713326	0.475644	0.605064	8197087	8.5627	8.79616	7.92208	8.49914	7.33148	7.81864	8.80131	8.52641
PAS_chr1-4_0502	337.103	0.189501	0.193056	0.98159	0.326302	0.454927	8197088	8.49402	8.36178	8.6838	8.34522	8.39599	8.55046	8.94637	8.62312
PAS_chr1-4_0503	955.786	-0.0939802	0.200434	-0.468884	0.639153	0.742071	8197089	10.0902	9.70143	10.0044	10.1851	10.1122	10.1434	9.63383	9.7048
PAS_chr1-4_0504	1889.04	-1.11965	0.331044	-3.38219	0.000719093	0.00298045	8197090	11.4984	11.3553	11.6639	10.7814	10.9092	10.0553	9.52937	10.2339
PAS_chr1-4_0506	823.307	1.61538	0.494969	3.26361	0.00110002	0.00430443	8197091	8.39109	9.10741	8.73009	8.88694	10.8596	11.0494	8.61492	9.57644
PAS_chr1-4_0507	320.903	0.480301	0.156748	3.06416	0.00218283	0.00778589	8197092	8.05696	8.15359	8.48206	8.35767	8.72089	8.73321	8.68067	8.64631
PAS_chr1-4_0508	421.845	-0.0164192	0.158761	-0.103421	0.917629	0.947133	8197093	9.00409	8.79275	8.76015	8.88122	8.62055	8.8764	9.05355	8.80778
PAS_chr1-4_0510	1982.78	-0.182055	0.361018	-0.504282	0.614063	0.721249	8197094	11.0561	11.2934	10.8515	11.0449	10.2637	9.95247	11.5438	11.2247
PAS_chr1-4_0511	1323.46	-0.91406	0.158822	-5.75524	8.65171e-09	9.41785e-08	8197095	10.7899	10.71	10.8281	10.8319	9.66138	9.90982	10.2006	9.79483
PAS_chr1-4_0512	446.198	0.299131	0.220763	1.35499	0.17542	0.282918	8197096	8.68731	8.45983	9.13727	8.78027	9.19992	8.70848	9.06179	9.20991
PAS_chr1-4_0513	1176.19	2.29589	0.537508	4.27137	1.9428e-05	0.000117689	8197097	8.73007	8.61868	8.78958	8.95662	9.52398	9.3569	11.9186	11.4103
PAS_chr1-4_0514	1517.2	-0.0113144	0.129838	-0.087142	0.930559	0.955781	8197098	10.4085	10.5447	10.7862	10.6822	10.6479	10.6354	10.6021	10.5136
PAS_chr1-4_0515	1148.94	0.348951	0.232692	1.49963	0.13371	0.228673	8197099	9.73971	9.73731	10.4982	10.0452	10.5961	10.4608	10.1161	10.2853
PAS_chr1-4_0516	11779.8	-3.60992	0.176034	-20.5069	1.86775e-93	7.84455e-91	8197100	14.2427	14.434	14.6423	14.3007	11.1224	10.8664	10.6049	10.6877
PAS_chr1-4_0517	437.672	0.652096	0.281448	2.31693	0.0205073	0.0517302	8197101	8.72655	8.80973	7.8951	8.69145	9.27874	9.51575	8.87567	8.92069
PAS_chr1-4_0518	592.749	-0.214697	0.198078	-1.0839	0.278409	0.403214	8197102	9.45595	9.50729	9.26838	9.3781	9.42253	9.46191	8.90345	8.94225
PAS_chr1-4_0519	803.585	0.761115	0.352857	2.15701	0.0310051	0.0721114	8197103	9.34818	9.33999	9.36268	9.21265	10.2324	10.7216	9.02223	9.64205
PAS_chr1-4_0520	437.255	0.342662	0.199967	1.71359	0.0866036	0.163354	8197104	8.65068	8.49388	8.93275	8.8346	9.30049	9.16283	8.92846	8.7478
PAS_chr1-4_0521	722.19	0.748445	0.233238	3.20893	0.00133231	0.00508701	8197105	8.93577	8.75468	9.54897	9.3494	10.0532	9.96145	9.88061	9.61717
PAS_chr1-4_0522	1015.36	0.236094	0.218867	1.07871	0.280717	0.405777	8197106	9.80271	9.41282	10.3032	10.0503	10.1899	10.1088	10.2536	10.0578
PAS_chr1-4_0523	321.613	-0.0229062	0.320943	-0.0713714	0.943102	0.965124	8197107	8.46052	8.77902	8.39524	8.3741	8.86814	8.89842	7.77299	8.11535
PAS_chr1-4_0524	773.31	0.702871	0.28158	2.49617	0.0125544	0.0346222	8197108	9.39757	9.22587	9.14488	9.4122	9.48843	9.44707	10.5141	10.1299
PAS_chr1-4_0525	183.59	1.51705	0.588987	2.57569	0.0100041	0.0284541	8197109	7.08601	6.6378	7.36093	7.09015	6.89001	6.98087	9.19882	8.69796
PAS_chr1-4_0526	3076.29	1.64067	0.208251	7.87831	3.31852e-15	7.92669e-14	8197110	10.7211	10.925	10.1792	10.3991	12.3748	12.2843	12.0802	12.0277
PAS_chr1-4_0686	342.005	1.05935	0.244558	4.33168	1.47973e-05	9.21861e-05	8197111	8.13353	8.17478	7.81095	7.98722	9.24325	9.2752	8.54895	8.69796
PAS_chr1-4_0527	666.28	-0.469339	0.263413	-1.78176	0.0747879	0.14544	8197430	9.52828	9.32356	10.2443	9.39023	9.40256	8.98326	9.09629	9.38724
PAS_chr1-4_0528	875.658	-0.0742939	0.128866	-0.576521	0.564263	0.681823	8197112	9.83239	9.88693	9.97702	9.80378	9.87347	9.89896	9.58897	9.83997
PAS_chr1-4_0529	833.581	-0.594728	0.18131	-3.28017	0.00103745	0.00408496	8197113	10.1132	10.103	9.69331	10.1594	9.33673	9.28954	9.71827	9.46927
PAS_chr1-4_0530	1641.18	-0.330874	0.201471	-1.64229	0.10053	0.184043	8197661	10.9563	11.0691	10.6218	10.7906	10.4541	10.1447	10.8068	10.6941
PAS_chr1-4_0531	1786.06	-4.68537	0.531202	-8.82031	1.14147e-18	3.71161e-17	8197662	11.3906	11.5172	12.2451	11.7536	6.26656	6.48936	8.09713	7.95415
PAS_chr1-4_0532	907.123	-0.295928	0.293079	-1.00972	0.312629	0.439879	8197663	10.0902	10.2885	9.68029	9.97183	10.0685	10.1539	9.11818	9.3595
PAS_chr1-4_0533	614.994	0.0193796	0.165679	0.116971	0.906883	0.939932	8197664	9.12638	9.37002	9.36919	9.50619	9.53319	9.4994	9.23387	9.17166
PAS_chr1-4_0534	329.884	-0.139655	0.334976	-0.416912	0.676743	0.770277	8197665	8.76817	8.78247	7.94855	8.72381	8.81467	8.84759	7.8941	8.08648
PAS_chr1-4_0535	244.056	-0.798451	0.210812	-3.7875	0.000152173	0.000760113	8197666	8.19094	8.7859	8.39524	8.37817	7.64562	8.01094	7.72149	7.6783
PAS_chr1-4_0687	344.997	-0.35755	0.20166	-1.77304	0.0762228	0.147658	8197667	8.92967	8.87246	8.42686	8.69145	8.15371	8.6354	8.52826	8.3356
PAS_chr1-4_0536	475.043	-0.158644	0.232694	-0.68177	0.495384	0.622005	8197431	9.27798	9.29975	8.82318	8.86101	8.85348	9.32709	8.63164	8.84831
PAS_chr1-4_0537	1010.19	0.00852805	0.127704	0.0667797	0.946757	0.967489	8197668	9.99283	10.1194	10.1284	9.8874	10.1557	9.88644	10.0223	10.0919
PAS_chr1-4_0688	744.108	0.28677	0.361177	0.793987	0.427203	0.556645	8197669	9.61243	9.61536	9.26838	9.37403	10.1911	10.24	8.67531	9.34744
PAS_chr1-4_0538	6247.07	-2.73852	1.00685	-2.7199	0.00653024	0.0198627	8197432	11.3778	9.85627	14.7542	13.5991	9.84121	9.54193	11.4431	11.1247
PAS_chr1-4_0539	747.435	0.941567	0.252905	3.72301	0.000196865	0.000950383	8197670	8.98951	9.16127	9.12194	9.16637	10.1426	10.4796	9.45474	9.71422
PAS_chr1-4_0540	477.408	0.159548	0.32071	0.497482	0.618849	0.724507	8197671	9.12104	9.18746	8.53522	8.83756	9.26111	9.65512	8.57801	8.56866
PAS_chr1-4_0541	193.894	-0.703614	0.339638	-2.07166	0.0382973	0.0857097	8197672	7.99963	8.05986	8.15945	8.30294	6.95925	7.10796	8.13683	7.6718
PAS_chr1-4_0542	154.555	-0.363164	0.364054	-0.997554	0.318496	0.446239	8197673	7.76481	7.94724	7.58135	7.65038	6.69956	7.10796	8.01425	7.62548
PAS_chr1-4_0543	266.466	0.556218	0.27998	1.98663	0.0469632	0.101065	8197674	8.27053	7.81819	7.92208	7.95473	8.02834	8.09542	8.77397	8.84546
PAS_chr1-4_0544	1248.89	1.22786	0.304454	4.03297	5.50753e-05	0.000303697	8197675	9.73099	9.73376	9.33968	9.65598	10.1474	10.3386	11.3983	10.9956
PAS_chr1-4_0545	673.527	0.395099	0.130633	3.0245	0.00249043	0.00873469	8197676	9.21674	9.41503	9.10644	9.372	9.76195	9.65143	9.61437	9.59525
PAS_chr1-4_0689	295.332	1.32849	0.333473	3.98381	6.7818e-05	0.000367135	8197677	7.80563	7.82493	7.05009	7.95473	9.2522	9.06059	8.19814	8.71058
PAS_chr1-4_0546	4959.63	0.422612	0.158818	2.66098	0.00779133	0.0230448	8197433	11.9743	11.8131	12.1311	12.292	12.4095	12.3836	12.6902	12.4249
PAS_chr1-4_0547	40538.2	-6.65019	0.291335	-22.8266	2.49461e-115	2.51457e-112	8197678	16.327	15.8189	16.6436	16.2675	9.50912	10.3282	9.46253	9.33324
PAS_chr1-4_0548	2209.72	-2.03893	0.25606	-7.96269	1.68333e-15	4.13853e-14	8197679	11.7213	11.6534	11.988	11.8642	9.26554	9.51778	10.2679	10.0279
PAS_chr1-4_0549	407.008	-0.385336	0.298425	-1.29123	0.196624	0.310264	8197680	9.13435	8.78247	9.11033	8.83163	7.99116	8.25069	9.06589	8.90705
PAS_chr1-4_0550	517.277	-0.102364	0.23338	-0.438614	0.660941	0.758637	8197681	9.17614	9.2731	9.2188	9.01265	8.6649	8.7949	9.4933	9.20323
PAS_chr1-4_0551	1772.77	-0.353157	0.270916	-1.30357	0.192382	0.305387	8197682	10.972	11.0457	10.9106	11.0185	11.0089	11.0452	10.0842	10.1508
PAS_chr1-4_0552	775.814	-0.266196	0.368716	-0.721956	0.470322	0.599803	8197683	9.71691	9.82327	9.936	9.69397	9.98371	10.0761	8.44866	9.08472
PAS_chr1-4_0553	110.691	-0.370914	0.288898	-1.28389	0.199179	0.313413	8197684	7.29387	7.11428	7.58135	7.42234	6.82948	6.66905	7.35177	7.33509
PAS_chr1-4_0554	6.38264	-1.93058	0.66409	-2.90711	0.00364789	0.0120244	8197685	5.3895	5.44385	5.39393	5.29743	4.70548	4.94985	5.06549	4.82331
PAS_chr1-4_0555	1138.5	-1.01883	0.253367	-4.02117	5.79103e-05	0.000316903	8197686	10.4085	10.1316	11.0385	10.7171	9.41058	9.39498	9.94765	9.70323
PAS_chr1-4_0556	175.861	-0.852473	0.191407	-4.45372	8.43971e-06	5.50986e-05	8197687	8.00547	8.24154	8.12897	7.8407	7.17721	7.29356	7.51879	7.43872
PAS_chr1-4_0557	491.761	0.130835	0.245055	0.533901	0.59341	0.704543	8197688	9.17871	9.17965	8.55823	8.9809	9.31125	9.38833	8.68868	8.98182
PAS_chr1-4_0558	254.742	-0.242117	0.237723	-1.01848	0.308448	0.435212	8197689	8.45203	8.62253	7.76194	8.25049	7.98577	8.24085	8.03121	8.12956
PAS_chr1-4_0559	311.727	-0.0608922	0.134377	-0.453144	0.650445	0.750826	8197690	8.57449	8.52302	8.31639	8.52142	8.51266	8.48119	8.37767	8.37188
PAS_chr1-4_0560	591.292	-1.16334	0.327356	-3.55375	0.000379778	0.00169088	8197691	9.90401	9.67762	9.71644	9.67922	8.15371	7.95171	9.23932	8.92611
PAS_chr1-4_0561	6943.84	-1.7044	0.295009	-5.77744	7.58454e-09	8.292e-08	8197692	13.3682	13.4884	13.3159	13.3463	11.0049	11.1839	12.2479	11.9532
PAS_chr1-4_0562	593.553	0.388943	0.177302	2.19367	0.0282591	0.0670239	8197693	9.27076	8.97832	8.82792	9.33064	9.40658	9.35008	9.63934	9.51489
PAS_chr1-4_0563	288.459	-0.558883	0.239939	-2.32927	0.0198448	0.0503362	8197694	8.60928	8.84967	8.2822	8.5542	8.14407	7.65697	8.40389	8.08648
PAS_chr1-4_0564	221.154	-0.141311	0.269399	-0.52454	0.599903	0.709744	8197695	7.95205	7.72032	8.40797	8.19604	7.90807	7.49955	8.11712	8.24284
PAS_chr1-4_0565	522.107	-0.0710096	0.170408	-0.416703	0.676896	0.770277	8197696	9.20165	8.9602	9.36268	9.13547	8.88264	9.04376	9.32393	9.13002
PAS_chr1-4_0566	553.186	0.358028	0.150628	2.3769	0.017459	0.0453106	8197697	8.85441	8.9541	9.18231	9.14744	9.37002	9.23871	9.53972	9.32302
PAS_chr1-4_0567	2296.42	-0.882972	0.157692	-5.59934	2.15175e-08	2.20872e-07	8197698	11.7711	11.7372	11.3142	11.3577	10.7028	10.6967	10.6451	10.7317
PAS_chr1-4_0568	46.1206	-1.27929	0.413831	-3.09133	0.00199264	0.00720957	8197699	6.57437	7.06887	6.3742	6.6508	5.80632	5.52164	6.35065	5.96385
PAS_chr1-4_0569	2970.38	-0.722971	0.161031	-4.48963	7.13474e-06	4.7818e-05	8197700	11.8339	11.6081	12.1359	11.8511	11.3189	11.1814	11.0028	11.1058
PAS_chr1-4_0570	14422.8	-0.961296	0.189403	-5.0754	3.86685e-07	3.27767e-06	8197701	14.4046	14.3455	13.8412	14.2301	13.1755	13.5686	13.1401	13.1186
PAS_chr1-4_0690	200.582	0.19734	0.397872	0.495989	0.619902	0.725571	8197702	7.94599	7.74898	7.84896	7.76135	7.13827	7.33163	8.56065	8.39947
PAS_chr1-4_0571	682.436	-0.481937	0.229637	-2.09869	0.0358442	0.0813394	8197434	9.93474	9.92164	9.06695	9.75149	9.34303	9.2776	9.28401	9.10874
PAS_chr1-4_0572	129.916	0.0436364	0.353766	0.123348	0.901831	0.936003	8197703	7.22461	7.3962	7.37413	7.54464	6.82948	6.91894	7.90336	7.71665
PAS_chr1-4_0573	2081.9	-1.97384	0.194685	-10.1386	3.72212e-24	1.64557e-22	8197704	11.611	11.3138	12.0894	11.7371	9.71902	9.74454	9.90597	9.79039
PAS_chr1-4_0703	622.614	-0.179283	0.202143	-0.886908	0.375128	0.503099	8197705	9.55226	8.99918	9.70621	9.48185	9.35139	9.126	9.45161	9.201
PAS_chr1-4_0575	643.091	-0.525961	0.333959	-1.57493	0.115273	0.204354	8197446	9.48324	9.99162	9.66187	9.36382	9.75725	8.81157	8.37436	9.29399
PAS_chr1-4_0576	293.799	-0.786381	0.261699	-3.00491	0.00265663	0.00922137	8197706	8.83823	8.99918	8.06597	8.69472	7.91376	7.7366	8.16013	8.15295
PAS_chr1-4_0577	149.307	-0.347544	0.424541	-0.818634	0.412995	0.543613	8197707	7.99963	8.08808	6.42831	7.72961	7.67954	7.32221	7.44417	7.1868
PAS_chr1-4_0578	120.531	-0.474136	0.252362	-1.87879	0.0602727	0.123135	8197708	7.61189	7.61516	6.96446	7.65715	6.99259	7.01672	7.24547	7.24979
PAS_chr1-4_0579	1571.52	-0.256456	0.27788	-0.922903	0.356058	0.485009	8197709	10.5422	10.4932	11.1531	10.8163	10.106	10.0761	10.9489	10.7622
PAS_chr1-4_0580	203.255	0.269129	0.220827	1.21873	0.222947	0.341393	8197710	7.69405	7.85157	8.12125	7.52251	7.92508	7.81864	8.10916	8.24719
PAS_chr1-4_0581	129.302	-0.774257	0.55151	-1.40388	0.160353	0.262994	8197711	7.18343	7.10307	8.3824	7.616	5.96446	6.62243	7.66259	7.40764
PAS_chr1-4_0582	23.7992	2.1394	0.960069	2.22838	0.0258553	0.0622008	8197712	5.43581	4.40138	5.32279	5.58217	5.39225	5.1725	6.96014	6.49346
PAS_chr1-4_0583	0.352623	-1.01632	3.52317	-0.288469	0.772988	0.844111	8197713	4.85016	4.40138	4.40138	4.40138	4.40138	4.40138	4.6745	4.40138
PAS_chr1-4_0584	618.533	-0.768708	0.53843	-1.42769	0.153382	0.254557	8197714	8.98069	8.82316	10.4938	9.79012	8.02834	7.87081	9.71827	9.35749
PAS_chr1-4_0585	985.23	0.815624	0.264359	3.08529	0.00203352	0.00734164	8197715	9.07208	9.2877	10.113	9.55727	10.4473	10.5348	10.1397	10.2097
PAS_chr1-4_0586	46367.2	0.672545	0.572215	1.17534	0.239861	0.359577	8197716	14.8624	15.271	15.3326	14.9919	14.195	13.859	16.775	16.3294
PAS_chr1-4_0587	581.526	0.0176443	0.551544	0.0319907	0.974479	0.984441	8197717	9.2067	9.38141	9.36268	9.13547	7.65928	8.01673	10.2838	9.63711
PAS_chr1-4_0691	2489.19	-2.21893	0.206585	-10.741	6.53328e-27	3.35997e-25	8197718	11.8089	11.8252	12.3787	11.9726	10.0532	10.0285	9.61717	9.63711
PAS_chr1-4_0588	8258.33	0.437682	0.295537	1.48097	0.138614	0.234908	8197435	12.5718	12.1223	13.4093	12.7324	13.4174	13.3847	12.8122	13.19
PAS_chr1-4_0589	5635.87	-0.635053	0.221795	-2.86324	0.00419336	0.0135131	8197719	12.9194	12.8133	12.6691	12.5834	12.4409	12.3677	11.6383	11.8909
PAS_chr1-4_0590	2331.74	0.540897	0.311505	1.7364	0.0824933	0.157547	8197720	11.0533	11.123	10.6353	10.8297	11.7357	11.9817	10.6397	11.0866
PAS_chr1-4_0591	355.381	0.50091	0.218077	2.29695	0.0216218	0.0540813	8197721	8.44348	8.21112	8.40797	8.47651	9.10174	9.07998	8.57801	8.48656
PAS_chr1-4_0692	824.427	0.506567	0.136577	3.70903	0.000208056	0.000994881	8197722	9.60098	9.35393	9.51124	9.51175	10.0924	10.1047	9.87127	9.82846
PAS_chr1-4_0592	777.501	0.456434	0.279322	1.63408	0.102242	0.186231	8197436	9.41075	9.70687	9.19702	9.41813	10.1048	10.3317	9.24837	9.58502
PAS_chr1-4_0593	801.675	-0.171452	0.136268	-1.2582	0.208319	0.324353	8197723	9.90246	9.77576	9.73166	9.78248	9.65295	9.39276	9.76186	9.70952
PAS_chr1-4_0594	1283.72	-0.117996	0.175808	-0.671162	0.502117	0.627491	8197724	10.5109	10.4901	10.2301	10.4636	10.3422	10.6317	10.1072	10.1122
PAS_chr1-4_0595	654.993	-0.206156	0.162131	-1.27154	0.203537	0.318185	8197725	9.54829	9.47152	9.44812	9.67096	9.57839	9.41037	9.26094	9.0823
PAS_chr1-4_0596	1562.78	0.443001	0.139047	3.18598	0.00144265	0.00543016	8197726	10.3275	10.3077	10.5506	10.4665	10.9613	10.9922	10.725	10.6861
PAS_chr1-4_0597	1120.51	0.362357	0.183965	1.9697	0.0488723	0.104371	8197727	9.97521	9.68866	10.2176	10.0605	10.6005	10.3827	10.2163	10.1439
PAS_chr1-4_0598	2041.07	0.32317	0.24547	1.31654	0.187994	0.299653	8197728	10.8174	11.027	10.6258	10.9285	11.45	11.544	10.6956	10.8157
PAS_chr1-4_0599	374.91	1.0982	0.310115	3.54125	0.000398239	0.00175295	8197729	8.04568	7.9534	8.37593	8.09545	9.44223	9.52184	8.34081	8.82819
PAS_chr1-4_0600	601.392	1.22851	0.271094	4.53168	5.85155e-06	3.98e-05	8197730	8.43056	8.57165	8.95023	8.58625	10.247	9.75491	9.14943	9.79926
PAS_chr1-4_0601	2408.93	-0.288201	0.374944	-0.768651	0.4421	0.57221	8197731	11.07	10.8219	11.937	11.4931	11.5244	11.5672	10.1893	10.7286
PAS_chr1-4_0602	485.892	0.190287	0.206906	0.919682	0.357739	0.486236	8197732	8.72303	9.14265	9.15244	8.73019	9.22516	9.28477	8.77146	9.17394
PAS_chr1-4_0603	1276	0.594324	0.268325	2.21494	0.0267639	0.0639591	8197733	10.0317	9.9479	10.2532	9.93645	10.8971	11.0396	9.95429	10.3491
PAS_chr1-4_0604	798.442	-0.540513	0.225716	-2.39466	0.0166357	0.0435903	8197734	9.94232	9.73376	10.2319	9.83958	9.22061	9.03528	9.71957	9.64861
PAS_chr1-4_0605	92.0628	-0.196765	0.3921	-0.501824	0.615791	0.722437	8197735	7.08601	6.82981	7.48763	6.91734	6.28551	6.65369	7.25282	7.3597
PAS_chr1-4_0606	175.124	-0.230671	0.189289	-1.21862	0.222989	0.341393	8197736	7.64983	7.69843	8.0334	7.95473	7.47036	7.72245	7.77804	7.61196
PAS_chr1-4_0607	298.103	-0.0942533	0.217103	-0.434142	0.664186	0.760794	8197737	8.61689	8.24154	8.49405	8.41038	8.01252	8.16998	8.58088	8.59615
PAS_chr1-4_0608	2388.88	-0.334262	0.152968	-2.18518	0.0288759	0.068137	8197738	11.3266	11.1585	11.6114	11.4742	11.0194	10.9656	11.2572	11.0337
PAS_chr1-4_0609	356.084	0.0861926	0.204234	0.422028	0.673004	0.767286	8197739	8.40436	8.52302	8.77494	8.655	8.53857	8.45167	9.03484	8.58247
PAS_chr1-4_0610	121.881	0.19665	0.328988	0.597742	0.550012	0.669418	8197818	6.85434	7.34042	7.56997	7.17857	7.13827	6.93155	7.83241	7.54235
PAS_chr1-4_0611	1528.66	1.15331	0.405996	2.84069	0.00450159	0.0143777	8197819	9.79937	10.0413	9.94037	10.0129	10.2301	9.96145	11.7927	11.4809
PAS_chr1-4_0612	827.14	1.1483	0.210341	5.45926	4.78136e-08	4.60766e-07	8197820	9.23662	9.03136	9.09471	9.1039	10.0748	9.72358	10.4922	10.4122
PAS_chr1-4_0613	3793.35	3.03117	0.704423	4.30306	1.68458e-05	0.000103793	8197821	9.68654	9.80648	9.8433	9.70856	10.1085	10.2301	13.823	13.3456
PAS_chr1-4_0614	389.743	0.659672	0.257459	2.56224	0.0103999	0.0294304	8197822	8.74056	8.74059	7.84896	8.1538	8.99636	8.94449	9.06179	9.07256
PAS_chr1-4_0615	4942.48	0.402478	0.213709	1.8833	0.0596603	0.122032	8197823	12.0852	12.3722	11.7062	12.0392	12.7915	12.5293	12.1479	12.3279
PAS_chr1-4_0616	1373.13	1.40256	0.223765	6.26801	3.6569e-10	4.78721e-09	8197824	9.74493	9.48847	9.70877	9.58567	11.313	11.2074	10.4568	10.8331
PAS_chr1-4_0617	1033.49	0.107445	0.152333	0.705328	0.480606	0.609373	8197825	10.026	9.74261	10.1361	10.1344	10.1934	9.92673	10.2006	10.1462
PAS_chr1-4_0618	1236.29	-0.52064	0.180659	-2.8819	0.00395288	0.0128782	8197826	10.6104	10.4995	10.4698	10.6141	9.71254	9.93739	10.3832	10.0688
PAS_chr1-4_0619	1317.84	0.0745639	0.171465	0.434863	0.663662	0.760367	8197827	10.4388	10.3454	10.021	10.6193	10.3836	10.4266	10.607	10.3502
PAS_chr1-4_0620	602.114	0.950907	0.192313	4.94459	7.63029e-07	6.10424e-06	8197828	8.98951	9.02556	8.49405	8.69798	9.75725	9.8974	9.48261	9.66003
PAS_chr1-4_0696	218.209	-0.580611	0.410693	-1.41374	0.15744	0.259482	8197829	8.25104	8.87246	7.23614	8.14903	7.19627	7.61156	8.15241	7.86613
PAS_chr1-4_0621	92.1278	0.618398	0.438897	1.40898	0.158841	0.261205	8197440	6.77211	6.6536	6.99936	6.73252	6.39358	6.66905	7.78808	7.59832
PAS_chr1-4_0622	386.595	-0.633121	0.234406	-2.70096	0.0069139	0.0208409	8197830	9.19912	8.90125	8.89263	8.9809	8.01781	8.15957	8.72549	8.66914
PAS_chr1-4_0623	878.683	-0.0351323	0.213681	-0.164414	0.869405	0.913637	8197831	9.68473	9.80985	10.1512	9.76085	10.1329	9.99098	9.53824	9.55912
PAS_chr1-4_0624	183.684	1.00658	0.235452	4.2751	1.91049e-05	0.000116151	8197832	7.28418	7.64601	7.22156	7.13015	8.03878	8.47282	7.92169	8.1483
PAS_chr1-4_0625	329.66	0.752699	0.180701	4.16543	3.10767e-05	0.000179824	8197833	8.13885	7.9034	8.36291	8.20985	8.64119	8.73321	8.90116	9.01015
PAS_chr1-4_0626	284.083	0.932219	0.174409	5.34501	9.04116e-08	8.33043e-07	8197834	7.64232	7.85157	8.15189	7.84663	8.56762	8.68694	8.79391	8.70744
PAS_chr1-4_0627	663.896	0.926314	0.125902	7.35742	1.87493e-13	3.72032e-12	8197835	8.86404	8.93258	9.04272	9.01003	9.67808	9.87064	9.8103	9.95562
PAS_chr1-4_0628	763.123	0.432885	0.161428	2.6816	0.00732721	0.0218516	8197836	9.45383	9.5523	9.36594	9.34732	9.98102	10.0455	9.59323	9.70638
PAS_chr1-4_0629	581.254	0.822971	0.360572	2.28241	0.0224653	0.0555936	8197837	9.04696	9.10192	8.13665	8.91802	9.09179	8.95953	10.1532	9.90033
PAS_chr1-4_0630	372.711	-1.43971	0.176608	-8.15203	3.57857e-16	9.24923e-15	8197838	8.85119	9.3117	9.36919	9.19662	7.79532	7.94564	7.99708	7.90531
PAS_chr1-4_0704	157.927	-0.75095	0.237528	-3.16152	0.0015695	0.00583354	8197839	7.81232	7.83831	7.8951	8.03979	7.23364	6.8407	7.52484	7.47662
PAS_chr1-4_0631	2857.06	-0.644563	0.310292	-2.07728	0.0377756	0.0848705	8197447	11.4229	11.4442	12.221	11.8925	11.5253	11.5046	10.5051	10.7966
PAS_chr1-4_0632	1294.31	-1.63545	0.358543	-4.56137	5.0822e-06	3.50401e-05	8197840	10.6283	10.7359	11.2972	11.1006	9.85597	9.84013	8.49512	8.91798
PAS_chr1-4_0633	115.518	-0.909221	0.518495	-1.75358	0.0795031	0.152646	8197841	7.49987	7.38706	7.90415	7.45393	5.91419	6.14994	7.48818	7.31845
PAS_chr1-4_0634	604.722	0.808479	0.183696	4.40117	1.07667e-05	6.87757e-05	8197842	8.64324	8.88853	9.07095	9.00215	9.95522	9.60633	9.47338	9.57471
PAS_chr1-4_0635	650.715	1.48356	0.254236	5.83538	5.36684e-09	5.97105e-08	8197843	8.54284	8.69379	8.69422	8.38629	10.278	10.268	9.3611	9.76343
PAS_chr1-4_0636	95.2189	0.975062	0.675479	1.44351	0.148876	0.248456	8197844	6.77211	6.6378	6.64713	6.63668	5.86157	6.0292	8.28896	7.77835
PAS_chr1-4_0637	204.257	-0.182791	0.260195	-0.702518	0.482356	0.610516	8197845	8.13353	8.38466	7.40016	7.9382	7.73217	7.90247	7.91713	7.8718
PAS_chr1-4_0638	509.374	0.0512742	0.144688	0.354378	0.723055	0.807847	8197846	9.12371	9.26328	8.95023	8.96205	9.1883	9.24853	9.03484	9.03544
PAS_chr1-4_0639	1651.12	-1.3378	0.227594	-5.878	4.15249e-09	4.67155e-08	8197847	11.1015	11.2488	11.388	11.1807	10.2267	10.2227	9.44218	9.68578
PAS_chr1-4_0640	1283.32	0.552614	0.37928	1.45701	0.145114	0.243305	8197848	10.1105	10.2205	9.84563	10.1162	11.0135	11.2354	9.46564	10.087
PAS_chr1-4_0641	766.216	0.534176	0.281408	1.89823	0.057666	0.118627	8197849	9.25379	9.01389	9.63514	9.54829	9.51471	9.43422	10.3987	9.9922
PAS_chr1-4_0642	691.832	0.905428	0.396452	2.28383	0.0223815	0.0554542	8197850	8.98069	9.33062	8.82318	8.93469	10.3391	10.4384	8.65091	9.4317
PAS_chr1-4_0643	101.267	0.320513	0.209985	1.52636	0.126921	0.219704	8197851	6.93184	6.81598	7.30685	6.95146	7.25195	7.33163	7.23809	7.13998
PAS_chr1-4_0644	1546.12	-0.05935	0.0906862	-0.654454	0.512819	0.637524	8197852	10.6311	10.6482	10.6447	10.7211	10.5776	10.5889	10.6916	10.5535
PAS_chr1-4_0701	843.92	1.11782	0.535494	2.08745	0.0368472	0.0833154	8197853	9.20921	9.43484	8.90165	9.059	8.77167	8.75751	11.1489	10.6861
PAS_chr1-4_0645	646.666	0.409461	0.271368	1.50888	0.13133	0.225598	8197445	9.26835	9.33062	9.12194	9.15693	9.11898	9.12067	10.0659	9.86555
PAS_chr1-4_0646	2192.04	-0.233006	0.0857138	-2.71843	0.00655935	0.0199271	8197854	11.2759	11.1624	11.2522	11.2477	11.0486	11.0445	10.9704	10.9611
PAS_chr1-4_0647	496.022	-0.000132186	0.142522	-0.000927476	0.99926	0.999458	8197855	9.23415	8.90757	9.03864	9.08162	9.0513	8.90775	9.14362	9.16251
PAS_chr1-4_0648	882.92	0.514071	0.185054	2.77795	0.00547023	0.0170501	8197856	9.58751	9.5422	9.41392	9.77633	10.3703	10.1342	9.76691	9.97272
PAS_chr1-4_0649	1911.17	-0.393811	0.268988	-1.46404	0.143182	0.241027	8197857	11.2597	11.5032	10.3696	11.0839	10.7922	11.0052	10.5111	10.5403
PAS_chr1-4_0650	1984.31	0.25228	0.123129	2.04891	0.0404712	0.0895391	8197858	10.7891	10.9382	10.8561	10.8363	10.9035	11.2011	11.2251	11.0591
PAS_chr1-4_0651	838.855	0.536122	0.149786	3.57924	0.000344589	0.0015576	8197859	9.59522	9.50104	9.32637	9.57686	10.1011	10.1486	10.0265	9.75585
PAS_c121_0002	250.592	0.270036	0.20987	1.28668	0.198205	0.312173	8197860	8.18582	8.21112	7.94855	7.88742	7.94189	8.2359	8.54307	8.40337
PAS_c121_0003	591.65	-0.0695569	0.139297	-0.499342	0.617538	0.723558	8197502	9.21674	9.28527	9.58294	9.24418	9.23875	9.26071	9.23932	9.34744
PAS_c121_0004	1993.65	-0.501872	0.300503	-1.6701	0.0948987	0.175842	8197503	10.9503	10.7709	11.6271	11.3593	11.0499	11.0963	10.231	10.2969
PAS_c121_0018	331.207	-0.0232544	0.225976	-0.102906	0.918037	0.94736	8197504	8.45628	8.38919	8.52358	8.79557	8.84165	8.53847	8.085	8.55822
PAS_c121_0005	554.075	1.01396	0.504924	2.00815	0.0446278	0.0971595	8197518	8.55875	9.1978	8.32983	8.43407	10.0998	10.3535	8.00997	8.86816
PAS_c121_0006	202.247	-0.135083	0.233603	-0.578257	0.56309	0.680881	8197505	8.00547	8.30052	7.60384	7.91021	7.66607	7.98163	7.70567	8.07182
PAS_c121_0007	1018.9	-0.84798	0.231914	-3.65645	0.000255732	0.00119674	8197506	10.3742	10.1099	10.5492	10.5281	9.92895	9.79899	9.26452	9.22317
PAS_c121_0008	737.741	-0.220813	0.219306	-1.00687	0.313998	0.441224	8197507	9.46861	9.62114	9.83862	9.86297	9.77599	9.72885	9.15136	9.22537
PAS_c121_0009	819.856	-0.0128254	0.283772	-0.0451962	0.963951	0.977528	8197508	9.60098	9.16918	10.1493	9.92677	10.0874	9.89428	9.3015	9.57126
PAS_c121_0010	249.17	0.383243	0.39617	0.967371	0.333359	0.4617	8197509	8.2412	8.07121	7.83008	7.83476	7.58959	7.57257	8.99021	8.63973
PAS_c121_0011	99.237	0.747989	0.235062	3.18209	0.00146215	0.00549532	8197510	6.48962	6.87047	7.05009	6.797	7.48583	7.25441	7.45689	7.19597
PAS_c121_0012	341.508	0.455335	0.396676	1.14788	0.25102	0.371935	8197511	8.39995	8.38919	8.19666	8.44965	8.04398	7.82527	9.37769	9.19876
PAS_c121_0019	378.546	0.0777745	0.146632	0.530406	0.59583	0.706418	8197512	8.63201	8.77902	8.69422	8.60026	8.67827	8.66875	8.65091	8.96875
PAS_c121_0013	658.446	0.303831	0.13695	2.21855	0.0265171	0.0634898	8197519	9.13964	9.21827	9.52295	9.30096	9.54052	9.54592	9.58612	9.66813
PAS_c121_0014	306.401	-0.0386769	0.43592	-0.0887247	0.929301	0.954878	8197513	8.75443	9.02556	7.75193	7.88166	8.58193	9.00661	7.58388	8.1483
PAS_c121_0015	1197.97	1.73284	0.175044	9.89943	4.18653e-23	1.71546e-21	8197514	8.96587	9.19264	9.46947	9.2058	10.8352	11.1319	10.7784	10.7363
PAS_c121_0016	29.9115	2.49277	0.437831	5.69345	1.24496e-08	1.32376e-07	8197515	5.34055	5.29549	5.39393	5.29743	6.16716	6.12675	6.85661	6.53892
PAS_c121_0017	2210.18	1.0411	0.522501	1.99252	0.0463136	0.100052	8197516	10.6827	10.9172	9.84796	10.5023	12.125	12.2914	9.62135	10.8142
PAS_FragB_0071	397.741	-0.390357	0.171463	-2.27663	0.0228086	0.0561589	8197517	9.16839	8.93567	8.65742	8.96747	8.66825	8.42587	8.70193	8.55121
PAS_FragB_0002	633.392	-0.139351	0.177526	-0.784963	0.432475	0.562497	8196512	9.5778	9.35855	9.32637	9.56621	9.55506	9.42991	9.0031	9.28559
PAS_FragB_0003	208.647	-0.100905	0.374284	-0.269594	0.787472	0.854987	8197448	8.27053	7.96563	7.65853	8.05007	7.45472	7.12986	8.4518	8.22971
PAS_FragB_0004	181.383	-0.512785	0.274564	-1.86764	0.0618129	0.12562	8197449	8.15468	7.87772	8.13665	7.74239	7.93071	7.01672	7.54875	7.61196
PAS_FragB_0005	977.614	-0.294469	0.368315	-0.799502	0.423999	0.553583	8197450	10.0088	10.153	10.1303	10.2127	9.11898	8.95953	10.5134	10.184
PAS_FragB_0006	1388.55	0.24964	0.28105	0.88824	0.374412	0.502453	8197451	10.3527	10.5161	10.2194	10.319	10.94	11.0125	9.88409	10.2609
PAS_FragB_0007	1319.22	0.826909	0.124707	6.63084	3.33784e-11	4.9924e-10	8197452	9.83402	9.96767	9.99815	10.0155	10.9099	10.7879	10.5907	10.7169
PAS_FragB_0008	506.866	-1.29074	0.292323	-4.41546	1.00796e-05	6.48802e-05	8197453	9.12638	9.1718	10.1169	9.64421	8.26451	8.02824	8.62609	8.55121
PAS_FragB_0009	1220.51	1.28958	0.352808	3.6552	0.000256979	0.00120034	8197454	9.36182	8.70109	10.1322	9.6543	11.3028	10.4266	10.4019	10.846
PAS_FragB_0010	241.533	0.677117	0.243245	2.78369	0.0053745	0.0167932	8197455	7.75094	8.09365	7.80128	7.59497	8.36734	7.95171	8.4612	8.71998
PAS_FragB_0011	2072.61	0.662008	0.199776	3.31375	0.000920543	0.00368217	8197456	10.7688	10.5305	10.9239	10.476	11.1816	11.0038	11.4431	11.6284
PAS_FragB_0012	1039.77	0.151536	0.175255	0.864661	0.387225	0.51589	8197457	9.86625	9.89965	10.0557	10.1735	10.3703	10.2967	10.0085	9.86695
PAS_FragB_0072	741.986	-0.164949	0.165401	-0.997264	0.318636	0.446239	8197458	9.73971	9.83986	9.43887	9.70856	9.64788	9.67345	9.27518	9.50949
PAS_FragB_0013	806.317	-0.324954	0.235707	-1.37864	0.168007	0.2735	8196513	9.98405	9.78093	9.71644	9.99318	9.92895	9.79899	9.20441	9.16938
PAS_FragB_0014	1159.57	0.249975	0.277928	0.899424	0.368427	0.49649	8197459	10.3459	10.2318	9.69848	10.0617	10.8157	10.4993	9.75807	10.0931
PAS_FragB_0015	3259.03	-0.265828	0.220729	-1.20432	0.228466	0.348191	8197460	12.1177	11.89	11.4727	11.6966	11.822	11.7076	11.1518	11.4347
PAS_FragB_0018	38.6002	0.4961	0.589523	0.841528	0.400052	0.530394	8197461	6.0037	6.52156	5.32279	6.16117	5.88819	5.74131	6.77599	6.69327
PAS_FragB_0019	481.607	1.39922	0.38459	3.63821	0.000274543	0.0012753	8197462	8.34591	8.36178	8.074	8.21898	10.0156	10.0553	8.4136	9.02285
PAS_FragB_0020	667.651	-0.16624	0.298353	-0.557192	0.577396	0.692875	8197463	9.20417	9.21573	9.96204	9.66266	9.16478	8.8346	9.84767	9.5113
PAS_FragB_0073	1978	0.583817	0.17909	3.2599	0.00111451	0.00435098	8197464	10.6736	10.6139	10.6673	10.7083	11.477	11.4589	10.9243	11.0027
PAS_FragB_0022	258.614	-0.549055	0.435226	-1.26154	0.207114	0.322676	8196514	8.07372	7.44985	9.17118	8.53972	7.71919	7.3687	8.36438	8.20309
PAS_FragB_0023	290.874	-0.509245	0.410169	-1.24155	0.214403	0.331256	8197465	8.89567	9.07971	7.19193	8.51403	8.06457	7.95774	8.33741	8.1483
PAS_FragB_0024	2025.79	0.464938	0.137663	3.37738	0.00073181	0.00302818	8197466	10.7123	10.6688	10.961	10.7147	11.2635	11.006	11.3314	11.2711
PAS_FragB_0025	931.339	-0.340902	0.258619	-1.31816	0.187449	0.299064	8197467	9.85023	9.54827	10.5663	10.1594	9.89792	9.90518	9.45786	9.70952
PAS_FragB_0026	154.244	-0.260868	0.277422	-0.94033	0.347048	0.475176	8197468	7.38718	7.41431	8.21128	7.64357	7.61788	7.23441	7.58965	7.48407
PAS_FragB_0027	1095.34	0.613405	0.135506	4.52678	5.98885e-06	4.05367e-05	8197469	9.71514	9.81825	9.91171	9.85278	10.5882	10.4972	10.3117	10.2415
PAS_FragB_0028	265.342	0.0134825	0.301595	0.0447039	0.964343	0.977729	8197470	8.10666	8.35716	8.37593	8.1538	7.87342	7.65697	8.69929	8.55472
PAS_FragB_0029	601.517	0.463379	0.293454	1.57905	0.114325	0.203101	8197471	8.77499	8.66422	9.69848	9.01003	9.85008	9.28238	9.27695	9.62218
PAS_FragB_0030	556.885	1.54521	0.38849	3.97749	6.9648e-05	0.000376234	8197472	8.07926	7.89062	8.6838	8.57564	10.1438	10.28	8.70193	9.4374
PAS_FragB_0031	2299.56	0.449406	0.210516	2.13478	0.032779	0.0757131	8197473	10.8346	10.5797	11.411	10.867	11.5105	11.4073	11.2324	11.4233
PAS_FragB_0032	292.239	0.539137	0.224129	2.40548	0.0161514	0.042632	8197474	8.13885	8.43375	7.93978	7.92147	8.47098	8.32242	8.90116	8.62979
PAS_FragB_0033	82.3886	0.419496	0.52153	0.804357	0.421191	0.550805	8197475	6.71434	6.89691	6.99936	6.36967	6.26656	6.14994	7.66259	7.47662
PAS_FragB_0034	853.894	-0.0433333	0.297933	-0.145447	0.884358	0.922956	8197476	9.93169	9.60763	10.0375	9.69234	9.27874	9.20127	10.2652	10.0895
PAS_FragB_0035	235.938	0.930005	0.406403	2.28838	0.0221154	0.0549885	8197477	7.81898	7.41431	7.64776	7.73601	7.53866	7.77821	9.1162	8.7811
PAS_FragB_0036	4113.93	-0.674609	0.205388	-3.28456	0.00102141	0.00403442	8197478	12.4761	12.445	12.3678	11.9084	11.8616	11.7165	11.2464	11.7012
PAS_FragB_0037	676.306	0.556167	0.390852	1.42296	0.154747	0.256218	8197479	9.3135	9.47578	8.9106	9.03858	10.3349	10.1368	8.67531	9.13236
PAS_FragB_0038	656.906	0.327896	0.109984	2.98129	0.00287033	0.00980207	8197480	9.21924	9.37686	9.2614	9.27939	9.67476	9.61963	9.57896	9.49864
PAS_FragB_0074	6989.14	0.402738	0.393933	1.02235	0.306615	0.433353	8197481	12.107	11.3126	13.3994	12.664	13.1429	12.9771	12.8037	12.9188
PAS_FragB_0075	6071.45	-1.29868	0.294651	-4.40753	1.04557e-05	6.70442e-05	8196515	12.9923	12.8269	13.2782	13.1913	12.1706	12.219	11.065	11.3919
PAS_FragB_0039	1302.81	-1.6139	0.113611	-14.2055	8.46924e-46	1.01631e-43	8196516	10.9705	11.0073	11.0221	10.8756	9.54781	9.45133	9.3015	9.35348
PAS_FragB_0076	71.7716	-0.0876252	0.32504	-0.269583	0.787481	0.854987	8197482	6.81385	6.9483	6.40154	6.99565	6.54022	6.3605	7.01346	6.97846
PAS_FragB_0040	1048.35	-0.0867005	0.154328	-0.561792	0.574258	0.690424	8196517	10.1105	10.0989	10.0637	10.2442	10.2736	10.1222	9.77694	9.97533
PAS_FragB_0041	933.491	-0.844658	0.2176	-3.8817	0.00010373	0.00054064	8197483	10.5679	10.4245	9.69331	10.2793	9.53503	9.48701	9.33586	9.51848
PAS_FragB_0042	421.389	1.3382	0.239482	5.5879	2.29834e-08	2.34962e-07	8197484	8.27053	8.24655	7.83008	8.11026	9.50163	9.59291	8.79143	9.32916
PAS_FragB_0043	116.207	0.170905	0.350245	0.487959	0.625579	0.73018	8197485	7.24475	7.34042	7.23614	7.02788	6.86612	6.78589	7.83726	7.59144
PAS_FragB_0044	609.656	0.1008	0.241859	0.416774	0.676844	0.770277	8197486	9.32747	9.50313	9.11421	9.21946	9.53869	9.79397	8.89425	9.18978
PAS_FragB_0045	214.265	-0.29996	0.265806	-1.12849	0.259113	0.381404	8197487	8.22631	7.96563	8.13665	8.12005	7.47812	7.45727	8.10916	8.22089
PAS_FragB_0046	181.74	-1.04599	0.379879	-2.75349	0.00589642	0.0181761	8197488	8.00547	8.45119	7.92208	8.19604	7.00353	6.47173	7.78808	7.58453
PAS_FragB_0048	841.922	0.497119	0.18426	2.69792	0.00697732	0.0209944	8197489	9.49566	9.59985	9.69071	9.31588	9.88215	9.68795	10.1599	10.2229
PAS_FragB_0049	1699.62	-0.103206	0.152292	-0.677683	0.497973	0.624324	8197490	10.9045	10.9242	10.5775	10.8289	10.7666	10.9088	10.5216	10.6359
PAS_FragB_0050	202.43	-0.609096	0.201379	-3.02463	0.00248938	0.00873469	8197491	8.23129	8.25652	7.96593	8.1538	7.39035	7.56464	7.93979	7.63219
PAS_FragB_0051	397.721	-1.24183	0.251061	-4.94633	7.56248e-07	6.0596e-06	8197492	9.30647	9.60763	8.73009	9.13787	7.77667	8.31775	8.0931	8.21646
PAS_FragB_0052	51380.2	-0.591358	0.169494	-3.48896	0.000484898	0.0020834	8197493	15.8714	15.8659	16.0074	15.9128	15.5688	15.5147	15.0595	15.0777
PAS_FragB_0053	2084.52	2.33229	0.25649	9.09309	9.62646e-20	3.34603e-18	8197494	9.30647	9.17965	9.80064	9.68907	12.2937	11.613	11.5055	11.5605
PAS_FragB_0054	473.331	1.51167	0.187078	8.08045	6.4528e-16	1.64253e-14	8197495	8.07372	8.07686	8.29597	8.19604	9.76195	9.21636	9.39897	9.69849
PAS_FragB_0055	395.228	0.23021	0.275024	0.837053	0.402563	0.533024	8197496	8.72303	9.16127	8.0334	8.49539	8.89986	8.90154	8.65364	9.0076
PAS_FragB_0056	418.399	-0.125786	0.152576	-0.824416	0.409703	0.540285	8197497	8.86723	8.86599	8.82318	9.03343	9.00963	8.75751	8.60649	8.74474
PAS_FragB_0057	79.6305	0.22052	0.405593	0.543697	0.58665	0.698492	8197498	6.95672	7.08037	6.02527	6.90578	7.07772	7.3687	6.58657	6.66652
PAS_FragB_0058	746.733	-0.557535	0.150371	-3.70772	0.000209136	0.000998147	8197499	9.74319	9.62688	9.97062	10.068	9.33673	9.37718	9.3661	9.25579
PAS_FragB_0059	350.852	0.448658	0.273867	1.63823	0.101373	0.185116	8197500	8.31342	8.41164	8.51184	8.35767	8.3507	8.34555	9.28225	8.99219
PAS_FragB_0061	71027.9	0.392505	0.226675	1.73158	0.0833481	0.158698	8197501	16.176	16.0696	15.3006	15.936	16.4813	16.4396	16.1207	16.1169
PAS_FragB_0062	199.594	-0.0702373	0.385299	-0.182293	0.855353	0.903014	8196505	8.19094	7.89062	7.65853	7.95473	7.19627	7.20387	8.43283	8.22531
PAS_FragB_0063	562.451	0.231161	0.182709	1.26518	0.205805	0.321332	8196506	9.05538	9.16654	9.07493	9.20122	9.57839	9.49734	8.9772	9.24283
PAS_FragB_0064	1056.55	0.729592	0.424973	1.7168	0.0860162	0.162611	8196507	9.45807	9.43265	10.0817	9.76396	9.45003	9.41909	11.0978	10.8637
PAS_FragB_0077	1542.99	-0.555184	0.304457	-1.82352	0.0682246	0.135803	8196508	10.6227	10.365	11.4275	10.8648	10.3317	9.69335	10.639	10.5055
PAS_FragB_0065	2197.83	-0.0428868	0.371287	-0.115508	0.908042	0.940512	8196518	10.68	10.5787	11.6927	11.3505	10.547	10.5075	11.7247	11.2828
PAS_FragB_0066	1134.04	-0.508181	0.193584	-2.62511	0.00866199	0.0252204	8196509	10.5251	10.3844	10.3401	10.4376	10.1899	10.1195	9.49482	9.83278
PAS_FragB_0067	4643.65	0.831224	0.51802	1.60462	0.108578	0.195194	8196510	11.8126	11.5534	11.7049	11.8115	12.9333	13.4927	10.6217	11.5635
PAS_FragB_0069	852.639	1.64449	0.622369	2.64231	0.00823435	0.0241005	8196511	8.21629	8.40718	9.47551	8.87548	8.72089	8.57021	11.2882	10.9879
PAS_chr2-1_0002	156.277	0.623595	0.799842	0.779647	0.435599	0.565602	8198301	5.67345	6.09143	8.52358	7.27949	7.28786	6.52393	8.35432	8.41113
PAS_chr2-1_0003	0.998183	-0.519078	2.37515	-0.218545	0.827004	0.88427	8198122	4.40138	4.40138	4.40138	5.07393	4.40138	4.71931	4.87303	4.40138
PAS_chr2-1_0004	2.21509	2.09787	1.63267	1.28493	0.198817	0.312947	8198123	4.71935	4.40138	4.78286	4.70433	4.40138	4.40138	5.16604	5.28571
PAS_chr2-1_0005	540.808	-0.0692821	0.282655	-0.245112	0.80637	0.868434	8198124	9.51817	9.43046	8.3824	9.28156	9.32405	9.23377	8.89886	9.12532
PAS_chr2-1_0006	587.486	0.473342	0.125496	3.77178	0.00016209	0.000798565	8198125	9.01565	9.12649	9.01808	9.07412	9.44418	9.35917	9.65303	9.53097
PAS_chr2-1_0007	275.888	-0.495179	0.290195	-1.70637	0.0879393	0.165255	8198126	8.70171	8.63783	8.3824	8.26378	7.99116	7.37781	8.37767	8.33968
PAS_chr2-1_0008	895.576	0.318234	0.330714	0.962264	0.335917	0.464223	8198127	9.7116	9.68315	9.7641	9.6907	9.42451	9.28716	10.6982	10.1907
PAS_chr2-1_0009	774.752	1.40335	0.412078	3.40555	0.000660307	0.00276178	8198128	8.59006	8.93258	9.12962	8.75545	9.21604	9.31078	10.935	10.5279
PAS_chr2-1_0010	160.57	1.34645	0.403787	3.33455	0.000854383	0.00345083	8198129	6.78617	7.02191	7.30685	6.90578	7.31419	7.44866	8.70457	8.37188
PAS_chr2-1_0011	315.936	-0.320098	0.270187	-1.18473	0.236124	0.356094	8198130	8.41752	8.41164	8.85601	8.7206	8.70465	8.55839	7.8941	7.99619
PAS_chr2-1_0012	97.317	0.102731	0.587123	0.174974	0.8611	0.90699	8198131	7.38718	7.28231	6.42831	6.91734	6.16716	6.07898	7.76284	7.63219
PAS_chr2-1_0013	54.0578	-0.823769	0.400387	-2.05743	0.0396449	0.0881775	8198132	6.50701	7.1254	6.34625	6.84643	6.3407	6.52393	5.72236	6.23817
PAS_chr2-1_0014	588.732	0.17515	0.252715	0.693073	0.488263	0.615828	8198133	9.44745	9.19005	9.03455	9.1593	9.03062	8.94147	9.80663	9.55738
PAS_chr2-1_0015	5.26406	0.758383	0.731886	1.0362	0.300108	0.427272	8198134	5.03354	4.85377	4.78286	5.24764	5.34775	5.2884	5.00851	5.12712
PAS_chr2-1_0016	577.64	-2.98116	0.232528	-12.8206	1.25661e-37	1.07344e-35	8198135	9.97076	10.2179	10.021	10.0142	7.52377	7.61923	6.87603	7.49887
PAS_chr2-1_0017	4568.14	-0.108021	0.279069	-0.387075	0.6987	0.787092	8198136	12.1654	12.3057	12.1929	12.2245	12.4197	12.5903	11.3991	11.7363
PAS_chr2-1_0018	86.6202	0.0649229	0.243053	0.267114	0.789381	0.855772	8198137	6.88067	6.66921	7.06659	7.13015	6.80448	6.93155	7.2232	6.96771
PAS_chr2-1_0019	65.2631	-0.400597	0.35448	-1.1301	0.258436	0.380741	8198138	6.71434	6.37454	7.03339	7.03846	6.16716	6.37972	6.91406	6.61133
PAS_chr2-1_0020	134.29	0.0872103	0.287384	0.303462	0.761538	0.837101	8198139	7.33195	6.81598	7.77188	7.55194	7.46256	7.2643	7.61815	7.52801
PAS_chr2-1_0021	501.361	-0.43931	0.197283	-2.2268	0.0259604	0.062394	8198140	9.32515	9.37459	9.19702	9.18738	8.5568	8.62788	9.04734	9.14403
PAS_chr2-1_0022	3651.1	-1.13328	0.215011	-5.27081	1.35823e-07	1.21374e-06	8198141	12.3316	12.2385	12.3354	12.3094	11.5225	11.4149	10.6943	10.9558
PAS_chr2-1_0023	1991.39	-0.807896	0.106446	-7.58971	3.20634e-14	6.99566e-13	8198142	11.3626	11.3155	11.3409	11.3054	10.6538	10.5802	10.3758	10.5412
PAS_chr2-1_0024	1145.22	-0.369237	0.176768	-2.08883	0.0367232	0.0830722	8198143	10.2816	10.2897	10.6122	10.3126	9.71902	10.0412	10.2847	9.99349
PAS_chr2-1_0806	697.322	-0.000920663	0.152391	-0.00604143	0.99518	0.997158	8198144	9.49154	9.41725	9.68551	9.51545	9.44808	9.4598	9.77944	9.39116
PAS_chr2-1_0025	909.524	0.0658989	0.264086	0.249536	0.802947	0.865451	8198082	9.86944	9.65154	9.96204	9.94332	10.2402	10.3061	9.34769	9.57299
PAS_chr2-1_0026	1175.28	0.761508	0.285718	2.66524	0.00769325	0.0228616	8198145	9.76216	9.8644	9.87106	9.84253	10.917	10.9804	9.76816	10.2948
PAS_chr2-1_0027	953.368	0.637611	0.247939	2.57165	0.0101216	0.028727	8198146	9.3436	9.25588	10.1474	9.56621	10.0811	10.0412	10.4364	10.3278
PAS_chr2-1_0028	533.019	0.208398	0.132491	1.57292	0.115737	0.204918	8198147	8.99244	8.89808	9.2224	9.13307	9.25888	9.34551	9.22656	9.201
PAS_chr2-1_0029	944.372	0.134819	0.280349	0.480896	0.630591	0.734499	8198148	9.4644	9.48636	10.3841	9.97987	9.72546	9.74973	10.35	10.1122
PAS_chr2-1_0030	990.987	0.579059	0.195406	2.96337	0.00304295	0.0103087	8198149	9.70982	9.91383	9.69071	9.48562	10.2747	10.6071	9.98383	10.111
PAS_chr2-1_0031	426.135	0.374407	0.14174	2.64151	0.00825369	0.0241323	8198150	8.71596	8.45551	8.79443	8.76481	8.99902	8.95953	9.13193	9.01779
PAS_chr2-1_0032	617.398	0.395141	0.2025	1.95131	0.0510199	0.108088	8198151	9.21924	9.06566	9.18968	9.18738	9.84861	9.70943	9.15136	9.33324
PAS_chr2-1_0033	1094.32	-0.793481	0.178744	-4.43921	9.02911e-06	5.87184e-05	8198152	10.8025	10.4657	10.3201	10.2772	9.61007	9.56372	9.78814	9.88791
PAS_chr2-1_0034	679.756	-0.290991	0.159717	-1.82192	0.0684678	0.136018	8198153	9.77411	9.56034	9.43578	9.70533	9.56588	9.1524	9.27872	9.3774
PAS_chr2-1_0035	10.7386	1.29446	0.677899	1.90952	0.0561949	0.116697	8198154	5.17261	5.23936	5.15786	5.13683	5.43455	5.03346	6.09589	5.49529
PAS_chr2-1_0036	713.631	0.396188	0.223206	1.77498	0.0759007	0.147131	8198155	9.50389	9.59595	8.85137	9.38417	9.50163	9.61395	9.98923	9.79335
PAS_chr2-1_0037	471.89	-0.195082	0.277509	-0.702973	0.482072	0.61031	8198156	9.29466	9.21318	8.80888	8.99687	8.61012	8.33635	9.27341	9.20991
PAS_chr2-1_0038	961.782	0.511285	0.21171	2.41503	0.0157341	0.0418076	8198157	9.9009	9.3882	9.75668	9.7278	10.5561	10.1976	9.85715	10.0798
PAS_chr2-1_0039	591.418	0.439246	0.128363	3.42191	0.000621835	0.00260519	8198158	9.14228	8.89808	9.05892	9.22399	9.45392	9.50964	9.56165	9.45997
PAS_chr2-1_0040	338.36	0.000419193	0.130875	0.00320301	0.997444	0.998435	8198159	8.66911	8.5796	8.46998	8.54335	8.46327	8.54248	8.68602	8.57213
PAS_chr2-1_0041	380.195	0.485788	0.177323	2.73957	0.00615199	0.0189177	8198160	8.39553	8.64163	8.40797	8.46889	9.08429	9.11799	8.7072	8.72931
PAS_chr2-1_0042	1601.35	-0.490011	0.515159	-0.951185	0.341511	0.469998	8198161	11.0988	11.4191	10.155	10.6253	9.26332	9.13132	11.2913	10.8244
PAS_chr2-1_0043	646.033	-0.26808	0.272046	-0.985422	0.324417	0.4528	8198162	9.48532	9.95401	9.22957	9.4122	8.84165	9.01815	9.69861	9.45623
PAS_chr2-1_0044	165.841	0.0223123	0.268595	0.0830705	0.933795	0.958129	8198163	7.81898	7.88418	7.46319	7.49244	7.30547	7.45727	8.04381	7.84901
PAS_chr2-1_0045	332.579	1.2096	0.281257	4.30068	1.70274e-05	0.000104656	8198164	7.90281	8.03108	7.87682	7.8407	8.52383	8.48952	9.45474	9.21213
PAS_chr2-1_0046	874.64	0.196974	0.244635	0.805176	0.420718	0.55033	8198165	9.6029	9.41725	10.2337	9.57686	9.84861	9.61963	9.97514	10.213
PAS_chr2-1_0047	573.166	-0.270598	0.458855	-0.589725	0.555375	0.673993	8198166	9.3135	9.46939	9.55183	9.17575	7.84389	8.24577	9.78566	9.69056
PAS_chr2-1_0048	1412.63	-0.680113	0.206088	-3.30011	0.000966454	0.0038475	8198167	10.9742	10.9312	10.4143	10.8103	10.3115	10.3749	9.93314	9.86976
PAS_chr2-1_0049	2121.64	2.07731	0.362181	5.73557	9.71848e-09	1.04661e-07	8198168	9.26351	9.13997	10.3434	9.87883	12.1688	12.0852	11.066	11.4489
PAS_chr2-1_0807	1517.88	1.23211	0.304521	4.04608	5.20834e-05	0.000288462	8198169	9.46018	9.45006	10.3533	10.0793	11.3773	11.4062	10.6224	10.76
PAS_chr2-1_0050	1652.36	-1.58387	0.264252	-5.99376	2.05041e-09	2.40327e-08	8198083	11.4994	11.6468	10.5521	11.2741	9.76977	10.0156	9.70388	9.51669
PAS_chr2-1_0051	392.3	0.113551	0.199507	0.569156	0.56925	0.685548	8198170	8.58229	8.70835	8.85137	8.675	9.04358	9.00372	8.44235	8.66914
PAS_chr2-1_0052	397.888	-1.14151	0.237586	-4.80463	1.55041e-06	1.17328e-05	8198171	9.05818	9.20038	9.42645	9.09898	8.01781	7.69372	8.45494	8.39556
PAS_chr2-1_0053	39.591	-0.24166	0.438487	-0.551123	0.58155	0.695094	8198172	6.15016	6.57265	6.45453	6.00706	6.01262	5.60039	6.30671	6.56837
PAS_chr2-1_0054	250.462	-0.942286	0.477263	-1.97435	0.0483417	0.103414	8198173	8.36415	8.57563	8.45779	8.71418	6.52473	7.05165	8.46742	8.04705
PAS_chr2-1_0055	1080.3	-1.35525	0.29764	-4.5533	5.28099e-06	3.62618e-05	8198174	10.3413	10.2039	11.1568	10.6632	9.72224	9.53593	8.88034	9.06766
PAS_chr2-1_0056	117.776	0.246629	0.263026	0.937662	0.348418	0.476793	8198175	7.15171	7.40529	6.87308	7.30579	7.12836	7.17263	7.71624	7.454
PAS_chr2-1_0057	459.714	0.588721	0.448256	1.31336	0.189062	0.300971	8198176	8.53079	9.17704	8.00007	8.73971	9.81578	9.67163	8.11712	8.57213
PAS_chr2-1_0058	673.867	0.331298	0.173736	1.90691	0.0565322	0.117204	8198177	9.52828	9.23092	9.17861	9.30951	9.43241	9.44066	9.76816	9.83422
PAS_chr2-1_0059	255.713	0.0300237	0.185276	0.162049	0.871268	0.914069	8198178	8.2062	7.89062	8.39524	8.25937	8.31256	8.20078	8.03121	8.33151
PAS_chr2-1_0060	1073.94	0.0552066	0.239115	0.230879	0.817409	0.8771	8198179	10.2305	10.1383	9.91393	10.0855	10.458	10.4309	9.57033	9.96485
PAS_chr2-1_0061	456.16	-0.100203	0.292198	-0.342926	0.731654	0.813307	8198180	9.10761	9.24095	8.62511	8.96747	9.05642	9.40379	8.334	8.62646
PAS_chr2-1_0062	604.246	0.416528	0.173593	2.39945	0.0164197	0.0431466	8198181	9.1022	8.89172	9.34299	9.14027	9.37413	9.50555	9.76313	9.38528
PAS_chr2-1_0063	563.853	0.299647	0.14399	2.08102	0.0374317	0.084259	8198182	9.26593	9.09363	9.05892	8.9457	9.43044	9.2038	9.5024	9.3434
PAS_chr2-1_0064	984.071	-1.12768	0.496338	-2.272	0.0230868	0.0565941	8198183	10.698	10.9474	9.39492	10.2988	8.2376	8.54248	10.1827	9.64369
PAS_chr2-1_0065	1699.2	1.45699	0.298062	4.88822	1.0175e-06	7.93838e-06	8198461	9.68654	9.76364	10.0065	10.0705	10.7767	10.7181	11.8737	11.5217
PAS_chr2-1_0066	425.852	0.363897	0.244177	1.4903	0.136145	0.231814	8198462	8.66545	8.15892	9.07891	8.72381	9.25443	9.06616	8.85448	8.88217
PAS_chr2-1_0067	241.82	0.429969	0.29226	1.47119	0.14124	0.238396	8198463	8.304	8.26641	7.48763	7.50002	8.24663	8.57803	8.16398	8.23848
PAS_chr2-1_0068	311.032	-0.12756	0.371521	-0.343344	0.731339	0.813307	8198464	8.50638	8.8131	8.1893	8.48409	7.80148	7.64199	8.95525	8.75696
PAS_chr2-1_0069	191.319	-0.548902	0.267998	-2.04816	0.0405444	0.0896244	8198465	7.90281	8.23147	8.09782	8.01375	7.22439	7.24445	7.88478	7.92178
PAS_chr2-1_0070	323.093	0.702632	0.18901	3.71743	0.00020126	0.000968698	8198466	8.27536	7.99575	8.30962	8.05007	9.06153	8.62788	8.58947	8.81364
PAS_chr2-1_0071	651.922	1.92619	0.385012	5.00294	5.64619e-07	4.62712e-06	8198467	8.23625	8.26641	8.48206	8.14424	10.5083	10.642	8.90574	9.57299
PAS_chr2-1_0072	40580.8	0.33876	0.192265	1.76195	0.0780783	0.150369	8198468	14.9432	15.0592	15.3602	15.1283	15.5681	15.7944	15.1842	15.2445
PAS_chr2-1_0073	1890.96	0.347935	0.21336	1.63075	0.102944	0.187374	8198469	10.5825	10.3956	10.9534	10.9375	11.4359	11.0146	10.8697	10.9136
PAS_chr2-1_0074	564.79	-0.160552	0.16985	-0.945261	0.344526	0.472493	8198470	9.30176	9.46939	9.2224	9.26189	8.85054	9.13398	9.37604	9.25579
PAS_chr2-1_0075	352.922	-0.268664	0.26263	-1.02298	0.306319	0.433288	8198471	9.02139	8.85948	8.40162	8.58976	8.25112	8.07337	8.83296	8.69478
PAS_chr2-1_0076	329.349	0.38962	0.185963	2.09514	0.0361581	0.0819411	8198472	8.33208	8.11574	8.62511	8.28132	8.9027	8.65402	8.51629	8.67881
PAS_chr2-1_0077	642.18	-0.0271138	0.153719	-0.176386	0.859991	0.90639	8198473	9.26593	9.37686	9.56038	9.50248	9.50912	9.1419	9.5024	9.4317
PAS_chr2-1_0078	406.136	-0.212243	0.178979	-1.18585	0.23568	0.355743	8198474	9.07484	8.8949	8.7097	8.88694	8.84165	8.82148	8.38097	8.73859
PAS_chr2-1_0079	1407.36	-0.127236	0.182676	-0.696512	0.486108	0.614024	8198475	10.634	10.8102	10.1866	10.5445	10.4762	10.6232	10.3708	10.2588
PAS_chr2-1_0080	587.186	-0.552211	0.189554	-2.91321	0.00357729	0.0118459	8198476	9.40417	9.42387	9.76657	9.50061	9.31339	9.03811	8.74097	8.90705
PAS_chr2-1_0081	74.7398	-1.597	0.520185	-3.07006	0.00214018	0.00765543	8198477	7.26461	7.11428	7.36093	7.23453	5.58644	5.43567	6.71218	6.52394
PAS_chr2-1_0082	126.597	-0.492898	0.585953	-0.841191	0.400241	0.530394	8198478	7.37813	7.38706	7.91314	7.46946	6.39358	5.77374	7.83241	7.6783
PAS_chr2-1_0083	124.318	0.50971	0.222388	2.29199	0.0219063	0.0545763	8198479	7.30349	7.36859	6.81514	7.01722	7.65247	7.37781	7.55467	7.5636
PAS_chr2-1_0084	226.321	-0.0943257	0.197572	-0.477426	0.633059	0.736523	8198480	8.09576	8.01353	8.20399	8.08549	7.64562	7.99343	8.25333	8.11058
PAS_chr2-1_0085	506.195	-0.16089	0.165531	-0.971962	0.331069	0.459691	8198481	9.22423	9.18226	9.11421	9.15693	8.73055	8.90775	9.22839	9.16021
PAS_chr2-1_0086	5545.78	-0.977748	0.157032	-6.22642	4.77228e-10	6.12017e-09	8198482	12.9018	13.0317	12.7726	12.6813	12.0048	12.0488	11.6182	11.8222
PAS_chr2-1_0087	2485.13	-1.29579	0.172807	-7.4985	6.455e-14	1.34435e-12	8198483	12.0072	11.7509	11.761	11.6712	10.8397	10.4363	10.2812	10.5118
PAS_chr2-1_0088	2890.97	-4.05396	0.323933	-12.5148	6.1957e-36	4.95656e-34	8198484	12.2597	12.1039	12.7954	12.4429	8.45162	9.19112	8.22416	7.93265
PAS_chr2-1_0089	3699.42	1.95217	0.139314	14.0127	1.30392e-44	1.52831e-42	8198485	10.5462	10.4057	10.6633	10.7914	12.6561	12.4433	12.596	12.4177
PAS_chr2-1_0090	213.881	1.07541	0.404984	2.65544	0.0079204	0.0233443	8198486	7.5729	7.81819	6.94667	7.39817	8.71442	8.85082	7.35858	8.1201
PAS_chr2-1_0091	409.857	-0.189066	0.169432	-1.11588	0.264472	0.387031	8198487	9.01277	8.75819	8.93714	8.88694	8.58903	8.48952	8.92168	8.86534
PAS_chr2-1_0092	162.945	-1.10584	0.407709	-2.71233	0.00668124	0.020273	8198488	7.81232	8.46842	7.93978	7.83476	6.85402	6.34097	7.74747	7.28454
PAS_chr2-1_0093	2054.52	-0.568951	0.214524	-2.65216	0.00799793	0.0235041	8198489	10.9911	11.1847	11.5626	11.3443	10.4296	10.4869	11.0459	10.858
PAS_chr2-1_0094	519.723	-0.326205	0.223964	-1.4565	0.145253	0.243458	8198490	9.05258	9.03713	9.66979	9.25085	9.28312	8.94147	8.78148	8.82819
PAS_chr2-1_0808	632.395	-0.814801	0.20666	-3.94272	8.05641e-05	0.000431044	8198491	9.64439	10.1249	9.49646	9.55548	9.19992	8.8953	8.79638	8.93957
PAS_chr2-1_0095	848.474	-0.74255	0.204844	-3.62495	0.000289018	0.00133515	8198084	10.2256	10.2678	9.72661	10.1523	9.1624	9.48494	9.68402	9.21434
PAS_chr2-1_0096	1185.4	0.99495	0.461109	2.15773	0.0309486	0.0720134	8198492	9.67384	9.7912	9.58014	9.7593	11.2613	11.3093	9.07202	9.89482
PAS_chr2-1_0097	4316.69	-0.32309	0.313981	-1.02901	0.303475	0.42988	8198493	12.3565	12.4063	11.926	12.2276	12.3756	12.33	11.128	11.4564
PAS_chr2-1_0098	38.2015	0.882101	0.320115	2.75557	0.00585895	0.0180806	8198494	6.15016	5.98904	5.57832	5.9833	6.64383	6.45385	6.26117	6.38069
PAS_chr2-1_0099	399.09	0.319075	0.203243	1.56992	0.116434	0.205759	8198495	8.76132	8.42052	8.66274	8.65835	8.68491	8.6354	9.19321	9.0823
PAS_chr2-1_0100	278.333	-0.329695	0.195079	-1.69006	0.0910168	0.170024	8198496	8.36868	8.50227	8.4639	8.48409	7.73861	8.22095	8.30297	8.32741
PAS_chr2-1_0101	329.987	-0.0660933	0.163343	-0.404629	0.68575	0.777019	8198497	8.62447	8.74765	8.38883	8.46889	8.31685	8.46861	8.6093	8.6097
PAS_chr2-1_0102	158.622	-0.896571	0.369124	-2.42892	0.015144	0.0405664	8198498	7.70849	8.19047	8.10567	7.72317	6.49317	6.94405	7.73194	7.43101
PAS_chr2-1_0103	565.494	0.80714	0.213824	3.77478	0.000160148	0.000792955	8198499	8.74056	8.57563	9.12579	8.79557	9.21145	9.58519	9.86658	9.54863
PAS_chr2-1_0104	646.104	0.369032	0.238566	1.54688	0.121893	0.212942	8198500	9.08036	9.11015	9.58014	9.14027	9.35347	9.17318	9.88061	9.81976
PAS_chr2-1_0809	5309.97	-0.330817	0.110854	-2.98426	0.00284261	0.00973945	8198501	12.6066	12.3668	12.6226	12.5529	12.2121	12.3035	12.2103	12.1179
PAS_chr2-1_0105	1242.22	0.643089	0.409129	1.57185	0.115986	0.205183	8198085	9.76559	10.1289	10.0169	9.9945	11.1604	11.1588	9.29278	9.99992
PAS_chr2-1_0106	191.205	-0.509539	0.29172	-1.74667	0.0806941	0.154756	8198502	7.68677	7.79778	8.61418	7.91585	7.80148	7.49955	7.78307	7.3678
PAS_chr2-1_0107	479.406	-0.307366	0.25531	-1.20389	0.228631	0.348232	8198503	8.83497	8.79957	9.5717	9.2859	9.03322	9.09639	8.54307	8.76303
PAS_chr2-1_0108	263.816	0.077095	0.22241	0.346634	0.728866	0.811641	8198504	7.90906	7.95953	8.40797	8.49914	8.2376	8.07337	8.40064	8.39556
PAS_chr2-1_0109	699.898	0.347951	0.272244	1.27808	0.20122	0.315541	8198505	9.41511	9.19522	9.45119	9.36791	10.1605	9.86268	8.99452	9.48586
PAS_chr2-1_0810	2068.87	-1.39026	0.16445	-8.45401	2.81461e-17	8.15267e-16	8198506	11.3547	11.4383	11.9188	11.494	10.2391	10.2363	10.1647	10.1974
PAS_chr2-1_0110	3784.86	-0.667614	0.269152	-2.48043	0.0131224	0.0358465	8198086	11.7587	11.7127	12.7894	12.2439	11.6443	11.6514	11.391	11.4314
PAS_chr2-1_0111	555.959	-0.0101261	0.258666	-0.0391472	0.968773	0.980839	8198507	9.08859	9.04575	9.59686	9.1088	8.98834	8.72619	9.49177	9.50949
PAS_chr2-1_0112	932.595	-0.435806	0.129998	-3.35241	0.000801101	0.00327192	8198508	10.2684	10.103	10.0044	10.0991	9.68471	9.55386	9.8536	9.71109
PAS_chr2-1_0113	1216.66	-0.289175	0.144408	-2.00249	0.0452325	0.0980946	8198509	10.4925	10.6071	10.1976	10.3921	10.1747	10.2943	10.0912	10.0329
PAS_chr2-1_0114	514.916	0.00544369	0.38057	0.014304	0.988587	0.99362	8198510	8.79191	8.89172	9.53167	9.14027	8.40407	8.42152	9.79186	9.36549
PAS_chr2-1_0115	708.34	0.61278	0.48788	1.256	0.209114	0.325289	8198511	9.02996	8.78933	9.6079	9.36996	8.4121	8.89216	10.6314	10.2163
PAS_chr2-1_0116	3646.87	0.297819	0.260758	1.14213	0.2534	0.374747	8198512	11.4364	11.123	12.2481	11.7276	11.9235	11.8769	12.2117	11.9166
PAS_chr2-1_0117	653.622	0.830554	0.405398	2.04874	0.040488	0.0895391	8198513	8.75098	8.80973	9.42645	8.90961	8.80557	9.0717	10.4937	10.0834
PAS_chr2-1_0118	459.936	0.540928	0.290543	1.86178	0.0626339	0.12693	8198514	8.77839	8.53942	8.9106	8.53608	9.45197	9.64772	8.54601	8.87659
PAS_chr2-1_0119	266.521	0.537995	0.206989	2.59915	0.00934541	0.0268682	8198515	8.28497	8.15892	7.58135	7.91021	8.42804	8.49779	8.52826	8.46435
PAS_chr2-1_0120	973.181	1.25226	0.292795	4.27693	1.89486e-05	0.000115339	8198516	9.52222	9.30454	8.89715	9.28156	10.9613	10.6176	9.74918	10.2609
PAS_chr2-1_0121	277.801	-0.355543	0.2608	-1.36328	0.172795	0.279579	8198517	8.77499	8.67538	7.81095	8.4024	7.98036	8.31306	8.17164	8.12956
PAS_chr2-1_0122	1592.97	-0.670103	0.207808	-3.22463	0.00126136	0.00486399	8198518	11.2932	11.067	10.5549	10.84	10.5092	10.4081	10.1181	10.1794
PAS_chr2-1_0123	813.886	-0.399734	0.184923	-2.16163	0.0306468	0.0715755	8198519	10.0668	9.90912	9.68551	9.98254	9.6814	9.7805	9.37273	9.25794
PAS_chr2-1_0811	294.182	0.220049	0.246286	0.893467	0.371607	0.499573	8198520	7.89023	7.98978	8.58087	8.55779	8.65816	8.24085	8.5012	8.49389
PAS_chr2-1_0812	16755.9	-0.630804	0.218267	-2.89006	0.00385169	0.0126055	8198087	14.1418	13.9275	14.6633	14.426	13.9081	13.8554	13.4604	13.4645
PAS_chr2-1_0124	2437.48	0.119949	0.243967	0.491661	0.622959	0.728134	8198088	11.2926	11.2746	11.0179	11.2599	11.6608	11.6702	10.8251	10.9755
PAS_chr2-1_0125	2341.92	-0.16549	0.298117	-0.555119	0.578814	0.693915	8198521	11.4191	11.5738	10.7716	11.3086	11.4442	11.538	10.4754	10.8273
PAS_chr2-1_0126	723.948	0.520526	0.382457	1.36101	0.173512	0.280404	8198522	9.54431	9.65904	8.66803	9.18506	10.2447	10.2264	8.77898	9.5113
PAS_chr2-1_0127	939.942	1.33107	0.262519	5.07037	3.97044e-07	3.35756e-06	8198523	8.90191	8.74412	9.7641	9.05138	10.4589	10.2338	10.4876	10.5491
PAS_chr2-1_0128	61.7967	0.857365	0.486859	1.76101	0.0782361	0.150615	8198524	6.41757	6.23022	6.60158	6.03034	6.46082	5.97721	7.23809	7.38388
PAS_chr2-1_0129	574.508	-0.641094	0.285725	-2.24374	0.0248489	0.0601818	8198525	9.7977	9.24844	9.57733	9.46284	8.46713	8.46439	9.34769	9.23194
PAS_chr2-1_0130	332.624	1.18332	0.165213	7.16241	7.92717e-13	1.43201e-11	8198526	7.90281	7.76309	8.08992	7.94924	8.99636	9.1809	8.84256	8.85117
PAS_chr2-1_0131	716.57	0.627445	0.141707	4.42778	9.52081e-06	6.14403e-05	8198527	9.01565	9.33297	9.34299	9.24641	9.86036	9.9252	9.66658	9.86414
PAS_chr2-1_0132	99.1299	-1.20112	0.311677	-3.85373	0.000116334	0.00059707	8198528	7.24475	7.41431	7.83008	7.34854	6.26656	6.3605	6.96014	6.71949
PAS_chr2-1_0133	110.381	-0.878475	0.485646	-1.80888	0.0704695	0.139109	8198608	7.73693	7.71306	6.5782	7.72317	6.08133	6.66905	7.49436	6.81951
PAS_chr2-1_0134	34.2218	-0.699998	0.434121	-1.61245	0.106864	0.192907	8198529	6.66931	6.20816	5.94925	6.27921	6.08133	5.6375	6.26117	5.60103
PAS_chr2-1_0813	880.741	0.240911	0.216646	1.112	0.266137	0.388567	8198450	9.8931	9.90123	9.2579	9.77479	9.73347	9.78893	10.2401	10.0216
PAS_chr2-1_0135	285.45	0.0132773	0.448516	0.0296028	0.976384	0.985772	8198089	8.01129	8.11574	8.73515	8.4064	7.65928	7.31273	9.10827	8.62646
PAS_chr2-1_0136	1735.05	-0.119083	0.163844	-0.726809	0.467343	0.59691	8198451	10.8834	10.5768	10.9577	10.958	10.9626	10.7811	10.5613	10.6033
PAS_chr2-1_0137	931.201	0.313458	0.151682	2.06654	0.0387771	0.0865914	8198452	9.61433	9.73198	9.7837	9.92538	10.2278	10.1912	9.94765	9.87677
PAS_chr2-1_0138	124.764	0.440027	0.380478	1.15651	0.247473	0.36825	8198453	7.38718	7.59947	6.3742	7.05937	7.7257	7.77136	7.06478	7.41548
PAS_chr2-1_0139	821.467	0.324434	0.240232	1.3505	0.176856	0.284686	8198454	9.76216	9.8448	9.25087	9.42207	10.0609	10.2239	9.49025	9.71265
PAS_chr2-1_0140	6458.9	0.00449492	0.542446	0.00828639	0.993388	0.996156	8198455	12.6991	12.9767	12.2933	12.6061	10.9633	11.2212	13.6021	13.1714
PAS_chr2-1_0141	786.549	-0.0800769	0.132463	-0.604525	0.545495	0.665617	8198456	9.7792	9.5361	9.78614	9.80981	9.64108	9.53192	9.79557	9.63876
PAS_chr2-1_0142	492.951	1.08712	0.201091	5.40609	6.44162e-08	6.05704e-07	8198457	8.74751	8.17478	8.43931	8.49164	9.54963	9.24117	9.35441	9.71265
PAS_chr2-1_0143	2511.1	2.34103	0.183641	12.7478	3.20492e-37	2.69213e-35	8198458	9.58363	9.41503	10.0717	9.89876	12.0657	12.0154	11.9815	12.127
PAS_chr2-1_0144	410.215	1.11324	0.163254	6.81909	9.16187e-12	1.4659e-10	8198459	8.36868	8.22641	8.17445	8.13461	9.21145	9.19874	9.02434	9.47112
PAS_chr2-1_0145	424.349	-0.133917	0.252898	-0.52953	0.596438	0.706825	8198460	9.0831	8.95715	8.82318	8.80769	8.86814	9.18857	8.17164	8.79894
PAS_chr2-1_0146	679.731	0.254821	0.221397	1.15097	0.249744	0.370754	8198530	9.39977	9.12649	9.61339	9.29668	9.94422	9.3569	9.27341	9.75585
PAS_chr2-1_0147	42.5271	-0.544213	0.434721	-1.25187	0.210618	0.326814	8198531	6.60678	6.41291	6.0615	6.6508	5.7481	5.70786	6.46087	6.43024
PAS_chr2-1_0148	58.7818	-0.539867	0.491352	-1.09874	0.271883	0.395352	8198532	6.95672	6.9856	6.0615	6.80953	6.01262	5.77374	6.87603	6.65294
PAS_chr2-1_0149	405.716	-0.541504	0.278914	-1.94147	0.0522013	0.110035	8198533	8.68369	9.09086	9.27532	9.00741	8.28655	7.9757	8.91941	8.76908
PAS_chr2-1_0150	379.302	0.586494	0.257714	2.27575	0.0228609	0.0561973	8198534	8.5627	8.52714	8.31639	8.27696	9.23197	9.26556	8.35768	8.79005
PAS_chr2-1_0151	632.238	0.207992	0.199399	1.04309	0.296905	0.424271	8198535	9.51817	9.50313	8.90613	9.16166	9.63937	9.58519	9.3611	9.35749
PAS_chr2-1_0152	451.082	0.800061	0.170729	4.68614	2.78404e-06	2.01025e-05	8198536	8.58618	8.37098	8.6994	8.45352	9.43438	9.40159	9.12409	9.05288
PAS_chr2-1_0153	99.6295	0.285487	0.264115	1.08092	0.279732	0.404663	8198537	6.63842	7.08037	7.17687	7.07997	7.34004	6.8272	7.27462	7.35154
PAS_chr2-1_0154	547.989	0.081975	0.184435	0.444465	0.656706	0.756007	8198538	9.1103	8.90442	9.40128	9.20122	9.49975	9.09639	9.08218	9.24283
PAS_chr2-1_0156	979.96	-0.168626	0.150459	-1.12074	0.262398	0.384667	8198539	9.86625	9.93406	10.31	10.1511	9.86329	9.84984	10.0159	9.91674
PAS_chr2-1_0157	282.122	0.226866	0.186352	1.21741	0.223449	0.341993	8198540	8.43056	8.10474	8.19666	8.17273	8.60313	8.60509	8.23517	8.23848
PAS_chr2-1_0158	1206.05	0.199777	0.204473	0.977037	0.328551	0.457051	8198541	10.2539	10.4517	9.85029	10.1187	10.5677	10.5626	10.0536	10.2694
PAS_chr2-1_0159	1301.08	-0.273233	0.117466	-2.32606	0.0200153	0.0506921	8198542	10.4811	10.4474	10.658	10.476	10.0986	10.2608	10.328	10.3104
PAS_chr2-1_0160	2854.54	-0.224952	0.234429	-0.959576	0.337269	0.465681	8198543	11.5558	11.8315	11.4298	11.5794	11.7152	11.6711	10.9947	10.9911
PAS_chr2-1_0161	826.205	1.05072	0.162551	6.46395	1.02002e-10	1.44814e-09	8198544	9.06097	9.06283	9.44505	9.11612	10.0811	9.99827	10.3004	10.2937
PAS_chr2-1_0162	1520.29	-0.203883	0.201887	-1.00989	0.31255	0.439879	8198545	10.5979	10.4561	10.9073	10.8163	10.8165	10.6223	10.2608	10.2448
PAS_chr2-1_0163	1294.92	-1.82975	0.158904	-11.5148	1.11128e-30	6.83029e-29	8198546	10.8975	10.9227	11.0954	11.1141	9.53869	9.07447	9.17053	9.18301
PAS_chr2-1_0164	576.458	-1.54249	0.212445	-7.26065	3.85227e-13	7.2717e-12	8198547	9.56803	9.50937	10.239	9.82179	8.27337	8.33635	8.4798	8.45687
PAS_chr2-1_0165	134.117	-0.727567	0.28816	-2.52488	0.0115739	0.032228	8198548	7.3506	7.66119	8.12897	7.52992	7.03582	6.78589	7.19294	7.41548
PAS_chr2-1_0166	469.522	-0.0651578	0.362512	-0.17974	0.857357	0.90437	8198549	9.04977	9.11835	9.09077	8.82866	9.43241	9.41909	7.93529	8.57213
PAS_chr2-1_0167	265.881	-0.259706	0.24748	-1.0494	0.293993	0.421252	8198550	8.46052	8.67538	7.82055	8.38224	8.36734	8.2109	7.93077	8.03198
PAS_chr2-1_0814	245.03	-0.364515	0.229872	-1.58573	0.1128	0.200888	8198551	8.41752	8.53942	7.8951	8.29001	7.99653	8.27981	7.90796	7.74165
PAS_chr2-1_0168	2576.24	0.00195204	0.27197	0.00717743	0.994273	0.996761	8198090	11.2134	11.6052	11.2049	11.3526	11.7777	11.6505	10.7211	11.0135
PAS_chr2-1_0169	1069.25	0.189912	0.149739	1.26829	0.204695	0.319893	8198552	10.026	9.81154	10.2319	9.99582	10.2681	10.1088	10.0751	10.3532
PAS_chr2-1_0170	163.331	0.0270662	0.208186	0.130009	0.896559	0.931874	8198553	7.90906	7.76309	7.47547	7.42234	7.75141	7.53247	7.82268	7.59144
PAS_chr2-1_0171	623.783	0.270649	0.150933	1.79317	0.0729455	0.142485	8198554	9.22174	9.12649	9.48153	9.12825	9.42055	9.37718	9.53233	9.64697
PAS_chr2-1_0172	874.308	-3.72591	0.403262	-9.23942	2.47834e-20	8.92202e-19	8198555	10.8952	11.097	9.62973	10.8012	6.89001	6.88038	7.8941	7.43872
PAS_chr2-1_0173	1399.04	0.266593	0.17747	1.50219	0.133048	0.227919	8198556	10.3333	9.99311	10.6012	10.4376	10.6698	10.7347	10.6265	10.4141
PAS_chr2-1_0174	1763.72	-0.95209	0.174598	-5.45303	4.95179e-08	4.76279e-07	8198557	11.1069	11.0256	11.5333	11.1153	10.2187	10.1315	10.4975	10.2458
PAS_chr2-1_0175	3642.79	-0.371113	0.410283	-0.90453	0.365714	0.493494	8198558	12.013	12.1018	12.0531	11.9013	12.3341	11.9985	10.123	11.2912
PAS_chr2-1_0176	335.363	-0.163997	0.235772	-0.695573	0.486696	0.614312	8198559	8.71596	8.83979	8.43931	8.47651	8.08486	8.31306	8.55481	8.85685
PAS_chr2-1_0815	807.798	0.864847	0.239799	3.60656	0.000310287	0.00142168	8198560	9.08036	8.75468	9.72153	9.32433	10.2614	10.0171	9.97949	10.0553
PAS_chr2-1_0177	3694.06	1.46598	0.360517	4.06633	4.77599e-05	0.000266862	8198091	10.347	10.7359	11.61	10.8842	12.7415	12.8806	11.6998	12.0186
PAS_chr2-1_0178	1397.79	0.41519	0.211987	1.95856	0.0501639	0.106633	8198561	10.2696	10.3466	10.1512	10.3274	10.966	10.9303	10.2117	10.4735
PAS_chr2-1_0816	1025.17	0.108439	0.210362	0.515488	0.606212	0.715027	8198562	9.99575	10.0837	9.97914	9.96239	10.3815	10.3905	9.70519	9.83278
PAS_chr2-1_0179	169.05	-0.194092	0.234248	-0.828575	0.407345	0.538144	8198092	7.61956	7.50151	8.09782	7.8584	7.36542	7.55667	7.84689	7.68476
PAS_chr2-1_0180	593.652	-0.0503962	0.204008	-0.24703	0.804885	0.867355	8198563	9.08585	8.9873	9.64052	9.52097	9.20915	9.1962	9.40707	9.32302
PAS_chr2-1_0182	281.62	0.280513	0.224105	1.2517	0.210678	0.326814	8198564	7.94599	7.88418	8.51184	8.38224	8.31256	8.30836	8.55188	8.59955
PAS_chr2-1_0183	391.72	0.0661163	0.278679	0.237249	0.812464	0.873841	8198565	8.62447	8.34787	8.99301	8.86681	8.77789	8.13319	9.06998	8.99219
PAS_chr2-1_0184	339.455	0.304042	0.294306	1.03308	0.301566	0.428622	8198566	8.17033	8.0194	8.98879	8.34522	8.53122	8.34555	9.00096	8.83108
PAS_chr2-1_0185	7752.51	0.422704	0.36338	1.16325	0.244726	0.365133	8198567	12.8188	12.6484	12.6442	12.6928	13.6475	13.632	12.0035	12.5641
PAS_chr2-1_0186	459.503	-1.5531	0.175235	-8.86295	7.79273e-19	2.56702e-17	8198568	9.41075	9.58418	9.6079	9.40823	8.38786	8.10087	7.92624	7.93265
PAS_chr2-1_0187	254.776	0.335359	0.208441	1.60889	0.10764	0.193752	8198569	8.19094	8.16951	7.93096	7.90455	8.0999	8.14907	8.65909	8.39947
PAS_chr2-1_0188	2075.53	-0.398982	0.14639	-2.72546	0.00642113	0.0195899	8198570	11.4839	11.2958	11.0577	11.0366	10.833	10.8012	10.8341	10.8888
PAS_chr2-1_0189	1292.81	-2.28496	0.378063	-6.04387	1.50465e-09	1.80129e-08	8198571	10.7211	10.5915	11.7659	10.9915	9.54235	8.95053	8.21307	8.60294
PAS_chr2-1_0190	1078.89	-1.37034	0.267504	-5.12268	3.01222e-07	2.59514e-06	8198572	10.2911	10.0975	11.203	10.7195	9.47319	9.36143	9.20998	9.25794
PAS_chr2-1_0191	1183.96	-0.292716	0.25721	-1.13804	0.255102	0.376711	8198573	10.347	10.1741	10.6177	10.4021	10.5452	10.3061	9.55	9.8371
PAS_chr2-1_0192	5003.08	-0.227436	0.233519	-0.973951	0.330081	0.458793	8198574	12.5127	11.9327	12.5069	12.5937	12.5987	12.1313	11.8418	12.0523
PAS_chr2-1_0193	414.101	-0.26173	0.220034	-1.18949	0.234245	0.35432	8198575	9.02996	9.17442	8.46998	9.00741	8.93924	8.74715	8.45494	8.6496
PAS_chr2-1_0194	263.306	-0.0603827	0.181817	-0.332107	0.739809	0.819661	8198576	8.19605	8.38466	8.2683	8.24603	7.96947	8.08444	8.47362	8.30256
PAS_chr2-1_0195	230.601	0.143869	0.166062	0.866358	0.386294	0.515059	8198577	7.86474	7.87123	8.19666	8.12492	8.15371	8.17516	8.22784	8.00136
PAS_chr2-1_0196	209.957	0.0971263	0.187347	0.51843	0.604158	0.712938	8198578	7.9399	8.05986	8.00847	7.67728	7.94189	7.78503	8.16398	8.10579
PAS_chr2-1_0197	290.087	-0.121028	0.170782	-0.708667	0.478531	0.607659	8198579	8.28975	8.70835	8.28911	8.35767	8.4438	8.26533	8.25333	8.29838
PAS_chr2-1_0198	146.998	0.815194	0.533284	1.52863	0.126356	0.218934	8198580	7.23472	7.50994	6.62455	7.23453	6.79181	6.7998	8.57513	8.25153
PAS_chr2-1_0199	908.013	-0.221337	0.170786	-1.29599	0.19498	0.308443	8198581	10.1279	10.2179	9.76903	9.80529	9.66474	9.68615	9.96091	9.79631
PAS_chr2-1_0200	821.361	0.892902	0.138807	6.43269	1.25363e-10	1.75022e-09	8198582	9.23415	9.04575	9.44812	9.32011	10.0647	10.0581	10.2227	10.1086
PAS_chr2-1_0201	1477.38	-0.258724	0.206185	-1.25482	0.209545	0.325757	8198583	10.4883	10.4625	11.0777	10.6423	10.5785	10.491	10.1072	10.5279
PAS_chr2-1_0202	1333.04	-0.127073	0.295398	-0.430174	0.667069	0.762884	8198584	10.6046	10.6854	10.1284	10.4617	10.6648	10.817	9.68668	9.98703
PAS_chr2-1_0203	3812.69	2.18126	0.442277	4.9319	8.14356e-07	6.50453e-06	8198585	10.0331	9.53202	11.2166	10.5615	11.9322	11.8832	13.2913	12.8627
PAS_chr2-1_0204	967.639	2.98856	0.474922	6.29273	3.11928e-10	4.10474e-09	8198586	7.87754	7.94724	8.15189	8.03462	9.81729	9.31078	11.6244	11.197
PAS_chr2-1_0205	1131.53	1.22015	0.198831	6.13665	8.42811e-10	1.03352e-08	8198587	9.53431	9.43265	9.58294	9.42404	10.4038	10.3432	11.0266	10.7818
PAS_chr2-1_0206	747.608	0.617406	0.290183	2.12764	0.0333667	0.0767902	8198588	9.34818	9.73198	8.75518	9.2058	10.0849	10.219	9.33925	9.75433
PAS_chr2-1_0207	3270.13	-0.433553	0.185492	-2.33731	0.0194231	0.0494906	8198589	11.9471	11.8772	11.8132	11.9255	11.6883	11.7209	11.1157	11.2318
PAS_chr2-1_0208	604.747	0.0596718	0.144657	0.412505	0.679969	0.772727	8198590	9.23415	9.21063	9.42645	9.35353	9.20685	9.24117	9.54119	9.4355
PAS_chr2-1_0209	338.239	0.373936	0.242969	1.53903	0.123798	0.21534	8198591	8.65068	8.59927	7.74186	8.39437	8.80252	8.65032	8.7461	8.70112
PAS_chr2-1_0210	5813.02	-1.90872	0.516954	-3.69225	0.00022228	0.0010539	8198592	13.3463	13.7522	12.3383	12.873	10.1097	9.94344	12.0205	11.8548
PAS_chr2-1_0211	439.877	0.0807006	0.151919	0.531208	0.595275	0.706092	8198593	9.09677	8.85295	8.77003	8.74288	9.09179	8.92624	8.92846	8.83108
PAS_chr2-1_0212	891.675	-0.496017	0.196283	-2.52705	0.0115027	0.0320827	8198594	10.1253	10.1715	10.0065	10.0272	9.38435	9.28954	9.97405	9.68897
PAS_chr2-1_0213	519.642	0.27157	0.143254	1.89572	0.0579968	0.11921	8198595	9.04696	9.05146	8.87444	9.01788	9.42451	9.30844	9.04734	9.20768
PAS_chr2-1_0214	496.882	-0.724941	0.186302	-3.89122	9.97402e-05	0.000522548	8198596	9.27317	9.44573	9.21519	9.51729	8.40407	8.61653	8.98372	8.73241
PAS_chr2-1_0817	646.377	0.614625	0.274321	2.24053	0.0250563	0.0605678	8198597	9.23909	9.32356	8.6994	9.09404	9.83824	10.1486	9.23932	9.32507
PAS_chr2-1_0818	164.862	0.118689	0.166348	0.7135	0.475537	0.605064	8198093	7.65729	7.73472	7.45081	7.65715	7.69288	7.57257	7.82268	7.80822
PAS_chr2-1_0215	622.662	-0.34813	0.238206	-1.46147	0.143887	0.24173	8198094	9.40856	9.31883	9.75916	9.59443	8.89127	8.9354	9.67197	9.16938
PAS_chr2-1_0216	308.335	-0.177633	0.203735	-0.871883	0.383272	0.511707	8198598	8.62447	8.48967	8.29597	8.655	8.51266	8.54248	7.97532	8.37981
PAS_chr2-1_0217	1553.37	0.114624	0.292714	0.391592	0.69536	0.784557	8198599	10.6151	10.6321	10.4576	10.6184	11.0234	11.1769	9.96968	10.2641
PAS_chr2-1_0218	8840.75	-0.738399	0.292345	-2.52578	0.0115441	0.0321627	8198600	13.7351	13.2631	13.3866	13.3181	11.9875	12.3155	13.171	13.0177
PAS_chr2-1_0219	4074.29	0.408999	0.269905	1.51534	0.129685	0.223381	8198601	11.5294	11.488	12.2569	11.7525	11.9277	11.7522	12.6172	12.3248
PAS_chr2-1_0220	559.076	0.456511	0.152494	2.99363	0.00275681	0.00948419	8198602	9.07484	8.79275	9.05488	9.0691	9.21832	9.40379	9.58897	9.47112
PAS_chr2-1_0221	1411.77	0.940959	0.124625	7.55031	4.34216e-14	9.23396e-13	8198603	9.87103	9.88853	10.0856	10.0579	10.9544	10.7339	10.8709	10.9892
PAS_chr2-1_0222	776.753	0.474175	0.421502	1.12496	0.260604	0.382594	8198604	9.55424	9.62688	9.13345	9.372	10.3917	10.4713	8.54012	9.33324
PAS_chr2-1_0223	573.783	-0.00535307	0.425601	-0.0125777	0.989965	0.994503	8198605	9.3321	9.55633	9.16372	8.94844	9.85743	9.72358	7.94428	8.77209
PAS_chr2-1_0224	252.301	0.15504	0.251481	0.61651	0.537558	0.65833	8198606	8.21126	8.07686	7.85831	8.3115	8.59961	8.43452	7.81288	8.07182
PAS_chr2-1_0225	1155.19	1.10783	0.323137	3.42835	0.000607251	0.00254833	8198607	9.48532	9.48002	9.57733	9.81432	11.112	11.0786	9.76439	10.2705
PAS_chr2-1_0226	320.928	0.0530215	0.340594	0.155674	0.87629	0.916858	8198685	8.72655	8.79957	7.59264	8.49164	8.71766	8.85082	8.06043	8.3356
PAS_chr2-1_0227	167.304	0.0323392	0.17891	0.180757	0.856558	0.904095	8198776	7.49151	7.87123	7.71118	7.63673	7.68622	7.69372	7.86122	7.57759
PAS_chr2-1_0228	478.025	-0.571537	0.192461	-2.96962	0.00298168	0.0101265	8198777	9.41511	8.99918	9.24026	9.3494	9.04873	8.64288	8.51329	8.67559
PAS_chr2-1_0229	2921.66	-0.461697	0.328328	-1.40621	0.159663	0.262271	8198778	11.8351	11.7873	11.5704	11.7645	11.7889	11.7156	10.406	10.7675
PAS_chr2-1_0230	616.546	0.314388	0.383588	0.819597	0.412446	0.543295	8198779	9.31818	9.44355	8.79443	9.19201	9.83676	10.1342	8.49816	8.96875
PAS_chr2-1_0231	1955.97	0.348362	0.179577	1.93991	0.0523912	0.110297	8198780	10.7016	10.9335	10.7789	10.7083	11.3619	11.3158	10.8001	10.9432
PAS_chr2-1_0232	1012.08	0.666232	0.185887	3.58407	0.000338282	0.00153322	8198781	9.70804	9.84973	9.61339	9.55727	10.5111	10.5596	9.99031	10.1669
PAS_chr2-1_0233	376.466	0.648695	0.170628	3.80181	0.000143645	0.00072247	8198782	8.51864	8.53124	8.29597	8.1538	8.964	9.13132	8.77898	8.98182
PAS_chr2-1_0234	1561.78	1.55975	0.303134	5.14542	2.66917e-07	2.30748e-06	8198783	9.44532	9.83325	9.80544	9.69234	11.5363	11.6574	10.3365	10.969
PAS_chr2-1_0235	4063.2	2.59798	0.393543	6.60151	4.06991e-11	6.01535e-10	8198784	9.76216	9.75841	10.7642	10.3472	13.1366	13.3762	11.8801	12.1854
PAS_chr2-1_0236	380.546	0.0774996	0.25947	0.298685	0.765181	0.839438	8198785	8.98364	8.87891	8.0334	8.66169	8.82972	8.96252	8.51929	8.67559
PAS_chr2-1_0237	756.084	0.0649306	0.275173	0.235963	0.813461	0.873981	8198786	9.82748	9.81658	9.12579	9.55548	9.8879	10.0214	9.10229	9.50045
PAS_chr2-1_0238	10296.9	-1.00607	0.185562	-5.42176	5.90143e-08	5.59083e-07	8198787	13.745	13.7493	13.8359	13.6705	13.0437	12.894	12.323	12.6375
PAS_chr2-1_0819	893.045	-0.568541	0.128296	-4.43149	9.35842e-06	6.06252e-05	8198788	10.0016	10.2555	10.1644	10.022	9.6946	9.59291	9.54266	9.44496
PAS_chr2-1_0239	366.858	-0.0602226	0.1791	-0.336251	0.736682	0.817274	8198095	8.66545	8.37555	8.91506	8.79252	8.54954	8.54248	8.78646	8.68202
PAS_chr2-1_0240	670.104	0.880247	0.164119	5.36347	8.16387e-08	7.56359e-07	8198789	8.94184	8.81646	9.09471	9.13787	10.0024	9.96145	9.6503	9.66974
PAS_chr2-1_0241	688.302	0.000733075	0.222229	0.00329874	0.997368	0.998435	8198790	9.51613	9.57231	9.55468	9.39424	9.71902	9.83037	8.99452	9.3615
PAS_chr2-1_0242	1446.6	-0.623618	0.29936	-2.08317	0.0372355	0.0839234	8198791	11.0143	10.9573	10.4803	10.7323	9.54417	9.79899	10.7166	10.4531
PAS_chr2-1_0243	1194.25	-0.754182	0.200004	-3.77083	0.000162703	0.000800804	8198792	10.8091	10.8186	10.1265	10.4986	9.69951	9.86268	9.88293	9.99091
PAS_chr2-1_0820	230.406	1.01689	0.353866	2.87366	0.00405747	0.0131763	8198793	7.50817	7.76309	7.67983	7.36528	8.77789	8.95353	7.60682	8.06197
PAS_chr2-1_0244	322.039	1.06899	0.463898	2.30437	0.0212017	0.0532535	8198096	8.12284	8.286	7.38721	7.87008	9.29183	9.57156	7.59539	8.35989
PAS_chr2-1_0245	1905.92	0.925646	0.335586	2.7583	0.00581036	0.0179658	8198794	10.2243	10.7109	10.3582	10.2772	11.638	11.8713	10.4044	10.8679
PAS_chr2-1_0246	1562.74	0.242884	0.130305	1.86397	0.0623254	0.126559	8198795	10.5068	10.4463	10.6095	10.5327	10.9386	10.787	10.5475	10.7463
PAS_chr2-1_0247	461.597	-0.472616	0.185491	-2.54792	0.0108366	0.0305121	8198796	9.18895	9.04575	9.30955	9.14744	8.50517	8.52234	9.02644	8.83685
PAS_chr2-1_0248	662.181	0.224845	0.185833	1.20993	0.226304	0.34569	8198797	9.19404	9.0964	9.68551	9.35353	9.73826	9.56569	9.42633	9.49135
PAS_chr2-1_0249	536.736	-1.13846	0.343177	-3.31741	0.000908554	0.00364579	8198798	9.2292	8.80296	10.2981	9.66931	8.40407	8.29416	8.66992	8.79598
PAS_chr2-1_0250	1205.6	-0.277911	0.356718	-0.779078	0.435934	0.565827	8198799	10.4063	10.7063	10.0836	10.3871	10.5686	10.6522	9.15136	9.69849
PAS_chr2-1_0251	89.4305	0.094252	0.493258	0.19108	0.848463	0.897786	8198800	7.08601	7.19031	6.66933	6.87048	6.26656	6.19503	7.56642	7.50621
PAS_chr2-1_0252	300.294	0.121931	0.409797	0.297541	0.766054	0.839759	8198801	8.68369	8.66795	7.75193	8.12978	7.67282	7.88989	9.05561	8.78707
PAS_chr2-1_0253	2289.23	-1.20773	0.15879	-7.60586	2.83016e-14	6.25614e-13	8198802	11.6215	11.5362	11.8438	11.6228	10.7478	10.2559	10.4387	10.4199
PAS_chr2-1_0254	1890.89	-0.221572	0.129358	-1.71286	0.0867385	0.163547	8198803	11.0143	10.7949	11.2103	11.0353	10.8727	10.7912	10.7784	10.7705
PAS_chr2-1_0255	1156.63	0.0329665	0.323546	0.101891	0.918843	0.94761	8198804	10.1226	9.98716	10.368	10.3327	10.6471	10.7137	9.40868	9.7889
PAS_chr2-1_0256	935.22	-0.191029	0.228249	-0.83693	0.402632	0.533024	8198805	9.97816	9.96918	10.0915	10.0426	9.62048	9.36143	10.2873	9.91401
PAS_chr2-1_0257	491.728	-0.313974	0.213909	-1.46779	0.14216	0.239628	8198806	9.06375	8.92637	9.52295	9.2058	8.82071	8.57803	9.06179	9.09918
PAS_chr2-1_0258	1254.91	0.60945	0.12004	5.07704	3.83357e-07	3.25821e-06	8198807	10.0529	9.88533	10.194	9.91563	10.5856	10.5596	10.6119	10.6604
PAS_chr2-1_0259	338.989	0.240971	0.227488	1.05927	0.289478	0.415543	8198808	8.74056	8.21623	8.56959	8.24156	8.89414	8.275	8.73583	8.71685
PAS_chr2-1_0260	853.851	0.33526	0.189475	1.76942	0.0768242	0.148464	8198809	9.6029	9.47152	9.71899	9.74206	10.1545	10.195	9.61856	9.78146
PAS_chr2-1_0261	1627.51	1.54662	0.219024	7.06142	1.64812e-12	2.85448e-11	8198810	9.77411	9.46083	9.95989	9.83368	11.0595	10.8885	11.621	11.3919
PAS_chr2-1_0262	3696.93	-2.21733	0.224018	-9.89799	4.2472e-23	1.72628e-21	8198811	12.7956	12.8545	11.9705	12.546	10.3785	10.587	10.3203	10.2937
PAS_chr2-1_0263	1639.7	-0.471274	0.303212	-1.55427	0.120119	0.210648	8198812	11.0838	10.7761	10.7443	11.0689	10.8157	10.9439	9.75933	10.0038
PAS_chr2-1_0264	113.119	-0.81193	0.270081	-3.00624	0.00264498	0.00919993	8198813	7.95205	7.58361	7.09901	7.30579	6.85402	6.89336	6.90465	7.01023
PAS_chr2-1_0265	124.368	-0.603307	0.236065	-2.55568	0.0105981	0.029924	8198814	7.44898	7.65362	7.45081	7.70369	6.69956	7.10796	7.23066	7.31005
PAS_chr2-1_0266	87.0646	-0.766223	0.472768	-1.62072	0.105079	0.190092	8198815	7.49151	7.59157	6.64713	6.91734	6.68585	7.19353	5.83926	6.66652
PAS_chr2-1_0267	602.766	0.892145	0.514236	1.73489	0.0827595	0.157876	8198816	8.81856	9.30215	8.26129	8.85518	10.2199	10.432	8.10916	8.81364
PAS_chr2-1_0268	203.767	-0.294975	0.253097	-1.16546	0.243832	0.363907	8198817	8.13885	8.26641	7.79155	7.9602	7.40672	7.79182	8.19439	7.70398
PAS_chr2-1_0269	2376.54	-0.163829	0.17421	-0.940409	0.347008	0.475176	8198818	11.2358	11.3326	11.4399	11.2555	11.4016	11.34	10.9033	10.9088
PAS_chr2-1_0270	566.538	3.55931	1.16416	3.0574	0.00223265	0.00794672	8198819	6.9065	7.11428	7.03339	6.90578	6.18769	6.63815	11.2306	10.7818
PAS_chr2-1_0821	560.393	-0.0604693	0.207005	-0.292115	0.770199	0.842222	8198820	9.26835	9.51765	8.85601	9.32222	9.00434	9.42126	9.31362	9.04045
PAS_chr2-1_0822	28.9442	-0.360852	0.323514	-1.11542	0.264672	0.387145	8198097	6.17292	5.87667	6.02527	6.26031	5.71774	5.86554	6.00383	6.03302
PAS_chr2-1_0271	424.781	0.0255528	0.188684	0.135427	0.892275	0.929337	8198098	8.69812	9.13997	8.66274	8.85518	9.06916	8.95353	8.65909	8.79302
PAS_chr2-1_0272	200.124	0.0789072	0.319755	0.246774	0.805083	0.867383	8198821	7.92764	8.19047	7.48763	7.80463	8.19627	8.34555	7.35858	7.65872
PAS_chr2-1_0273	290.454	0.331899	0.528397	0.628124	0.529923	0.651952	8198822	8.28017	8.29086	8.13665	8.16329	7.33148	7.16206	9.38591	8.91525
PAS_chr2-1_0274	310.887	0.365581	0.305284	1.19751	0.231107	0.350732	8198823	8.42623	8.55965	7.95727	8.12978	8.06967	8.22095	9.02011	8.90156
PAS_chr2-1_0275	216.874	0.330848	0.196635	1.68255	0.092462	0.172213	8198824	7.98789	7.87123	7.91314	7.65715	8.00188	7.8772	8.31339	8.31504
PAS_chr2-1_0276	292.065	-0.112849	0.405022	-0.278626	0.780532	0.84968	8198825	8.17551	8.53534	8.5	8.47651	7.27002	7.85147	9.02011	8.56866
PAS_chr2-1_0277	936.688	0.0688811	0.292673	0.235352	0.813936	0.874304	8198826	10.0779	10.2243	9.47249	9.70695	10.1293	10.4026	9.32393	9.79778
PAS_chr2-1_0278	485.762	0.371316	0.116789	3.17938	0.00147592	0.00553314	8198827	8.8831	8.95715	8.80888	8.78641	9.10422	9.26556	9.23569	9.20323
PAS_chr2-1_0279	1252.77	0.659586	0.238471	2.76589	0.00567677	0.0176176	8198828	9.92253	9.44789	10.31	10.1235	10.4277	10.376	10.8726	10.7501
PAS_chr2-1_0280	2016.6	-2.5681	0.279447	-9.18994	3.93052e-20	1.3853e-18	8198829	12.1799	11.71	11.0002	11.942	9.0254	9.47869	9.478	9.09438
PAS_chr2-1_0281	128.048	0.667025	0.387976	1.71924	0.08557	0.162011	8198830	7.34131	7.42328	6.5782	6.91734	8.10983	7.75061	6.90465	7.46912
PAS_chr2-1_0282	2222.31	0.0322752	0.26774	0.120547	0.90405	0.937341	8198831	11.2203	11.3084	10.9918	10.9648	11.3634	11.6135	10.4661	10.9479
PAS_chr2-1_0283	112.383	0.242821	0.297494	0.816219	0.414375	0.544903	8198832	7.4316	7.23195	6.79526	7.05937	6.82948	7.30317	7.51272	7.57759
PAS_chr2-1_0284	452.206	-0.226408	0.212223	-1.06684	0.286046	0.41167	8198833	8.98658	9.14799	9.11033	8.93193	9.08178	9.10723	8.53716	8.52284
PAS_chr2-1_0285	1098.57	0.169687	0.136525	1.2429	0.213904	0.330901	8198834	10.1517	10.1072	9.93819	10.0768	10.3254	10.4037	10.0892	10.0967
PAS_chr2-1_0287	1014.48	-0.129551	0.165424	-0.783142	0.433544	0.56345	8198835	10.317	10.1923	9.94473	9.93093	9.77288	9.96145	10.179	9.98314
PAS_chr2-1_0288	1567.01	0.234433	0.107782	2.17507	0.0296246	0.069575	8198836	10.4548	10.6013	10.5803	10.493	10.6291	10.7374	10.8329	10.8359
PAS_chr2-1_0289	1039.15	2.30196	0.223513	10.299	7.12164e-25	3.23361e-23	8198837	8.72655	9.02265	8.19666	8.35353	10.7343	10.7538	10.7877	10.8791
PAS_chr2-1_0290	190.341	0.137156	0.222434	0.616611	0.537491	0.65833	8198838	7.87754	8.09365	7.40016	7.69713	8.03878	7.8772	7.97092	7.72294
PAS_chr2-1_0291	1470.53	-0.55934	0.177161	-3.15725	0.00159265	0.00590217	8198839	11.0006	10.9881	10.4788	10.7034	10.363	10.3816	10.0597	10.2372
PAS_chr2-1_0292	857.511	-0.278165	0.1073	-2.59241	0.00953052	0.0272764	8198840	9.94986	10.0555	9.85493	9.88598	9.69788	9.71652	9.59323	9.68738
PAS_chr2-1_0293	444.699	-0.457127	0.212569	-2.15049	0.0315166	0.0732335	8198841	8.94789	9.01096	9.43268	9.03343	9.02801	8.63164	8.41037	8.6594
PAS_chr2-1_0294	287.822	1.18273	0.467992	2.52724	0.0114963	0.0320826	8198842	7.21443	7.45859	8.16697	7.98186	9.42847	9.13926	7.48818	8.36389
PAS_chr2-1_0823	207.961	0.645235	0.350461	1.8411	0.0656064	0.131421	8198843	7.72278	7.34042	7.75193	7.78006	8.71766	8.4302	7.35177	7.95415
PAS_chr2-1_0295	154.89	-0.539798	0.323743	-1.66736	0.095442	0.176654	8198099	8.01129	8.14288	7.19193	7.69713	6.93656	7.25441	7.70035	7.49149
PAS_chr2-1_0296	106.193	0.354325	0.212356	1.66854	0.0952083	0.176286	8198844	7.07475	7.1254	6.87308	7.09015	7.25195	7.0401	7.39212	7.51352
PAS_chr2-1_0297	1027.83	0.785214	0.257591	3.04829	0.00230147	0.00814565	8198845	9.7775	9.55029	9.55468	9.6543	10.7052	10.7555	9.77444	10.1003
PAS_chr2-1_0298	410.477	-0.279515	0.167959	-1.66418	0.0960762	0.177632	8198846	9.06375	8.93258	8.81843	8.93469	8.91687	8.66508	8.41037	8.71372
PAS_chr2-1_0824	171.17	-0.586754	0.23482	-2.49874	0.0124634	0.0344195	8198847	8.10122	8.22641	7.46319	7.8584	7.56799	7.3687	7.52484	7.39184
PAS_chr2-1_0299	1345.44	-0.735457	0.199562	-3.68535	0.000228389	0.00107678	8198100	10.7238	10.5728	10.9469	10.7347	9.98371	10.4395	9.77819	9.85707
PAS_chr2-1_0301	1041.64	0.439001	0.261972	1.67575	0.0937869	0.17423	8198848	9.65181	9.50521	10.2355	9.92121	9.9373	9.94947	10.7022	10.3731
PAS_chr2-1_0302	370.112	0.0654198	0.127502	0.513089	0.607889	0.716334	8198849	8.69092	8.66048	8.61966	8.64151	8.71442	8.86367	8.67799	8.5859
PAS_chr2-1_0825	937.299	0.183036	0.226952	0.806498	0.419956	0.549483	8198850	9.83727	9.73198	9.90277	9.903	9.72063	9.62341	10.4754	10.0991
PAS_chr2-1_0303	470.921	0.678487	0.166605	4.07242	4.65266e-05	0.000260839	8198101	8.5227	8.69745	8.77003	8.62789	9.19992	9.02674	9.51744	9.32302
PAS_chr2-1_0304	801.745	0.762742	0.215242	3.54365	0.000394629	0.00174162	8198851	9.1554	9.05431	9.66452	9.30524	10.2335	10.2412	9.81639	9.79039
PAS_chr2-1_0305	1511.36	1.19676	0.313974	3.81166	0.000138035	0.000695695	8198852	9.6388	9.594	10.2879	9.9945	11.3649	11.527	10.3288	10.7409
PAS_chr2-1_0306	12.0757	0.673905	0.982782	0.685712	0.492895	0.619808	8198927	5.3895	4.95432	5.15786	5.68188	4.40138	5.23269	6.04152	5.81141
PAS_chr2-1_0307	652.534	-1.13333	0.407691	-2.77988	0.00543787	0.0169702	8198995	9.97668	10.2443	9.31293	9.8083	7.98577	8.07337	9.47492	9.13938
PAS_chr2-1_0308	6167.58	0.359906	0.240797	1.49464	0.135007	0.230266	8198996	12.3798	11.9312	12.69	12.5353	12.4506	12.4671	13.0882	12.9533
PAS_chr2-1_0309	1635.73	0.138265	0.226818	0.609584	0.542137	0.662716	8198997	10.3413	10.2666	11.0826	10.7323	10.985	10.7048	10.6217	10.7743
PAS_chr2-1_0310	124.885	-0.226595	0.256742	-0.882577	0.377465	0.505292	8198998	7.51643	7.75605	7.33415	7.09015	7.01437	7.45727	7.162	7.40764
PAS_chr2-1_0311	5671.99	2.56008	0.664264	3.85401	0.000116198	0.000596979	8198999	8.98951	8.34787	11.9005	11.0288	12.8216	12.8725	13.7755	13.3168
PAS_chr2-1_0312	51.8604	1.21054	0.357179	3.38916	0.00070107	0.00291054	8199000	6.23874	6.25189	5.90926	5.77273	7.17721	6.8272	6.52524	6.52394
PAS_chr2-1_0313	18953.2	-2.83436	0.264237	-10.7266	7.63462e-27	3.88672e-25	8199001	15.3196	15.0085	14.6692	15.0206	12.4547	12.6004	11.654	11.8798
PAS_chr2-1_0314	655.722	-0.416537	0.241578	-1.72423	0.0846659	0.160782	8199002	9.86944	9.94943	9.03455	9.48374	9.02278	9.29428	9.28048	9.33121
PAS_chr2-1_0315	2123.45	-0.378603	0.14287	-2.64998	0.00804967	0.0236011	8199003	11.2597	10.9866	11.4862	11.2422	10.951	10.848	10.8796	10.8495
PAS_chr2-1_0316	206.1	-0.334431	0.294044	-1.13735	0.255391	0.376917	8199004	8.28497	8.47269	7.33415	7.97647	7.66607	7.76448	7.82268	7.93265
PAS_chr2-1_0317	559.311	0.255563	0.28248	0.904711	0.365619	0.493494	8199005	8.92048	8.94184	9.24026	9.28806	8.91404	8.81488	9.79062	9.61046
PAS_chr2-1_0318	874.461	-0.506127	0.224205	-2.25742	0.0239816	0.0585597	8199006	9.77241	9.64021	10.4938	10.1793	9.54052	9.51778	9.6503	9.59694
PAS_chr2-1_0319	569.174	-0.518208	0.256166	-2.02294	0.0430795	0.0944004	8199007	9.67566	9.45653	9.04679	9.64084	8.78099	8.54248	9.34432	9.16709
PAS_chr2-1_0320	622.02	-0.214922	0.544017	-0.395066	0.692794	0.782889	8199008	9.92864	9.4392	8.90165	9.43579	8.02834	7.78503	10.0275	9.87956
PAS_chr2-1_0321	365.092	0.0379251	0.216441	0.175221	0.860906	0.906974	8199009	8.59006	8.86599	8.54677	8.56496	8.76228	9.00951	8.27837	8.58933
PAS_chr2-1_0827	794.75	-0.313489	0.137081	-2.28689	0.0222024	0.055111	8199010	9.96333	9.83325	9.73921	9.85132	9.60833	9.46823	9.38098	9.72668
PAS_chr2-1_0322	3006.63	-0.424986	0.349819	-1.21487	0.224414	0.343366	8198102	11.891	12.0368	11.3744	11.6881	10.557	10.7391	12.0083	11.5982
PAS_chr2-1_0323	567.531	-0.0381952	0.200037	-0.190941	0.848572	0.897786	8199011	9.12371	9.1978	9.57733	9.12825	9.08679	8.96848	9.49634	9.31478
PAS_chr2-1_0828	1431.88	-0.798006	0.243174	-3.28162	0.00103212	0.00406715	8199012	10.8842	11.1611	10.4546	10.859	9.78681	9.77711	10.4922	10.1658
PAS_chr2-1_0324	6844.91	-0.652837	0.311001	-2.09915	0.035804	0.0812848	8198103	13.0162	13.1456	12.9328	13.0489	11.5109	12.0382	13.0052	12.5771
PAS_chr2-1_0325	700.035	0.64632	0.218408	2.95924	0.00308401	0.0104218	8199013	9.31584	9.04861	9.38853	9.00478	9.43241	9.61015	10.1464	9.93161
PAS_chr2-1_0326	602.554	0.148683	0.317529	0.46825	0.639605	0.742426	8199014	9.34131	9.16918	9.30277	9.22173	8.75599	8.7848	9.91622	9.74823
PAS_chr2-1_0327	517.914	0.054137	0.246889	0.219276	0.826435	0.88415	8199015	8.94184	9.14799	9.09471	9.21265	8.56762	9.07447	9.58612	9.201
PAS_chr2-1_0328	84.0357	-0.343566	0.466313	-0.736771	0.461261	0.59094	8199016	7.17294	7.44105	6.55439	6.89412	6.16716	6.23851	7.35177	7.09151
PAS_chr2-1_0829	1018.04	0.0230801	0.308842	0.074731	0.940429	0.963299	8199017	9.99137	9.8448	10.3268	9.94606	9.51285	9.46613	10.6252	10.2916
PAS_chr2-1_0830	368.201	0.606599	0.181734	3.33783	0.00084435	0.00342635	8198104	8.24613	8.21112	8.5	8.52877	9.12631	9.01815	8.67799	8.83397
PAS_chr2-1_0329	2228.91	0.304155	0.288172	1.05546	0.291214	0.417677	8198105	10.6899	10.3923	11.5011	11.1382	11.5386	11.5174	10.9422	11.0671
PAS_chr2-1_0330	502.773	-0.131709	0.172957	-0.761512	0.446351	0.57638	8199018	9.42381	9.1718	8.83264	9.09651	9.12143	9.06616	8.95525	8.95821
PAS_chr2-1_0331	196.087	-0.262773	0.239266	-1.09825	0.272097	0.395549	8199019	8.08478	7.47592	8.11348	8.18676	7.67954	7.58045	7.85646	7.93805
PAS_chr2-1_0332	13.0888	-0.68174	0.606284	-1.12446	0.26082	0.382799	8199020	5.17261	5.60974	6.0615	5.47102	5.30074	5.10668	5.64541	5.33199
PAS_chr2-1_0333	1159.41	-0.603561	0.1811	-3.33275	0.00085993	0.00346724	8199021	10.5007	10.2812	10.6353	10.5308	9.64788	9.75663	10.2172	9.95032
PAS_chr2-1_0334	316.781	-0.00203624	0.19502	-0.0104412	0.991669	0.9959	8199022	8.36868	8.18526	8.80408	8.51032	8.43594	8.65772	8.41037	8.40337
PAS_chr2-1_0335	565.354	0.202427	0.23492	0.861686	0.38886	0.517796	8199023	8.92967	8.85948	9.49646	9.2172	9.48273	9.62341	9.12212	9.03293
PAS_chr2-1_0336	1331.59	0.388581	0.310026	1.25338	0.210067	0.32629	8199024	10.3775	10.4124	9.80304	10.2206	10.9613	11.0296	9.85242	10.2284
PAS_chr2-1_0337	238.619	0.15033	0.396047	0.379577	0.704259	0.791761	8199025	8.34591	7.89062	7.66922	8.22805	8.85936	8.27981	7.23809	7.91082
PAS_chr2-1_0338	1325.95	-0.252214	0.126693	-1.99075	0.0465089	0.100259	8199026	10.7412	10.373	10.4622	10.5363	10.29	10.2289	10.3151	10.3258
PAS_chr2-1_0339	1009.8	-0.185268	0.148879	-1.24442	0.213345	0.330238	8199027	9.98405	9.99903	10.3384	10.1511	9.81729	9.93283	10.127	9.88791
PAS_chr2-1_0340	797.231	-0.404485	0.238605	-1.69521	0.0900357	0.168503	8199028	9.88368	9.8216	10.0436	9.80529	9.63424	9.93587	8.98372	9.30235
PAS_chr2-1_0341	934.209	-0.87416	0.208928	-4.18403	2.86387e-05	0.000167447	8199029	10.153	10.1194	10.638	10.1805	9.32829	9.13926	9.55729	9.7189
PAS_chr2-1_0342	1696.9	-0.0454483	0.107624	-0.422289	0.672814	0.767286	8199030	10.9207	10.6891	10.687	10.8319	10.7367	10.7641	10.6876	10.778
PAS_chr2-1_0343	366.274	0.99118	0.393384	2.51963	0.0117479	0.0326763	8199031	8.32743	8.34321	7.93096	7.98186	9.62566	9.39939	7.88945	8.68841
PAS_chr2-1_0344	283.161	1.41548	0.253437	5.58512	2.33538e-08	2.37784e-07	8199032	7.62719	7.86471	7.65853	7.17857	9.16478	8.83786	8.49512	8.71372
PAS_chr2-1_0345	791.395	0.081517	0.116552	0.699408	0.484297	0.612358	8199033	9.62379	9.52382	9.75668	9.73732	9.73985	9.82053	9.74407	9.65188
PAS_chr2-1_0893	232.83	-0.961957	0.169833	-5.66413	1.4777e-08	1.55159e-07	8199034	8.44776	8.286	8.68902	8.33267	7.58242	7.60385	7.75261	7.55655
PAS_chr2-1_0346	3780.67	-0.479372	0.271099	-1.76825	0.0770185	0.148611	8198962	11.741	11.61	12.6263	12.2618	11.5649	11.393	11.9749	11.5773
PAS_chr2-1_0347	201.73	-0.278848	0.193941	-1.4378	0.15049	0.250486	8199035	8.15468	8.22133	7.93096	7.78006	7.7061	7.6495	7.98406	7.82584
PAS_chr2-1_0348	128.191	0.226196	0.421186	0.537045	0.591237	0.702979	8199036	7.36901	7.43219	6.98202	7.37357	6.60042	6.96871	8.07686	7.76622
PAS_chr2-1_0349	117.679	-0.0803437	0.413701	-0.194207	0.846014	0.895779	8199037	7.40512	7.61516	6.50542	7.52251	6.75305	6.98087	7.82756	7.25856
PAS_chr2-1_0350	189.81	-1.66632	0.312096	-5.33912	9.33983e-08	8.58561e-07	8199038	8.63576	8.78247	7.65853	8.11517	7.21508	6.88038	7.03936	6.92381
PAS_chr2-1_0351	2288.24	0.00018315	0.433328	0.000422658	0.999663	0.999663	8199039	10.8008	10.8848	11.6325	11.2708	11.6494	11.8412	9.85952	10.5613
PAS_chr2-1_0352	69.2633	-1.30645	0.365615	-3.5733	0.000352508	0.00159055	8199040	7.27443	6.77362	7.37413	6.91734	6.12501	5.77374	6.32153	6.62535
PAS_chr2-1_0353	8369.35	0.530333	0.256587	2.06688	0.0387456	0.0865592	8199041	12.7209	12.9016	12.7287	12.6373	12.5826	13.0605	13.6954	13.525
PAS_chr2-1_0354	2523.35	0.102634	0.159071	0.64521	0.518791	0.641961	8199042	11.1336	11.0887	11.4666	11.371	11.4295	11.576	11.2159	11.247
PAS_chr2-1_0355	757.597	-1.78745	0.186492	-9.58459	9.28236e-22	3.5987e-20	8199043	10.1359	9.90597	10.5649	10.3094	8.59257	8.47701	8.69134	8.52641
PAS_chr2-1_0356	561.957	-1.36367	0.304137	-4.48375	7.33425e-06	4.89051e-05	8199044	9.3436	9.58221	10.1737	9.70209	8.78718	8.81157	7.91713	8.17596
PAS_chr2-1_0357	1173.9	-0.19923	0.173578	-1.14779	0.251056	0.371935	8199045	10.2672	10.3878	10.4423	10.2564	10.3073	10.3861	9.83211	9.99864
PAS_chr2-1_0358	803.013	0.494377	0.257922	1.91677	0.0552674	0.115208	8199046	9.29229	9.24844	9.83158	9.42601	10.2425	10.2289	9.48872	9.63215
PAS_chr2-1_0359	3376	0.0643119	0.340916	0.188644	0.850372	0.899018	8199047	11.6463	11.5876	11.8641	11.7144	12.2458	12.2346	10.7295	11.3442
PAS_chr2-1_0360	496.749	-1.23396	0.2751	-4.4855	7.27448e-06	4.86898e-05	8199048	9.17614	9.37459	9.936	9.52097	8.00721	8.1957	8.8521	8.38771
PAS_chr2-1_0361	6204.84	-1.74465	0.294767	-5.91874	3.24422e-09	3.70768e-08	8199049	13.2164	13.2982	13.2584	13.1372	12.0304	11.72	10.6286	11.2513
PAS_chr2-1_0362	3235.45	-0.958045	0.21462	-4.46392	8.04745e-06	5.30185e-05	8199050	12.1835	11.8967	12.192	12.0058	11.5427	11.1775	10.6936	10.9723
PAS_chr2-1_0831	914.595	0.0980609	0.179335	0.546802	0.584515	0.696937	8199051	9.86785	9.80141	9.82922	9.91283	10.247	10.0747	9.70782	9.68099
PAS_chr2-1_0363	4779.95	-1.47128	0.202222	-7.27556	3.44975e-13	6.56103e-12	8198106	12.7207	12.8049	12.9958	12.5976	11.6591	11.3796	10.8877	11.2943
PAS_chr2-1_0364	545.744	0.0805758	0.389473	0.206884	0.8361	0.889075	8199052	9.31818	9.28285	8.95023	9.05646	8.34231	8.49779	9.95319	9.51489
PAS_chr2-1_0365	1345.98	0.000756679	0.344758	0.00219481	0.998249	0.998843	8199053	10.3865	9.52382	11.0293	10.4376	10.0723	10.0789	10.8502	10.5957
PAS_chr2-1_0366	1231.46	0.0830821	0.110676	0.75068	0.452845	0.582825	8199054	10.3436	10.3089	10.1625	10.2717	10.4743	10.3306	10.3609	10.2426
PAS_chr2-1_0367	381.637	0.579375	0.305202	1.89833	0.0576526	0.118627	8199055	8.3367	8.57165	8.42059	8.41832	8.56042	8.27017	9.46719	9.22756
PAS_chr2-1_0368	9497.53	1.04832	0.414601	2.5285	0.0114552	0.0320391	8199056	12.4816	12.4623	12.7628	12.693	12.6709	12.5853	14.4542	13.99
PAS_chr2-1_0369	1023.89	0.741651	0.201643	3.67803	0.000235042	0.00110299	8199057	9.54829	9.35162	9.79099	9.88312	10.6023	10.5227	10.1513	10.1427
PAS_chr2-1_0370	987.448	0.326663	0.23282	1.40307	0.160596	0.263306	8199058	9.88683	9.93869	9.74172	9.79165	10.3825	10.5257	9.64483	9.89758
PAS_chr2-1_0371	207.473	-0.486685	0.164748	-2.95413	0.00313555	0.0105778	8199059	8.11207	8.20083	7.9831	8.25493	7.7704	7.8962	7.56642	7.6976
PAS_chr2-1_0372	422.147	-0.290943	0.118613	-2.45288	0.0141717	0.0384213	8199060	8.98069	8.93876	8.97605	9.03601	8.75599	8.61273	8.82087	8.66914
PAS_chr2-1_0373	266.675	-0.281805	0.27481	-1.02546	0.305148	0.432007	8199061	8.5627	8.5796	7.90415	8.38224	8.06967	7.68644	8.5342	8.12956
PAS_chr2-1_0374	220.899	-0.375287	0.166371	-2.25573	0.0240878	0.0587336	8199062	8.13353	8.30052	8.12125	8.16329	7.88507	7.59609	7.95766	7.97532
PAS_chr2-1_0375	753.529	0.985832	0.201488	4.89275	9.94377e-07	7.77002e-06	8199063	9.04977	9.11289	9.18231	9.03601	9.69295	9.75663	10.3567	10.1896
PAS_chr2-1_0376	3746.12	-0.420962	0.137533	-3.06079	0.0022075	0.00786277	8199064	12.2038	11.8824	12.1012	12.1153	11.8513	11.6879	11.5234	11.5722
PAS_chr2-1_0832	166.107	-0.458115	0.222684	-2.05724	0.0396631	0.088179	8199065	7.91528	7.92862	7.70081	7.88166	7.44683	7.79182	7.11424	7.5352
PAS_chr2-1_0377	95.7744	-1.46913	0.384224	-3.82363	0.0001315	0.000667639	8198107	7.26461	7.50151	7.54693	7.65038	6.16716	5.86554	6.97815	6.53892
PAS_chr2-1_0378	256.079	0.679467	0.457738	1.4844	0.137702	0.233834	8199066	7.68677	7.95953	8.0579	7.82878	9.02016	9.06059	7.19294	7.80822
PAS_chr2-1_0379	429.035	-0.376772	0.285675	-1.31888	0.187209	0.298965	8199067	8.98951	8.93258	9.06294	9.16402	8.05945	8.39073	9.20441	8.85969
PAS_chr2-1_0380	1033.04	0.532706	0.346986	1.53523	0.124726	0.216542	8199068	9.9133	9.7479	9.70364	9.79165	10.8172	10.726	9.27163	9.87397
PAS_chr2-1_0381	55.4015	0.0524435	0.278242	0.188481	0.850499	0.899018	8199069	6.55785	6.41291	6.45453	6.63668	6.71314	6.69923	6.57453	6.16025
PAS_chr2-1_0382	111.087	-0.101983	0.289196	-0.352643	0.724356	0.808405	8199070	7.414	7.14738	7.05009	7.42234	7.53866	7.37781	6.96014	6.77044
PAS_chr2-1_0383	2109.7	-1.12354	0.152479	-7.36851	1.72551e-13	3.45101e-12	8199071	11.3138	11.593	11.7336	11.3973	10.5935	10.358	10.2917	10.4151
PAS_chr2-1_0384	591.086	-0.130261	0.303188	-0.429637	0.66746	0.763063	8198853	9.45595	9.75841	9.01808	9.10144	9.39853	9.72006	8.65637	8.97399
PAS_chr2-1_0385	241.468	0.0992787	0.265892	0.373379	0.708866	0.795876	8198854	7.98198	8.01353	8.40162	7.94373	8.60663	8.26533	7.75261	7.95415
PAS_chr2-1_0386	82.9703	0.395089	0.222344	1.77692	0.0755808	0.146623	8198855	6.94434	6.85706	6.66933	6.6224	7.03582	6.8407	7.13035	7.19597
PAS_chr2-1_0387	323.347	0.964419	0.161121	5.9857	2.15465e-09	2.50467e-08	8198856	8.16513	8.16423	7.90415	7.81071	8.95305	8.80825	8.79143	8.9342
PAS_chr2-1_0388	129.523	0.432071	0.203602	2.12214	0.0338261	0.0775983	8198857	7.36901	7.22166	7.17687	7.12026	7.4229	7.35029	7.62378	7.79635
PAS_chr2-1_0389	2737.19	0.738064	0.162933	4.52986	5.90215e-06	4.00901e-05	8198858	10.9123	10.7614	11.2601	11.1436	11.6654	11.6987	11.9436	11.7079
PAS_chr2-1_0391	762.061	-0.743667	0.243286	-3.05676	0.0022374	0.007958	8198859	9.52019	9.78265	10.4908	9.86297	9.37413	9.34551	9.10827	9.17621
PAS_chr2-1_0392	350.398	-0.195467	0.261424	-0.747702	0.45464	0.584239	8198860	8.74751	8.71558	8.76509	8.55779	8.20556	7.99343	8.81844	8.87098
PAS_chr2-1_0393	198.957	-0.138967	0.242981	-0.571925	0.567373	0.684269	8198861	8.04001	8.11025	7.99161	7.66389	7.47036	7.66439	8.14464	7.991
PAS_chr2-1_0394	483.508	0.155662	0.145968	1.06641	0.286237	0.411828	8198862	8.95391	9.04288	8.68902	9.12099	9.04099	9.12867	9.11422	9.14403
PAS_chr2-1_0395	269.077	0.642149	0.517357	1.24121	0.214528	0.331256	8198863	7.9399	8.16951	7.60384	8.10041	7.20571	7.48279	9.34432	8.95821
PAS_chr2-1_0396	283.253	0.283101	0.312333	0.906406	0.364721	0.493047	8198864	8.27053	8.23147	8.10567	8.23257	7.8319	7.98163	8.95525	8.7478
PAS_chr2-1_0397	1140.15	0.775462	0.135077	5.7409	9.41754e-09	1.01637e-07	8198865	9.82748	9.82993	9.74922	9.73415	10.3703	10.3827	10.6615	10.6854
PAS_chr2-1_0398	326.934	0.628212	0.148989	4.2165	2.48122e-05	0.000146777	8198866	8.22131	8.39821	8.0334	8.18676	8.71117	8.80492	8.88731	8.69478
PAS_chr2-1_0399	276.466	0.16569	0.180793	0.916463	0.359424	0.488011	8198867	8.37768	8.27134	7.96593	8.29001	8.19627	8.27981	8.58088	8.43799
PAS_chr2-1_0400	366.404	-0.096949	0.188698	-0.513777	0.607408	0.715984	8198868	8.90813	8.80973	8.30281	8.75858	8.58903	8.49366	8.65909	8.75696
PAS_chr2-1_0401	998.008	-0.159353	0.264037	-0.603527	0.546158	0.666176	8198869	10.1477	9.92786	10.0717	10.2217	10.2346	10.3625	9.42951	9.50949
PAS_chr2-1_0402	2957.67	-1.02878	0.211963	-4.85361	1.21236e-06	9.3008e-06	8198870	12.1271	12.0241	11.5419	12.1117	11.1436	11.1801	10.6126	10.8171
PAS_chr2-1_0403	27.1738	-0.896818	0.544179	-1.64802	0.0993489	0.182663	8198871	6.47198	6.37454	5.57832	6.00706	5.58644	5.1725	5.96487	5.96385
PAS_chr2-1_0404	2292.89	-0.731973	0.375537	-1.94914	0.0512793	0.108443	8198872	11.7296	11.7877	10.8983	11.4392	11.1816	11.3314	9.78938	10.3196
PAS_chr2-1_0405	394.931	0.231416	0.162587	1.42334	0.154639	0.256207	8198873	8.84148	8.63783	8.47603	8.655	9.06662	8.85726	8.68067	8.85401
PAS_chr2-1_0406	254.252	0.344265	0.182291	1.88854	0.0589532	0.120831	8198874	8.03431	8.10474	8.04161	8.01375	8.14407	8.12785	8.60084	8.44934
PAS_chr2-1_0407	2283.75	0.0700319	0.107045	0.654227	0.512965	0.637524	8198875	11.2015	11.1385	11.1847	11.0664	11.3321	11.2785	11.1162	11.1312
PAS_chr2-1_0408	253.586	0.885374	0.171262	5.16971	2.34452e-07	2.0338e-06	8198876	7.90281	7.70576	7.58135	7.8584	8.72412	8.51012	8.51929	8.35587
PAS_chr2-1_0409	229.424	-2.4061	0.352356	-6.82861	8.57392e-12	1.3762e-10	8198877	8.18067	8.6302	9.29596	8.62447	6.35857	6.5576	7.13035	6.97846
PAS_chr2-1_0410	641.831	0.0406096	0.184345	0.220291	0.825644	0.883838	8198878	9.37757	9.48002	9.36268	9.36382	9.57661	9.68976	9.04526	9.35147
PAS_chr2-1_0411	1262.93	0.160148	0.238979	0.670135	0.502772	0.627997	8198879	10.4227	10.2555	10.0737	10.3052	10.7085	10.7684	9.96201	10.0846
PAS_chr2-1_0412	3076.94	-0.869932	0.135929	-6.39989	1.55484e-10	2.13526e-09	8198880	12.0628	11.8202	12.0064	11.9906	10.9531	11.3377	11.0762	11.0665
PAS_chr2-1_0413	891.669	-0.0388545	0.123864	-0.313686	0.75376	0.831098	8198881	9.8742	9.69415	9.89829	10.0503	9.80517	9.88014	9.85952	9.84569
PAS_chr2-1_0414	178.216	-0.529251	0.344939	-1.53433	0.124948	0.216851	8198882	7.99963	8.47695	7.43832	7.76761	7.05693	7.32221	7.94428	7.66528
PAS_chr2-1_0415	4462.09	0.409877	0.206989	1.98019	0.0476825	0.102307	8198883	11.7842	11.819	12.1321	11.9182	12.5941	12.5729	11.9324	12.0872
PAS_chr2-1_0834	361.707	0.1958	0.243932	0.802682	0.422159	0.551641	8198884	8.85763	8.45551	8.56959	8.3115	8.91968	8.99499	8.23882	8.6916
PAS_chr2-1_0416	358.763	-0.0292312	0.250076	-0.116889	0.906948	0.939932	8198109	8.68731	8.63402	8.77003	8.52877	8.1916	8.29891	9.04734	8.80484
PAS_chr2-1_0417	400.184	0.394026	0.206887	1.90454	0.0568395	0.117511	8198885	8.54684	8.50644	8.66274	8.66503	8.56402	8.87957	9.32221	8.94492
PAS_chr2-1_0418	491.681	-0.160827	0.144571	-1.11244	0.265948	0.388515	8198886	9.12104	9.12378	9.13345	9.14505	8.71766	9.08547	9.12409	8.96612
PAS_chr2-1_0419	408.71	-0.238536	0.256474	-0.930062	0.352339	0.480853	8198887	8.81194	8.70835	9.26838	8.81672	8.99102	8.88588	8.15628	8.63311
PAS_chr2-1_0420	138.036	-0.659519	0.245367	-2.68789	0.00719043	0.0215328	8198888	7.8322	7.9534	7.17687	7.74874	7.18677	7.05165	7.30317	7.22314
PAS_chr2-1_0421	1097.89	-0.667995	0.176943	-3.7752	0.000159879	0.000792955	8198889	10.5048	10.6688	10.0757	10.4483	9.67143	9.87223	9.94986	9.67778
PAS_chr2-1_0422	2621.23	-1.30377	0.288656	-4.5167	6.28112e-06	4.23786e-05	8198890	11.4849	11.5634	12.4301	11.8467	10.229	10.2547	10.8371	10.9372
PAS_chr2-1_0833	218.006	0.256636	0.203275	1.26251	0.206766	0.322234	8198891	7.81898	8.27134	7.74186	7.69055	8.08989	8.1957	8.03542	8.15295
PAS_chr2-1_0423	895.167	-0.272841	0.242207	-1.12648	0.259963	0.382316	8198108	10.1634	10.2666	9.39811	10.0103	9.45973	9.60824	9.98491	9.83422
PAS_chr2-1_0424	851.031	0.504569	0.264705	1.90616	0.0566295	0.117309	8198892	9.60863	9.36085	9.61339	9.57154	9.57661	9.62152	10.5886	10.0615
PAS_chr2-1_0425	622.253	-1.21851	0.278297	-4.37844	1.19532e-05	7.56836e-05	8198893	10.064	10.0181	9.32302	9.81581	8.43594	8.24577	9.11422	8.83397
PAS_chr2-1_0426	670.496	0.0631942	0.404719	0.156143	0.87592	0.916851	8198894	9.52222	9.30693	9.53746	9.40624	8.61708	8.53446	10.0882	10.0416
PAS_chr2-1_0427	314.652	0.100265	0.179746	0.557817	0.576969	0.692693	8198895	8.49815	8.04842	8.60868	8.50288	8.53857	8.50191	8.43918	8.5859
PAS_chr2-1_0428	1809.39	-0.424789	0.215116	-1.9747	0.0483025	0.103373	8198896	11.3068	10.8377	10.7543	11.2123	10.3201	10.4681	10.9237	10.7401
PAS_chr2-1_0429	1085.61	0.33186	0.255506	1.29883	0.194001	0.307376	8198897	10.4506	9.68866	9.73166	9.87164	10.7109	10.1088	10.0608	10.1794
PAS_chr2-1_0430	158.071	-0.216604	0.172821	-1.25334	0.210082	0.32629	8198898	7.58078	7.94106	7.66922	7.63673	7.58242	7.61156	7.49436	7.46912
PAS_chr2-1_0431	1037.16	-0.587378	0.197664	-2.9716	0.00296249	0.0100681	8198899	10.6217	10.4964	9.95773	10.1463	9.88359	9.87064	9.63659	9.65677
PAS_chr2-1_0432	456.974	-0.0527444	0.382898	-0.13775	0.890438	0.928192	8198900	9.28754	9.36315	8.1893	8.81371	9.31766	9.34093	8.16013	8.59955
PAS_chr2-1_0433	368.23	-0.146229	0.274679	-0.532363	0.594475	0.705475	8198901	8.91432	9.1292	8.00847	8.6816	8.56762	8.80492	8.4798	8.57213
PAS_chr2-1_0835	247.188	0.0662469	0.201041	0.329519	0.741763	0.820924	8198902	8.41752	8.24655	7.90415	7.92147	8.37968	8.1957	8.07686	8.12484
PAS_chr2-1_0434	844.974	1.34057	0.389923	3.43805	0.000585919	0.00247115	8198110	8.9509	9.13997	9.09863	8.88409	9.51657	9.32477	11.0386	10.5846
PAS_chr2-1_0840	441.869	0.270717	0.163615	1.6546	0.0980066	0.180473	8198903	8.80862	8.85948	8.59762	8.86101	9.04099	9.27279	8.97502	8.81948
PAS_chr2-1_0845	644.998	0.311427	0.157837	1.9731	0.0484846	0.103631	8198112	9.0831	9.11562	9.54322	9.29453	9.51285	9.47869	9.59465	9.65188
PAS_chr2-1_0838	618.368	0.33993	0.270834	1.25512	0.209434	0.325686	8198113	9.29466	9.21827	8.9195	9.32222	9.76508	9.9252	8.89425	9.26009
[truncated: 3,041 more rows]
